# Supplementary material for: Sall4 regulates posterior trunk mesoderm development by promoting mesodermal gene expression and repressing neural genes in the mesoderm
Source: Development. 2024 Mar 4;151(5):dev202649. doi: 10.1242/dev.202649 (PMC10946440; doi:10.1242/dev.202649)
Supplement: Table S1. Genomic regions with enriched SALL4 binding in the posterior trunk mesoderm [file develop-151-202649-TableS1.xlsx]

## Sheet: Table S1
chr	start	end	length	abs_summit	pileup	negLog10pVal	fold_enrichment	negLog10qVal	name	qValue	Gene	feature	start_position	end_position	feature_strand	insideFeature	distancetoFeature	shortestDistance	fromOverlappingOrNearest
18	90602102	90602691	590	90602408	307	322.926	26.5099	316.549	s4_peak_39900	0	Tmx3	ENSMUSG00000024614	90510154	90543267	+	downstream	91949	58836	NearestLocation
9	123461744	123462250	507	123461995	394	421.405	28.2103	411.969	s4_peak_83217	0	Limd1	ENSMUSG00000025239	123478701	123521548	+	upstream	-16956	16451	NearestLocation
16	57391050	57391795	746	57391493	394	347.109	18.4331	340.53	s4_peak_32243	0	Filip1l	ENSMUSG00000043336	57353093	57573126	+	inside	37958	37958	NearestLocation
12	78350795	78351227	433	78350986	317	372.352	34.5833	365.511	s4_peak_17441	0	Gphn	ENSMUSG00000047454	78226655	78684767	+	inside	124141	124141	NearestLocation
9	35305109	35305713	605	35305400	393	401.474	25.3562	393.582	s4_peak_79474	0	Gm5614	ENSMUSG00000066771	35281518	35281835	-	upstream	-23275	23275	NearestLocation
16	11143831	11144415	585	11144104	394	387.553	23.2942	380.159	s4_peak_30595	0	Gm23935	ENSMUSG00000076258	11144125	11144181	+	includeFeature	-293	234	NearestLocation
9	56223495	56224041	547	56223811	307	318.223	25.6404	311.907	s4_peak_80353	0	Gm24270	ENSMUSG00000076281	56223715	56223771	-	includeFeature	275	219	NearestLocation
5	146260867	146261463	597	146261173	392	402.059	25.5838	394.141	s4_peak_63307	0	Gm15739	ENSMUSG00000080957	146248551	146249422	+	downstream	12317	11446	NearestLocation
11	109011539	109012185	647	109011921	374	350.022	20.8321	343.399	s4_peak_14722	0	Gm11668	ENSMUSG00000081392	109007651	109008781	+	downstream	3889	2759	NearestLocation
2	20899755	20900308	554	20900033	314	327.917	26.1374	321.493	s4_peak_42626	0	Gm13380	ENSMUSG00000085206	20921860	20931389	-	downstream	31633	21552	NearestLocation
8	15519686	15520215	530	15519939	350	386.543	30.1089	379.227	s4_peak_74461	0	Gm25255	ENSMUSG00000094971	15418536	15418645	+	downstream	101151	101042	NearestLocation
3	5860257	5860917	661	5860559	394	375.996	21.8	368.935	s4_peak_48198	0	Gm25352	ENSMUSG00000096384	5881041	5881150	+	upstream	-20783	20124	NearestLocation
12	120028583	120029130	548	120028834	334	377.249	31.622	370.169	s4_peak_19001	0	Gm27236	ENSMUSG00000098707	120000527	120000968	+	downstream	28057	27616	NearestLocation
13	44869469	44870124	656	44869848	326	301.242	20.0771	295.05	s4_peak_20438	8.92031e-296	Gm22213	ENSMUSG00000088189	44838165	44838283	-	upstream	-31187	31187	NearestLocation
15	75085457	75087037	1581	75086789	369	298.194	15.4995	292.018	s4_peak_28810	9.5865e-293	Gm28502	ENSMUSG00000099452	75076210	75079094	-	upstream	-6364	6364	NearestLocation
7	145340849	145341507	659	145341235	316	296.021	20.6098	289.856	s4_peak_73961	1.3929e-290	Mrgprd	ENSMUSG00000051207	145314835	145324059	+	downstream	26015	16791	NearestLocation
6	3200708	3201678	971	3201479	384	292.516	13.922	286.382	s4_peak_63645	4.15403e-287	Gm21149	ENSMUSG00000099762	3288519	3317019	+	upstream	-87810	86841	NearestLocation
6	103648984	103649422	439	103649178	259	288.273	29.6077	282.187	s4_peak_66840	6.49741e-283	Gm24784	ENSMUSG00000088265	103588704	103588765	+	downstream	60281	60220	NearestLocation
16	17222173	17222568	396	17222362	272	287.049	26.3577	280.988	s4_peak_30846	1.02887e-281	Hic2	ENSMUSG00000050240	17233572	17263430	+	upstream	-11398	11004	NearestLocation
12	3109746	3110212	467	3109937	269	284.34	26.4198	278.311	s4_peak_15281	4.88304e-279	Gm9075	ENSMUSG00000092168	3082667	3087041	+	downstream	27080	22706	NearestLocation
2	5379014	5379487	474	5379290	280	283.947	24.186	277.922	s4_peak_42185	1.19707e-278	Gm13197	ENSMUSG00000080820	5283650	5283874	+	downstream	95365	95141	NearestLocation
6	145932732	145933123	392	145932930	257	275.509	27.1282	269.549	s4_peak_68427	2.82182e-270	Sspn	ENSMUSG00000030255	145931641	145965223	+	inside	1092	1092	NearestLocation
14	124801478	124802270	793	124802045	312	269.935	17.5027	264.006	s4_peak_27100	9.86393e-265	Fgf14	ENSMUSG00000025551	123977907	124677127	-	upstream	-124352	124352	NearestLocation
1	100180094	100180415	322	100180243	216	268.452	37.37	262.531	s4_peak_2875	2.94252e-263	Gm23602	ENSMUSG00000087883	100252917	100253048	-	downstream	72953	72502	NearestLocation
2	182012689	182013271	583	182013030	259	267.444	24.9602	261.531	s4_peak_48146	2.94686e-262	Gm14496	ENSMUSG00000098505	181991226	182001766	+	downstream	21464	10924	NearestLocation
3	159939297	159939797	501	159939553	237	265.838	29.7742	259.938	s4_peak_52794	1.15414e-260	Gm23941	ENSMUSG00000075903	159916255	159916361	-	upstream	-22937	22937	NearestLocation
17	70963585	70963936	352	70963757	239	261.761	28.2164	255.888	s4_peak_36078	1.2956e-256	Myl12b	ENSMUSG00000034868	70973920	70990787	-	downstream	27201	9984	NearestLocation
GL456389.1	10352	10933	582	10661	242	257.31	26.4268	251.463	s4_peak_83433	3.44231e-252
8	3754291	3754752	462	3754567	237	256.161	27.3478	250.319	s4_peak_74004	4.79645e-251	Cd209a	ENSMUSG00000031494	3743395	3748984	-	upstream	-5308	5308	NearestLocation
6	44792839	44793345	507	44793125	230	255.702	29.0416	249.865	s4_peak_64836	1.36345e-250	Cntnap2	ENSMUSG00000039419	45060061	47301369	+	upstream	-267221	266716	NearestLocation
3	62159027	62159496	470	62159210	233	254.321	27.8987	248.492	s4_peak_49682	3.22048e-249	Gm37404	ENSMUSG00000103322	62123207	62123565	+	downstream	35821	35463	NearestLocation
18	68691979	68692401	423	68692226	222	252.222	30.3674	246.406	s4_peak_39114	3.92545e-247	Mir6356	ENSMUSG00000099300	68739400	68739501	+	upstream	-47420	46999	NearestLocation
13	9834213	9834625	413	9834405	222	246.282	28.7479	240.501	s4_peak_19189	3.15428e-241	Gm24187	ENSMUSG00000088609	9834469	9834525	-	includeFeature	311	100	NearestLocation
14	104715678	104716114	437	104715888	237	243.473	24.4183	237.71	s4_peak_26513	1.94845e-238	Gm25724	ENSMUSG00000077719	104628944	104629060	-	upstream	-86619	86619	NearestLocation
18	11288479	11288924	446	11288736	225	240.117	26.3871	234.375	s4_peak_37245	4.22056e-235	1010001N08Rik	ENSMUSG00000097222	11049087	11052567	-	upstream	-235913	235913	NearestLocation
X	170880925	170881367	443	170881119	203	228.417	29.2721	222.73	s4_peak_86224	1.86256e-223	Gm15068	ENSMUSG00000094276	170869589	170869960	-	upstream	-10966	10966	NearestLocation
X	170758131	170758591	461	170758346	195	218.416	28.7749	212.767	s4_peak_86209	1.71159e-213	Gm15069	ENSMUSG00000096661	170746836	170747207	-	upstream	-10925	10925	NearestLocation
19	61331187	61331641	455	61331412	187	215.66	30.5126	210.021	s4_peak_42067	9.5374e-211	Gm21060	ENSMUSG00000095993	61296902	61297069	-	upstream	-34119	34119	NearestLocation
15	86194746	86195363	618	86195045	247	212.385	16.9715	206.762	s4_peak_29355	1.72978e-207	Cerk	ENSMUSG00000035891	86139128	86186141	-	upstream	-8606	8606	NearestLocation
GL456370.1	26225	26726	502	26444	193	209.49	26.7775	203.879	s4_peak_83417	1.32111e-204
1	195371614	195372096	483	195371856	188	209.403	28.2372	203.793	s4_peak_5933	1.60935e-204	Gm38194	ENSMUSG00000102307	195321283	195323493	+	downstream	50332	48122	NearestLocation
1	183299166	183299614	449	183299434	213	205.443	21.062	199.851	s4_peak_5414	1.40909e-200	Brox	ENSMUSG00000046836	183276352	183297269	-	upstream	-1898	1898	NearestLocation
16	98107419	98107880	462	98107660	192	204.494	25.6625	198.906	s4_peak_33334	1.24099e-199	C030010L15Rik	ENSMUSG00000097874	97994601	97997419	-	upstream	-110001	110001	NearestLocation
17	57855872	57856396	525	57856050	194	202.413	24.5765	196.833	s4_peak_35667	1.46768e-197	Rpl7a-ps5	ENSMUSG00000071052	57838427	57839233	-	upstream	-16640	16640	NearestLocation
7	130834342	130834710	369	130834530	210	195.517	19.5535	189.975	s4_peak_73194	1.06047e-190	Plekha1	ENSMUSG00000040268	130865756	130913312	+	upstream	-31413	31046	NearestLocation
17	13305892	13306332	441	13306081	176	191.046	26.3667	185.52	s4_peak_33872	3.01675e-186	Tcp10c	ENSMUSG00000052469	13354572	13377223	+	upstream	-48679	48240	NearestLocation
18	54698963	54699457	495	54699220	179	184.866	23.7473	179.365	s4_peak_38569	4.31867e-180	Redrum	ENSMUSG00000096982	54422295	54452840	+	downstream	276669	246124	NearestLocation
GL456370.1	1	291	291	93	165	180.021	26.3521	174.538	s4_peak_83411	2.89688e-175
13	112578071	112578447	377	112578259	167	179.439	25.5509	173.957	s4_peak_23002	1.10385e-174	Il31ra	ENSMUSG00000050377	112522810	112580662	-	inside	2590	2215	NearestLocation
13	120321309	120321759	451	120321552	162	177.874	26.6253	172.399	s4_peak_23240	3.99429e-173	Tcstv3	ENSMUSG00000095821	120317567	120318076	+	downstream	3743	3234	NearestLocation
17	36231121	36231721	601	36231416	176	172.801	21.303	167.346	s4_peak_34962	4.509e-168	Gm18604	ENSMUSG00000092612	36229469	36230026	+	downstream	1653	1096	NearestLocation
1	195241474	195241932	459	195241731	167	172.118	23.3794	166.666	s4_peak_5922	2.16003e-167	Gm27940	ENSMUSG00000099208	195240910	195241007	-	upstream	-468	468	NearestLocation
18	85697921	85698317	397	85698111	149	168.806	28.018	163.366	s4_peak_39820	4.3011e-164	Gm25453	ENSMUSG00000094440	86349586	86349692	+	upstream	-651664	651269	NearestLocation
9	24541876	24542277	402	24542096	141	162.27	28.6308	156.853	s4_peak_79123	1.40178e-157	Dpy19l1	ENSMUSG00000043067	24411776	24503140	-	upstream	-38737	38737	NearestLocation
1	167340156	167340537	382	167340346	160	161.496	22.2225	156.083	s4_peak_4715	8.25677e-157	Gm25911	ENSMUSG00000088246	167340369	167340424	-	includeFeature	267	113	NearestLocation
11	12374931	12375335	405	12375114	142	159.485	27.2111	154.08	s4_peak_10636	8.31534e-155	Gm12002	ENSMUSG00000086584	12314514	12351028	+	downstream	60418	23904	NearestLocation
1	102628087	102628420	334	102628260	126	151.854	30.7335	146.473	s4_peak_2914	3.36225e-147	Gm20281	ENSMUSG00000099989	102458656	102458922	-	upstream	-169166	169166	NearestLocation
7	82771108	82772012	905	82771427	190	150.098	14.1382	144.724	s4_peak_71437	1.88973e-145	4933406J10Rik	ENSMUSG00000086690	82743368	82755644	-	upstream	-15465	15465	NearestLocation
6	67501984	67502507	524	67502168	139	146.787	23.7869	141.424	s4_peak_65609	3.76444e-142	Il23r	ENSMUSG00000049093	67422932	67491855	-	upstream	-10130	10130	NearestLocation
2	98666207	98667377	1171	98666790	394	143.589	5.0496	138.235	s4_peak_45101	5.82103e-139	Gm10800	ENSMUSG00000075014	98666547	98667301	-	includeFeature	1093	76	NearestLocation
6	49236354	49236704	351	49236529	142	141.818	21.302	136.474	s4_peak_65011	3.35985e-137	Igf2bp3	ENSMUSG00000029814	49085221	49214954	-	upstream	-21401	21401	NearestLocation
12	41777826	41778344	519	41778000	127	141.33	26.0147	135.988	s4_peak_16431	1.02832e-136	Lrrn3	ENSMUSG00000036295	41451673	41485751	-	upstream	-292076	292076	NearestLocation
13	77438784	77439152	369	77438966	120	139.137	27.9491	133.802	s4_peak_21861	1.57754e-134	Gm26088	ENSMUSG00000088521	77676821	77676951	+	upstream	-238036	237669	NearestLocation
GL456392.1	21816	23525	1710	22213	257	138.323	7.90008	132.989	s4_peak_83437	1.02483e-133
3	58271490	58272000	511	58271667	129	137.899	24.0172	132.568	s4_peak_49610	2.70097e-133	Gm26166	ENSMUSG00000065722	58290251	58290357	-	downstream	18866	18251	NearestLocation
2	22744678	22745131	454	22744871	142	137.464	20.0101	132.134	s4_peak_42679	7.33871e-133	1700092C17Rik	ENSMUSG00000085353	22755984	22762273	+	upstream	-11305	10853	NearestLocation
9	124256276	124257969	1694	124257669	247	136.367	8.16523	131.043	s4_peak_83247	9.05128e-132	2010315B03Rik	ENSMUSG00000074829	124291804	124312696	-	downstream	56419	33835	NearestLocation
X	143482878	143483244	367	143483057	109	129.935	28.8177	124.637	s4_peak_85828	2.30484e-125	Pak3	ENSMUSG00000031284	143518591	143797796	+	upstream	-35712	35347	NearestLocation
15	47539884	47540240	357	47540062	112	129.365	27.2158	124.069	s4_peak_28179	8.52315e-125	Gm16300	ENSMUSG00000089828	47699714	47703827	-	downstream	163942	159474	NearestLocation
18	3004730	3006074	1345	3005604	171	128.883	12.8821	123.59	s4_peak_36918	2.56898e-124	Vmn1r-ps151	ENSMUSG00000093774	3026901	3027882	-	downstream	23151	20827	NearestLocation
9	3258586	3259234	649	3258756	158	128.763	14.6544	123.47	s4_peak_78475	3.38579e-124	Gm27679	ENSMUSG00000098373	3263442	3263525	-	downstream	4938	4208	NearestLocation
17	13550668	13553169	2502	13552927	303	126.904	5.82152	121.619	s4_peak_33890	2.40591e-122	Gm26375	ENSMUSG00000095184	13534064	13534169	-	upstream	-16500	16500	NearestLocation
8	14306681	14307443	763	14307171	155	126.821	14.7255	121.536	s4_peak_74405	2.9077e-122	Gm26184	ENSMUSG00000088311	14273181	14273311	-	upstream	-33371	33371	NearestLocation
10	130594430	130595074	645	130594886	126	125.587	20.7448	120.307	s4_peak_10249	4.92697e-121	Ftl1-ps2	ENSMUSG00000096755	130592154	130592705	-	upstream	-1726	1726	NearestLocation
3	35680380	35680986	607	35680549	125	125.419	20.9867	120.141	s4_peak_48996	7.23536e-121	Gm25696	ENSMUSG00000064834	35735373	35735477	+	upstream	-54992	54387	NearestLocation
2	98662187	98662981	795	98662711	360	120.46	4.62777	115.213	s4_peak_45098	6.13013e-116	Gm10801	ENSMUSG00000075015	98662237	98664083	+	overlapStart	-49	49	NearestLocation
4	118547083	118548733	1651	118547393	251	120.199	6.77622	114.954	s4_peak_56253	1.11201e-115	Tmem125	ENSMUSG00000050854	118540941	118544044	-	upstream	-3040	3040	NearestLocation
10	11491965	11492332	368	11492148	110	119.98	24.1037	114.736	s4_peak_6175	1.83806e-115	Rpl17-ps11	ENSMUSG00000090242	11386875	11387603	-	upstream	-104363	104363	NearestLocation
6	29747739	29749029	1291	29748413	177	118.083	10.5708	112.848	s4_peak_64264	1.42027e-113	Gm13717	ENSMUSG00000081564	29750761	29751125	+	upstream	-3021	1732	NearestLocation
14	86198888	86199264	377	86199082	103	116.625	25.5328	111.398	s4_peak_26278	4.00304e-112	Gm23926	ENSMUSG00000064407	86311289	86311378	-	downstream	112489	112025	NearestLocation
11	87461891	87462634	744	87462385	133	112.251	15.2593	107.046	s4_peak_13600	8.99228e-108	Rnu3b4	ENSMUSG00000098641	87462286	87462500	+	includeFeature	-394	134	NearestLocation
1	157877187	157877724	538	157877359	104	111.592	22.9976	106.392	s4_peak_4397	4.05798e-107	Gm38256	ENSMUSG00000102789	157940385	158141318	+	upstream	-63197	62661	NearestLocation
1	122357037	122357399	363	122357215	99	110.532	24.5507	105.338	s4_peak_3318	4.59536e-106	Gm28590	ENSMUSG00000099960	122205145	122252180	+	downstream	151893	104858	NearestLocation
2	57629382	57629805	424	57629586	97	110.246	25.2825	105.053	s4_peak_43787	8.84138e-106	Gm13532	ENSMUSG00000081642	57628989	57629228	-	upstream	-155	155	NearestLocation
6	137002687	137003346	660	137003016	132	109.254	14.7163	104.069	s4_peak_68116	8.54024e-105	Pde6h	ENSMUSG00000064330	136954523	136968865	+	downstream	48165	33823	NearestLocation
GL456396.1	11812	12178	367	11993	115	109.162	18.5307	103.977	s4_peak_83442	1.05502e-104
18	56303370	56303681	312	56303502	99	108.944	23.8584	103.76	s4_peak_38619	1.73588e-104	Gm25476	ENSMUSG00000092866	56221834	56222018	+	downstream	81537	81353	NearestLocation
9	110281126	110281504	379	110281308	121	108.314	16.7483	103.134	s4_peak_82585	7.34243e-104	Mir6236	ENSMUSG00000098973	110281287	110281409	+	includeFeature	-160	95	NearestLocation
10	22142291	22143048	758	22142750	119	106.364	16.6539	101.197	s4_peak_6517	6.35785e-102	E030030I06Rik	ENSMUSG00000097327	22113050	22149270	-	inside	6978	6222	NearestLocation
8	19784429	19785190	762	19784773	146	105.249	11.7555	100.088	s4_peak_74555	8.16864e-101	Gm26853	ENSMUSG00000097230	19789798	19798548	+	upstream	-5368	4608	NearestLocation
JH584304.1	15684	16376	693	15927	244	105.172	5.96545	100.011	s4_peak_83504	9.74541e-101
7	12010359	12010960	602	12010655	158	104.071	10.2586	98.9172	s4_peak_68857	1.20993e-99	Vmn1r-ps60	ENSMUSG00000092318	12005066	12006310	+	downstream	5294	4050	NearestLocation
5	151734441	151734812	372	151734628	91	103.959	25.0478	98.8058	s4_peak_63636	1.56394e-99	Gm26463	ENSMUSG00000092806	151702368	151702468	-	upstream	-31974	31974	NearestLocation
14	19277950	19278453	504	19278161	115	102.624	16.5049	97.4781	s4_peak_23748	3.32606e-98	Gm8584	ENSMUSG00000091557	19159695	19164408	+	downstream	118256	113543	NearestLocation
8	25969522	25970017	496	25969752	117	102.427	15.9831	97.283	s4_peak_74921	5.21195e-98	Hgsnat	ENSMUSG00000037260	25944459	25976744	-	inside	7221	6727	NearestLocation
Y	4036492	4036859	368	4036680	90	102.422	24.7755	97.2781	s4_peak_86248	5.27133e-98	Vmn2r-ps139	ENSMUSG00000101499	4005164	4016574	+	downstream	31329	19919	NearestLocation
11	56593321	56593772	452	56593593	95	100.108	21.6812	94.9783	s4_peak_11995	1.05116e-95	Gm22603	ENSMUSG00000088228	56482949	56483044	+	downstream	110373	110278	NearestLocation
12	99645008	99645746	739	99645576	126	97.1713	12.9254	92.0623	s4_peak_18200	8.66383e-93	1700064M15Rik	ENSMUSG00000100211	99626053	99627974	-	upstream	-17035	17035	NearestLocation
5	32713198	32714417	1220	32713488	146	96.8634	10.2957	91.7565	s4_peak_59088	1.75194e-92	Gm2420	ENSMUSG00000082305	32724352	32736194	+	upstream	-11153	9935	NearestLocation
7	69101659	69102112	454	69101929	101	96.8157	18.3761	91.709	s4_peak_70931	1.9542e-92	Gm5342	ENSMUSG00000098017	69209884	69210886	+	upstream	-108224	107772	NearestLocation
6	47763033	47763669	637	47763330	230	95.7657	5.72061	90.6658	s4_peak_64903	2.15884e-91	Gm24975	ENSMUSG00000094807	47773329	47773429	+	upstream	-10295	9660	NearestLocation
6	47752673	47753238	566	47752922	248	92.7598	5.11153	87.6802	s4_peak_64899	2.08848e-88	Gm24975	ENSMUSG00000094807	47773329	47773429	+	upstream	-20655	20091	NearestLocation
14	19415712	19419547	3836	19418748	372	90.9763	3.53328	85.9101	s4_peak_23753	1.2299e-86	Gm21738	ENSMUSG00000095280	19415857	19418930	-	includeFeature	3217	144	NearestLocation
11	87470972	87472043	1072	87471493	130	88.7169	10.6266	83.665	s4_peak_13602	2.16262e-84	Rnu3b2	ENSMUSG00000098925	87471368	87471582	+	includeFeature	-395	395	NearestLocation
4	14863928	14864483	556	14864161	94	87.2822	17.0544	82.2391	s4_peak_53183	5.76607e-83	Tmem55a	ENSMUSG00000028221	14864076	14915176	+	overlapStart	-147	147	NearestLocation
14	8286627	8286950	324	8286810	84	86.1144	19.9054	81.079	s4_peak_23481	8.33624e-82	Acox2	ENSMUSG00000021751	8225511	8259353	-	upstream	-27275	27275	NearestLocation
1	191120829	191121170	342	191120995	94	85.303	16.3601	80.2731	s4_peak_5729	5.33249e-81	Gm38161	ENSMUSG00000102777	191132657	191134014	+	upstream	-11827	11487	NearestLocation
X	118904107	118904602	496	118904444	80	84.8325	20.8968	79.8051	s4_peak_85445	1.56621e-80	Gm7485	ENSMUSG00000081171	118697795	118698903	-	upstream	-205205	205205	NearestLocation
3	96327892	96328760	869	96328503	111	84.602	12.4469	79.5767	s4_peak_50765	2.65064e-80	Gm24830	ENSMUSG00000095701	96328425	96328590	+	includeFeature	-532	170	NearestLocation
X	170672786	170673642	857	170673338	126	84.048	10.2205	79.0259	s4_peak_86203	9.42063e-80	Asmt	ENSMUSG00000093806	170672644	170678054	+	inside	143	143	NearestLocation
3	96359343	96360307	965	96360026	109	83.5319	12.5263	78.5125	s4_peak_50771	3.07256e-79	Rnu1b1	ENSMUSG00000095580	96359953	96360117	-	includeFeature	773	190	NearestLocation
1	24683979	24684357	379	24684173	85	83.4547	18.4383	78.4359	s4_peak_557	3.66514e-79	Lmbrd1	ENSMUSG00000073725	24678630	24766301	+	inside	5350	5350	NearestLocation
15	9015674	9016372	699	9015976	92	82.8728	16.0702	77.8574	s4_peak_27295	1.38855e-78	Ranbp3l	ENSMUSG00000048424	8968426	9066551	+	inside	47249	47249	NearestLocation
Y	90740899	90744139	3241	90741225	374	82.4117	3.26972	77.3992	s4_peak_86447	3.98795e-78	Mid1-ps1	ENSMUSG00000095134	90753057	90763485	+	upstream	-12157	8918	NearestLocation
19	61199549	61199939	391	61199739	93	82.2999	15.6055	77.2886	s4_peak_42060	5.1447e-78	Gm6020	ENSMUSG00000069475	61183890	61183955	+	downstream	15660	15595	NearestLocation
12	105436000	105436353	354	105436179	91	81.8975	16.0064	76.8891	s4_peak_18430	1.29086e-77	D430019H16Rik	ENSMUSG00000094910	105453856	105493095	+	upstream	-17855	17503	NearestLocation
JH584304.1	3653	4220	568	3904	217	81.6769	5.1166	76.6701	s4_peak_83499	2.13767e-77
11	3192845	3193786	942	3193272	242	80.2082	4.52867	75.2128	s4_peak_10279	6.12689e-76	Sfi1	ENSMUSG00000023764	3131850	3193463	-	overlapStart	617	323	NearestLocation
6	47743950	47744569	620	47744233	244	79.9659	4.48202	74.9718	s4_peak_64894	1.06704e-75	Gm24975	ENSMUSG00000094807	47773329	47773429	+	upstream	-29378	28760	NearestLocation
5	20443377	20443848	472	20443549	76	78.8458	19.7644	73.8604	s4_peak_58575	1.37911e-74	Gm22755	ENSMUSG00000087768	20264341	20264440	+	downstream	179037	178938	NearestLocation
14	56693886	56694216	331	56694050	76	78.6276	19.6649	73.6441	s4_peak_25163	2.26929e-74	Gm16973	ENSMUSG00000097743	56696280	56701268	-	downstream	7381	2064	NearestLocation
12	30578547	30579078	532	30578880	89	77.3835	14.9905	72.4103	s4_peak_16179	3.88741e-73	Tmem18	ENSMUSG00000043061	30584443	30591213	+	upstream	-5895	5365	NearestLocation
2	98664953	98665260	308	98665094	291	76.8436	3.73099	71.8736	s4_peak_45100	1.33773e-72	Gm10800	ENSMUSG00000075014	98666547	98667301	-	downstream	2347	1287	NearestLocation
17	22877486	22878109	624	22877679	93	75.9186	13.5648	70.9562	s4_peak_34187	1.10614e-71	Zfp945	ENSMUSG00000059142	22846697	22867134	-	upstream	-10353	10353	NearestLocation
12	15253480	15254004	525	15253657	72	75.6245	19.8749	70.6641	s4_peak_15644	2.16745e-71	Gm27682	ENSMUSG00000099215	15020535	15020644	-	upstream	-232837	232837	NearestLocation
14	56765117	56765466	350	56765289	72	75.5535	19.8413	70.5937	s4_peak_25164	2.54882e-71	Pspc1	ENSMUSG00000021938	56722441	56778316	-	inside	13198	12850	NearestLocation
13	25050311	25050754	444	25050494	85	74.2443	14.9625	69.2964	s4_peak_19737	5.05417e-70	Dcdc2a	ENSMUSG00000035910	25056004	25210706	+	upstream	-5692	5250	NearestLocation
2	73867802	73868283	482	73867978	71	74.188	19.6026	69.2407	s4_peak_44315	5.74579e-70	Atf2	ENSMUSG00000027104	73816509	73892639	-	inside	24836	24356	NearestLocation
13	74528491	74530724	2234	74528881	159	73.9637	6.37626	69.0186	s4_peak_21808	9.58098e-70	Zfp825	ENSMUSG00000069208	74480517	74482943	-	upstream	-45549	45549	NearestLocation
11	87442739	87443574	836	87443313	107	73.8072	10.5476	68.8631	s4_peak_13598	1.37047e-69	Rnu3b1	ENSMUSG00000098943	87443237	87443452	+	includeFeature	-497	122	NearestLocation
11	54140054	54140712	659	54140237	83	73.6458	15.2961	68.7031	s4_peak_11908	1.98098e-69	Gm12221	ENSMUSG00000036045	54158926	54160056	+	upstream	-18871	18214	NearestLocation
15	68258260	68259219	960	68258641	97	73.319	12.0229	68.3794	s4_peak_28669	4.17455e-69	Zfat	ENSMUSG00000022335	68083766	68258856	-	overlapStart	595	363	NearestLocation
12	97061325	97061794	470	97061613	70	72.7574	19.3304	67.8222	s4_peak_18131	1.50595e-68		ENSMUSG00000077841	97007793	97007883	-	upstream	-53443	53443	NearestLocation
1	157599340	157599631	292	157599503	74	72.2027	17.5636	67.2728	s4_peak_4386	5.33642e-68	Gm7412	ENSMUSG00000103501	157600811	157601415	-	downstream	2074	1180	NearestLocation
GL456359.1	19184	20634	1451	20204	130	72.1517	7.86244	67.2228	s4_peak_83406	5.98756e-68
13	63951923	63952628	706	63952167	90	71.9647	13.0208	67.0373	s4_peak_21396	9.17762e-68	Hsd17b3	ENSMUSG00000033122	64058274	64089201	-	downstream	137277	105646	NearestLocation
11	86757149	86758272	1124	86757613	93	71.8372	12.3692	66.9107	s4_peak_13561	1.22817e-67	Cltc	ENSMUSG00000047126	86694351	86757565	-	overlapStart	415	415	NearestLocation
2	135988467	135988861	395	135988676	74	71.8294	17.403	66.9033	s4_peak_46290	1.24937e-67	Gm26227	ENSMUSG00000064444	136026151	136026251	-	downstream	37783	37290	NearestLocation
11	87448183	87449225	1043	87448712	111	71.4583	9.54288	66.5351	s4_peak_13599	2.91702e-67	Rnu3b3	ENSMUSG00000099291	87448627	87448842	+	includeFeature	-443	383	NearestLocation
19	61266502	61267187	686	61266820	86	69.6679	13.1922	64.7602	s4_peak_42065	1.7368e-65	Gm21060	ENSMUSG00000095993	61296902	61297069	-	downstream	30566	29715	NearestLocation
3	90475747	90476491	745	90475922	77	69.5	15.4808	64.5937	s4_peak_50500	2.54877e-65	Ilf2	ENSMUSG00000001016	90476201	90488379	+	overlapStart	-453	290	NearestLocation
12	67059189	67059805	617	67059470	69	69.1922	18.0589	64.288	s4_peak_16925	5.15169e-65	Mdga2	ENSMUSG00000034912	66469568	67222549	-	inside	163359	162744	NearestLocation
11	87422707	87423174	468	87422954	102	68.5071	10.0593	63.6073	s4_peak_13596	2.4699e-64	Rnu1a1	ENSMUSG00000095969	87422867	87423030	+	includeFeature	-159	144	NearestLocation
9	123872865	123873213	349	123873048	67	68.5025	18.5136	63.6028	s4_peak_83240	2.49592e-64	Xcr1	ENSMUSG00000060509	123852315	123862029	-	upstream	-10837	10837	NearestLocation
3	23842991	23843336	346	23843155	67	68.5025	18.5136	63.6028	s4_peak_48631	2.49592e-64	Naaladl2	ENSMUSG00000102758	23804335	23939477	-	inside	96485	38657	NearestLocation
5	121545718	121546209	492	121545914	82	67.7798	13.5142	62.8862	s4_peak_62062	1.2996e-63	Mapkapk5	ENSMUSG00000029454	121518613	121545905	-	overlapStart	186	186	NearestLocation
9	123924330	123924898	569	123924514	99	67.7236	10.3014	62.8306	s4_peak_83241	1.47693e-63	Ccr1	ENSMUSG00000025804	123962126	123968692	-	downstream	44361	37228	NearestLocation
3	96373823	96374338	516	96374142	105	67.5152	9.4604	62.624	s4_peak_50772	2.37706e-63	Rnu1b2	ENSMUSG00000093834	96374021	96374185	+	includeFeature	-197	153	NearestLocation
5	118829138	118829752	615	118829518	100	67.1899	10.0378	62.3006	s4_peak_61909	5.00484e-63	Med13l	ENSMUSG00000018076	118560719	118765435	+	downstream	268420	63704	NearestLocation
13	91460214	91461484	1271	91460801	82	67.1381	13.3009	62.2492	s4_peak_22102	5.63443e-63	Ssbp2	ENSMUSG00000003992	91460283	91703429	+	overlapStart	-68	68	NearestLocation
13	116192768	116193122	355	116192946	66	67.0967	18.2413	62.2082	s4_peak_23130	6.19156e-63	Rpl34-ps2	ENSMUSG00000061669	116153781	116154134	+	downstream	38988	38635	NearestLocation
11	121982257	121982621	365	121982432	66	67.0967	18.2413	62.2082	s4_peak_15271	6.19156e-63	Gm12591	ENSMUSG00000082831	121968211	121970685	-	upstream	-11573	11573	NearestLocation
X	76598586	76599146	561	76598953	66	66.6238	18.0175	61.7393	s4_peak_84849	1.82247e-62	Cldn34d	ENSMUSG00000079525	76582610	76602924	-	inside	4337	3778	NearestLocation
11	89081705	89082057	353	89081875	79	66.5015	13.8239	61.6181	s4_peak_13709	2.40924e-62	Gm22534	ENSMUSG00000088798	89087048	89087151	-	downstream	5445	4991	NearestLocation
1	12657358	12657927	570	12657631	71	66.3932	16.1175	61.5109	s4_peak_234	3.0839e-62	Gm6216	ENSMUSG00000098163	12655867	12656553	+	downstream	1492	806	NearestLocation
9	29318602	29319243	642	29318860	78	66.0853	13.9357	61.2054	s4_peak_79229	6.23132e-62	Gm15520	ENSMUSG00000085449	29059799	29070199	+	downstream	258804	248404	NearestLocation
Y	90824880	90825721	842	90825203	164	66.0769	5.42196	61.1971	s4_peak_86477	6.35185e-62	Gm21742	ENSMUSG00000099871	90837413	90844040	+	upstream	-12532	11692	NearestLocation
7	7277622	7278498	877	7278082	79	65.3139	13.4129	60.4411	s4_peak_68790	3.62135e-61	Gm18190	ENSMUSG00000098900	7265498	7269335	-	upstream	-8288	8288	NearestLocation
5	28098920	28099549	630	28099361	74	65.2104	14.7128	60.3387	s4_peak_58881	4.58448e-61	Insig1	ENSMUSG00000045294	28071363	28078662	+	downstream	27558	20259	NearestLocation
2	98663720	98664057	338	98663880	270	65.198	3.46965	60.3264	s4_peak_45099	4.71661e-61	Gm10801	ENSMUSG00000075015	98662237	98664083	+	inside	1484	26	NearestLocation
Y	90818120	90819314	1195	90819131	108	64.682	8.56817	59.8158	s4_peak_86475	1.5282e-60	Gm21742	ENSMUSG00000099871	90837413	90844040	+	upstream	-19292	18099	NearestLocation
6	47739607	47740219	613	47739947	180	64.5332	4.82614	59.6678	s4_peak_64892	2.14897e-60	Gm24975	ENSMUSG00000094807	47773329	47773429	+	upstream	-33721	33110	NearestLocation
3	60045065	60046008	944	60045721	80	64.1303	12.7787	59.2688	s4_peak_49655	5.38518e-60	Aadac	ENSMUSG00000027761	60025717	60040160	+	downstream	19349	4906	NearestLocation
9	3000050	3001589	1540	3000438	393	63.7522	2.68249	58.895	s4_peak_78442	1.27359e-59	Gm10722	ENSMUSG00000091028	3000922	3002330	+	overlapStart	-871	667	NearestLocation
13	22050594	22051220	627	22050756	78	63.4745	13.0301	58.6198	s4_peak_19559	2.4001e-59	Vmn1r-ps92	ENSMUSG00000083873	22057346	22057862	-	downstream	7267	6126	NearestLocation
3	96459872	96460370	499	96460059	121	63.4473	7.24517	58.5927	s4_peak_50788	2.55452e-59	Rnu1b6	ENSMUSG00000065773	96460024	96460189	-	includeFeature	316	151	NearestLocation
12	54729295	54730090	796	54729677	117	63.326	7.52719	58.4724	s4_peak_16682	3.36954e-59	Gm26444	ENSMUSG00000093815	54729602	54729765	+	includeFeature	-306	306	NearestLocation
12	54718824	54719542	719	54719264	119	63.1109	7.34111	58.259	s4_peak_16681	5.50757e-59	Gm25679	ENSMUSG00000096659	54719163	54719326	-	includeFeature	501	216	NearestLocation
JH584304.1	2300	2792	493	2507	179	62.3111	4.68624	57.4678	s4_peak_83498	3.40541e-58
9	101097571	101097943	373	101097767	65	62.2222	16.3617	57.3798	s4_peak_82181	4.1709e-58	Gm37553	ENSMUSG00000104383	101092977	101094578	+	downstream	4595	2994	NearestLocation
12	69653969	69654385	417	69654145	67	61.8045	15.4954	56.9659	s4_peak_17002	1.08176e-57	Sos2	ENSMUSG00000034801	69583762	69681852	-	inside	27882	27467	NearestLocation
11	102624005	102624681	677	102624434	92	61.7469	9.90183	56.9093	s4_peak_14434	1.2324e-57	2810433D01Rik	ENSMUSG00000086283	102619796	102624416	-	overlapStart	410	265	NearestLocation
11	3142291	3142770	480	3142577	137	61.5997	6.06101	56.7632	s4_peak_10260	1.72488e-57	Gm11399	ENSMUSG00000087111	3142048	3143363	+	inside	244	244	NearestLocation
2	33933848	33934514	667	33934272	81	61.1792	11.6347	56.3465	s4_peak_43252	4.50319e-57	Gm13403	ENSMUSG00000085987	33935788	33942145	-	downstream	8296	1274	NearestLocation
2	77945709	77946481	773	77946076	110	61.1651	7.75291	56.3326	s4_peak_44541	4.64965e-57	Cwc22	ENSMUSG00000027014	77881159	77946375	-	overlapStart	665	106	NearestLocation
4	153152942	153153296	355	153153121	72	60.8781	13.6354	56.0484	s4_peak_57935	8.94582e-57	Gm13173	ENSMUSG00000085648	153145590	153146943	-	upstream	-6000	6000	NearestLocation
3	96450261	96450763	503	96450572	115	60.7568	7.28067	55.928	s4_peak_50783	1.18027e-56	Gm26232	ENSMUSG00000096838	96450446	96450611	+	includeFeature	-184	152	NearestLocation
13	21896843	21897360	518	21897038	66	60.3414	15.1993	55.5164	s4_peak_19528	3.04544e-56	Mir1983	ENSMUSG00000088148	21896918	21897049	-	includeFeature	205	74	NearestLocation
9	72806689	72807867	1179	72807077	85	60.2613	10.6278	55.4372	s4_peak_81286	3.6546e-56	Prtg	ENSMUSG00000036030	72806874	72917291	+	overlapStart	-184	184	NearestLocation
16	45352873	45353210	338	45353046	61	60.1662	16.88	55.3432	s4_peak_31995	4.53712e-56	Cd200	ENSMUSG00000022661	45382135	45409053	-	downstream	56179	28925	NearestLocation
8	129300990	129301340	351	129301164	61	60.1662	16.88	55.3432	s4_peak_78441	4.53712e-56	Gm21399	ENSMUSG00000094530	129252998	129253597	+	downstream	47993	47394	NearestLocation
18	10609760	10610624	865	10610351	72	59.303	13.0588	54.4892	s4_peak_37210	3.24175e-55	Esco1	ENSMUSG00000024293	10566602	10610352	-	overlapStart	591	272	NearestLocation
3	8245892	8246482	591	8246297	66	58.9415	14.6116	54.1323	s4_peak_48248	7.37429e-55	Gm7103	ENSMUSG00000103725	8214332	8216183	+	downstream	31561	29710	NearestLocation
4	70377991	70378435	445	70378180	63	58.874	15.5619	54.0656	s4_peak_54799	8.59884e-55	Cdk5rap2	ENSMUSG00000039298	70216856	70410443	-	inside	32451	32008	NearestLocation
2	122377222	122378162	941	122377993	92	58.8537	9.22463	54.0456	s4_peak_45833	9.00389e-55	Gm24409	ENSMUSG00000088506	122385489	122385640	-	downstream	8417	7327	NearestLocation
9	72661776	72662802	1027	72662229	86	58.8461	10.0882	54.0382	s4_peak_81274	9.15904e-55	Nedd4	ENSMUSG00000032216	72662346	72749852	+	overlapStart	-569	456	NearestLocation
19	57926447	57926798	352	57926623	63	58.7071	15.4877	53.9007	s4_peak_41925	1.25681e-54	Mir5623	ENSMUSG00000093757	58051167	58051236	+	upstream	-124719	124369	NearestLocation
16	13312370	13312854	485	13312659	64	57.9153	14.8118	53.1182	s4_peak_30675	7.61676e-54	Mkl2	ENSMUSG00000009569	13256481	13417529	+	inside	55890	55890	NearestLocation
11	87426626	87427322	697	87426819	93	57.8492	8.87303	53.0531	s4_peak_13597	8.84953e-54	Gm22068	ENSMUSG00000096205	87426716	87426879	+	includeFeature	-89	89	NearestLocation
15	21267792	21268237	446	21268062	59	57.4419	16.3355	52.65	s4_peak_27523	2.23872e-53	Gm38234	ENSMUSG00000103296	21180157	21180577	+	downstream	87636	87216	NearestLocation
16	93789061	93789417	357	93789235	79	57.1902	10.836	52.4008	s4_peak_33118	3.97329e-53	2310043M15Rik	ENSMUSG00000097768	93792150	93794888	-	downstream	5826	2733	NearestLocation
3	51765979	51766865	887	51766298	85	56.8344	9.72785	52.0491	s4_peak_49364	8.93079e-53	Gm37342	ENSMUSG00000102732	51757124	51762088	-	upstream	-3892	3892	NearestLocation
4	132269724	132270450	727	132270130	85	56.1587	9.55747	51.38	s4_peak_56943	4.16898e-52	Gm28872	ENSMUSG00000099937	132270056	132270213	+	includeFeature	-331	237	NearestLocation
4	64497734	64498091	358	64497900	58	56.0904	16.0633	51.3122	s4_peak_54719	4.87326e-52	Gm23950	ENSMUSG00000077214	64444730	64444858	+	downstream	53005	52877	NearestLocation
3	22075947	22077245	1299	22076406	84	55.7938	9.61473	51.0195	s4_peak_48590	9.56181e-52	Tbl1xr1	ENSMUSG00000027630	22076652	22216594	+	overlapStart	-704	593	NearestLocation
3	146101080	146101667	588	146101316	78	55.6085	10.5597	50.8368	s4_peak_52385	1.4563e-51	Wdr63	ENSMUSG00000043020	146040526	146108130	-	inside	7049	6463	NearestLocation
8	3556131	3556498	368	3556315	61	54.9914	14.5192	50.2252	s4_peak_73990	5.9536e-51	C330021F23Rik	ENSMUSG00000065952	3567990	3584939	+	upstream	-11858	11492	NearestLocation
18	48010285	48010642	358	48010459	57	54.7462	15.791	49.9829	s4_peak_38381	1.04026e-50	Eno1b	ENSMUSG00000059040	48045335	48048378	+	upstream	-35049	34693	NearestLocation
1	144294372	144294647	276	144294495	57	54.7462	15.791	49.9829	s4_peak_3975	1.04026e-50	Gm7266	ENSMUSG00000100441	144312032	144312436	-	downstream	18063	17385	NearestLocation
10	63429357	63430253	897	63429538	72	54.6174	11.4454	49.857	s4_peak_7832	1.38982e-50	Ctnna3	ENSMUSG00000060843	63430098	65003667	+	overlapStart	-740	155	NearestLocation
3	96346542	96346874	333	96346710	83	54.4271	9.41767	49.6682	s4_peak_50769	2.14664e-50	Platr30	ENSMUSG00000097851	96349927	96358480	+	upstream	-3384	3053	NearestLocation
13	59477714	59478236	523	59477941	64	53.7611	13.1056	49.0087	s4_peak_21204	9.80122e-50	Agtpbp1	ENSMUSG00000021557	59449537	59585227	-	inside	107512	28178	NearestLocation
3	152314590	152315210	621	152314855	75	53.6829	10.5475	48.9313	s4_peak_52549	1.17149e-49	Miga1	ENSMUSG00000054942	152273459	152340407	-	inside	25816	25197	NearestLocation
19	5803149	5804137	989	5803743	84	53.5988	9.06909	48.8482	s4_peak_40063	1.4185e-49	Malat1	ENSMUSG00000092341	5795690	5802672	-	upstream	-478	478	NearestLocation
3	21613983	21614269	287	21614119	56	53.4094	15.5188	48.6604	s4_peak_48581	2.1856e-49	7530428D23Rik	ENSMUSG00000103441	21753529	21800773	-	downstream	186789	139260	NearestLocation
14	69161877	69162714	838	69162067	65	53.2965	12.6539	48.5499	s4_peak_25789	2.81929e-49	Rps2-ps5	ENSMUSG00000098713	69158671	69159519	+	downstream	3207	2359	NearestLocation
13	3372753	3373722	970	3373289	72	53.1499	10.971	48.4041	s4_peak_19026	3.9433e-49	Gm16505	ENSMUSG00000096107	3361029	3361533	+	downstream	11725	11221	NearestLocation
16	45742628	45743236	609	45742998	56	52.6705	15.1676	47.9297	s4_peak_32008	1.17568e-48	Abhd10	ENSMUSG00000033157	45729725	45742955	-	overlapStart	326	281	NearestLocation
6	142770768	142771156	389	142770919	67	52.6538	11.9125	47.9132	s4_peak_68270	1.2211e-48	Cmas	ENSMUSG00000030282	142756686	142775714	+	inside	14083	4558	NearestLocation
11	101641327	101642345	1019	101642163	102	52.4372	6.94566	47.6992	s4_peak_14358	1.99871e-48	Gm24950	ENSMUSG00000064702	101641748	101641938	+	includeFeature	-420	407	NearestLocation
17	6941762	6942100	339	6941921	67	52.4246	11.8308	47.6868	s4_peak_33565	2.05665e-48	Rsph3b	ENSMUSG00000023806	6904716	6948356	-	inside	6593	6256	NearestLocation
14	90911059	90911407	349	90911233	55	52.0802	15.2465	47.3449	s4_peak_26317	4.5196e-48	Gm23225	ENSMUSG00000088746	91108179	91108292	-	downstream	197232	196772	NearestLocation
13	23437969	23438311	343	23438152	63	51.7784	12.6036	47.0475	s4_peak_19618	8.96458e-48	C230035I16Rik	ENSMUSG00000085024	23427975	23431022	-	upstream	-6948	6948	NearestLocation
16	35981586	35981898	313	35981754	69	51.7557	11.1472	47.0249	s4_peak_31729	9.44213e-48	Gm15564	ENSMUSG00000086324	35966752	35983230	-	inside	1643	1332	NearestLocation
12	54738296	54738807	512	54738540	113	51.6336	6.0801	46.9038	s4_peak_16685	1.2481e-47	Gm22317	ENSMUSG00000096206	54738459	54738622	-	includeFeature	325	162	NearestLocation
X	170005160	170005776	617	170005379	239	51.5956	3.18356	46.8664	s4_peak_86197	1.36022e-47	Gm21887	ENSMUSG00000095562	170009659	170019281	+	upstream	-4498	3883	NearestLocation
17	3081860	3082560	701	3082249	117	51.5748	5.85082	46.8458	s4_peak_33341	1.4263e-47	Pisd-ps2	ENSMUSG00000023795	3076578	3084183	-	inside	2322	1623	NearestLocation
5	149228846	149229620	775	149229063	70	51.4327	10.8308	46.7049	s4_peak_63489	1.97265e-47	2310047D07Rik	ENSMUSG00000100783	149231332	149237984	+	upstream	-2485	1712	NearestLocation
1	171074158	171074579	422	171074371	147	51.3274	4.64963	46.6012	s4_peak_4857	2.50484e-47	Gm27552	ENSMUSG00000098356	171072226	171072287	-	upstream	-1872	1872	NearestLocation
10	128458372	128458919	548	128458520	75	51.1963	9.82242	46.4716	s4_peak_10151	3.37621e-47	Mir8105	ENSMUSG00000098957	128458680	128458768	+	includeFeature	-307	151	NearestLocation
MT	15563	16227	665	15745	166	50.9753	4.15188	46.2526	s4_peak_83557	5.59036e-47
GL456370.1	18351	19371	1021	19010	84	50.9013	8.43112	46.1792	s4_peak_83415	6.61851e-47
11	101657945	101658467	523	101658206	73	50.7731	10.0501	46.0525	s4_peak_14360	8.86237e-47	Rnu2-10	ENSMUSG00000065944	101658238	101658428	+	includeFeature	-292	39	NearestLocation
18	40308031	40308398	368	40308225	54	50.7586	14.9742	46.0381	s4_peak_38188	9.16094e-47	Kctd16	ENSMUSG00000051401	40258361	40531168	+	inside	49671	49671	NearestLocation
Y	29172504	29172749	246	29172598	54	50.7586	14.9742	46.0381	s4_peak_86360	9.16094e-47	Gm28129	ENSMUSG00000099650	29156796	29159075	+	downstream	15709	13430	NearestLocation
15	103304901	103305685	785	103305383	100	50.7501	6.81985	46.0306	s4_peak_30256	9.32009e-47	Gpr84	ENSMUSG00000063234	103308236	103310438	-	downstream	5536	2551	NearestLocation
4	133813190	133814775	1586	133814148	83	50.7176	8.51495	45.9982	s4_peak_57049	1.00415e-46	Gm12974	ENSMUSG00000084789	133816420	133817614	+	upstream	-3229	1645	NearestLocation
12	54710149	54710915	767	54710369	119	50.6396	5.63097	45.9211	s4_peak_16679	1.19928e-46	Gm22634	ENSMUSG00000096214	54710308	54710471	+	includeFeature	-158	158	NearestLocation
16	21210765	21211290	526	21211020	81	50.5929	8.749	45.8748	s4_peak_31057	1.33426e-46	Ephb3	ENSMUSG00000005958	21204755	21223305	+	inside	6011	6011	NearestLocation
3	121249744	121250102	359	121249908	62	50.2137	12.264	45.4996	s4_peak_51614	3.16541e-46		ENSMUSG00000093177	121230260	121230330	+	downstream	19485	19415	NearestLocation
11	101627834	101628459	626	101628096	81	50.1443	8.64004	45.4307	s4_peak_14357	3.70971e-46	Gm23849	ENSMUSG00000065767	101627366	101627556	+	downstream	469	279	NearestLocation
1	171066426	171066840	415	171066661	135	50.036	4.90741	45.324	s4_peak_4855	4.74264e-46	Fcgr3	ENSMUSG00000059498	171051174	171064935	-	upstream	-1492	1492	NearestLocation
7	73606747	73607180	434	73606978	59	49.7779	12.9185	45.0687	s4_peak_71062	8.53729e-46	Gm26176	ENSMUSG00000065729	73645985	73646089	-	downstream	39341	38805	NearestLocation
X	112370694	112371260	567	112370958	53	49.4448	14.702	44.7386	s4_peak_85371	1.82541e-45	Satl1	ENSMUSG00000025527	112384303	112406779	-	downstream	36084	13043	NearestLocation
1	131573735	131574030	296	131573862	53	49.4448	14.702	44.7386	s4_peak_3527	1.82541e-45	Avpr1b	ENSMUSG00000026432	131599239	131612000	+	upstream	-25503	25209	NearestLocation
6	47685072	47685511	440	47685250	146	49.3422	4.50392	44.6382	s4_peak_64888	2.30033e-45	Gm25283	ENSMUSG00000087897	47637143	47637219	+	downstream	47930	47854	NearestLocation
5	15509093	15509600	508	15509260	84	48.9611	7.99376	44.2617	s4_peak_58414	5.47369e-45	Gm21847	ENSMUSG00000094230	15516489	15656679	+	upstream	-7395	6889	NearestLocation
3	149052484	149052976	493	149052670	58	48.9547	12.8669	44.2554	s4_peak_52466	5.55367e-45	Gm25127	ENSMUSG00000065270	149028932	149029038	+	downstream	23553	23447	NearestLocation
12	54696660	54697283	624	54696880	73	48.8409	9.49144	44.1432	s4_peak_16678	7.19118e-45	Gm22513	ENSMUSG00000096349	54696782	54696945	+	includeFeature	-121	121	NearestLocation
8	20537854	20538503	650	20538198	79	48.7621	8.57164	44.0652	s4_peak_74659	8.60558e-45	Gm21092	ENSMUSG00000095403	20550331	20581999	+	upstream	-12476	11828	NearestLocation
5	65044568	65045096	529	65044752	60	48.6937	12.2022	43.9973	s4_peak_59916	1.00614e-44	Tmem156	ENSMUSG00000037913	65054347	65091625	-	downstream	47056	9251	NearestLocation
9	3037038	3038271	1234	3038018	323	48.6043	2.5587	43.9087	s4_peak_78464	1.23401e-44	Gm26870	ENSMUSG00000097312	3000282	3038313	-	inside	1274	42	NearestLocation
3	21935593	21936450	858	21936139	70	48.5682	9.93507	43.8729	s4_peak_48588	1.33989e-44	7530428D23Rik	ENSMUSG00000103441	21753529	21800773	-	upstream	-134821	134821	NearestLocation
5	17468520	17469013	494	17468837	63	48.4877	11.3687	43.7937	s4_peak_58517	1.6082e-44	Speer4f1	ENSMUSG00000058643	17476098	17480936	+	upstream	-7577	7085	NearestLocation
12	54714083	54715023	941	54714312	124	48.376	5.14295	43.6837	s4_peak_16680	2.07143e-44	Gm23804	ENSMUSG00000094826	54714218	54714381	+	includeFeature	-134	134	NearestLocation
10	37397203	37397889	687	37397528	53	48.2746	14.1469	43.5834	s4_peak_6949	2.60964e-44	Gm26535	ENSMUSG00000097742	37337486	37379652	+	downstream	59718	17552	NearestLocation
4	139380210	139380836	627	139380415	66	48.206	10.6029	43.5155	s4_peak_57334	3.05169e-44	2700016F22Rik	ENSMUSG00000097731	139376549	139380379	-	overlapStart	168	168	NearestLocation
13	21160643	21160985	343	21160813	56	48.1162	13.1065	43.4278	s4_peak_19461	3.73396e-44	Olfr1368	ENSMUSG00000045474	21142026	21143081	-	upstream	-17563	17563	NearestLocation
10	80248985	80249554	570	80249180	78	47.925	8.50038	43.2386	s4_peak_8417	5.77245e-44	Ndufs7	ENSMUSG00000020153	80249121	80256794	+	overlapStart	-135	135	NearestLocation
3	103808815	103809948	1134	103809483	59	47.751	12.0975	43.0667	s4_peak_51175	8.57551e-44	Ap4b1	ENSMUSG00000032952	103809520	103822025	+	overlapStart	-704	428	NearestLocation
4	144949419	144950099	681	144949672	63	47.6246	11.0591	42.9421	s4_peak_57533	1.14254e-43	Gm38074	ENSMUSG00000103911	144957155	144958848	-	downstream	9428	7056	NearestLocation
2	125782539	125783050	512	125782843	54	47.5964	13.5029	42.9147	s4_peak_45908	1.21708e-43	Secisbp2l	ENSMUSG00000035093	125736986	125782870	-	overlapStart	330	180	NearestLocation
1	37890176	37890762	587	37890486	58	47.5434	12.2863	42.8629	s4_peak_898	1.37107e-43	Mitd1	ENSMUSG00000026088	37874801	37890411	-	overlapStart	234	234	NearestLocation
Y	6813704	6814141	438	6813940	61	47.299	11.4128	42.6213	s4_peak_86298	2.39166e-43	Gm28443	ENSMUSG00000101055	6870145	6870842	-	downstream	57137	56004	NearestLocation
12	51347882	51348621	740	51348151	59	47.2711	11.9083	42.5937	s4_peak_16556	2.54877e-43	G2e3	ENSMUSG00000035293	51348061	51376986	+	overlapStart	-178	178	NearestLocation
4	153974832	153975330	499	153975132	68	47.159	9.87294	42.4826	s4_peak_57970	3.2917e-43	Cep104	ENSMUSG00000039523	153975194	154008732	+	overlapStart	-361	136	NearestLocation
8	83756770	83757118	349	83756944	62	47.1315	11.1133	42.4559	s4_peak_76530	3.50026e-43	Gm22024	ENSMUSG00000084682	83752918	83753204	+	downstream	3853	3567	NearestLocation
9	61360956	61361663	708	61361370	67	47.0926	10.0412	42.4173	s4_peak_80640	3.82525e-43	Gm10655	ENSMUSG00000074256	61370797	61372193	-	downstream	11236	9134	NearestLocation
11	3126953	3127635	683	3127225	135	47.0358	4.61541	42.3613	s4_peak_10252	4.35221e-43	Pisd-ps1	ENSMUSG00000082286	3125904	3131004	+	inside	1050	1050	NearestLocation
17	22876308	22876668	361	22876491	67	46.9086	9.98312	42.2355	s4_peak_34186	5.81474e-43	Zfp945	ENSMUSG00000059142	22846697	22867134	-	upstream	-9175	9175	NearestLocation
5	137152169	137152948	780	137152336	69	46.8895	9.60971	42.2167	s4_peak_62854	6.07225e-43	Muc3	ENSMUSG00000037390	137134924	137149320	-	upstream	-2850	2850	NearestLocation
4	122455126	122455468	343	122455301	51	46.8413	14.1575	42.1694	s4_peak_56396	6.77018e-43	Gm12895	ENSMUSG00000083365	122455210	122455435	+	includeFeature	-83	33	NearestLocation
1	171064482	171065017	536	171064692	118	46.7971	5.21299	42.1271	s4_peak_4852	7.46294e-43	Fcgr3	ENSMUSG00000059498	171051174	171064935	-	overlapStart	452	82	NearestLocation
10	58223762	58225499	1738	58224024	154	46.7572	4.09417	42.0875	s4_peak_7552	8.17523e-43	AW822073	ENSMUSG00000058537	58222299	58224956	-	overlapStart	1193	543	NearestLocation
5	115489146	115490437	1292	115490145	87	46.5979	7.18444	41.9304	s4_peak_61754	1.17384e-42	Gm24407	ENSMUSG00000094377	115490254	115490394	+	includeFeature	-1107	43	NearestLocation
1	90743763	90744386	624	90744198	59	46.5699	11.6354	41.903	s4_peak_2598	1.25032e-42	Gm9991	ENSMUSG00000056128	90675161	90679793	+	downstream	68603	63971	NearestLocation
1	192453903	192454257	355	192454086	58	46.57	11.8959	41.903	s4_peak_5818	1.25032e-42	Kcnh1	ENSMUSG00000058248	192190774	192510159	+	inside	263130	55902	NearestLocation
5	142817567	142818217	651	142817852	114	46.4969	5.35674	41.831	s4_peak_63120	1.47571e-42	Tnrc18	ENSMUSG00000039477	142750380	142817662	-	overlapStart	94	94	NearestLocation
1	171081491	171082058	568	171081869	123	46.3007	4.95326	41.6374	s4_peak_4860	2.30452e-42	Gm27844	ENSMUSG00000098965	171079840	171079901	-	upstream	-1591	1591	NearestLocation
13	38338101	38338670	570	38338432	56	46.149	12.2726	41.4874	s4_peak_20190	3.25529e-42	Bmp6	ENSMUSG00000039004	38345716	38499728	+	upstream	-7614	7046	NearestLocation
7	120835376	120835973	598	120835543	65	46.0532	10.0984	41.3933	s4_peak_72677	4.04324e-42	Eef2k	ENSMUSG00000035064	120842831	120907219	+	upstream	-7454	6858	NearestLocation
14	54517145	54517869	725	54517694	61	46.0009	10.9369	41.3419	s4_peak_25032	4.55124e-42	Prmt5	ENSMUSG00000023110	54507187	54517525	-	overlapStart	379	344	NearestLocation
3	51483766	51484629	864	51484119	62	45.8811	10.6684	41.223	s4_peak_49348	5.9837e-42	Rab33b	ENSMUSG00000027739	51483920	51496232	+	overlapStart	-153	153	NearestLocation
17	13589901	13590763	863	13590581	70	45.6653	9.0837	41.0104	s4_peak_33893	9.76315e-42	Gm26375	ENSMUSG00000095184	13534064	13534169	-	upstream	-55733	55733	NearestLocation
3	134235860	134236731	872	134236394	69	45.6189	9.23507	40.9646	s4_peak_52046	1.0849e-41	Cxxc4	ENSMUSG00000044365	134236491	134262090	+	overlapStart	-630	240	NearestLocation
4	122122762	122123102	341	122122944	50	45.5519	13.8852	40.8984	s4_peak_56394	1.26363e-41	Gm12896	ENSMUSG00000083558	122122847	122123072	+	includeFeature	-84	30	NearestLocation
10	105238219	105238618	400	105238445	50	45.5519	13.8852	40.8984	s4_peak_9281	1.26363e-41		ENSMUSG00000089855	105238134	105238292	+	overlapEnd	86	72	NearestLocation
4	132842844	132843469	626	132843151	57	45.5135	11.7409	40.862	s4_peak_56982	1.37392e-41	Ppp1r8	ENSMUSG00000028882	132826929	132843169	-	overlapStart	324	300	NearestLocation
3	96387264	96387594	331	96387439	68	45.5023	9.37105	40.851	s4_peak_50775	1.40939e-41	Gm17575	ENSMUSG00000097420	96375646	96388864	-	inside	1599	1270	NearestLocation
6	120665321	120666448	1128	120666226	67	45.2253	9.46311	40.5774	s4_peak_67454	2.64588e-41	Cecr2	ENSMUSG00000071226	120666369	120771190	+	overlapStart	-1047	79	NearestLocation
8	26770437	26771086	650	26770751	68	44.8365	9.17468	40.1932	s4_peak_74963	6.40959e-41	2310008N11Rik	ENSMUSG00000100335	26814593	26824423	-	downstream	53985	43507	NearestLocation
2	155592361	155592975	615	155592709	62	44.598	10.2249	39.9572	s4_peak_46922	1.10357e-40	Gss	ENSMUSG00000027610	155563181	155592810	-	overlapStart	448	165	NearestLocation
16	94370250	94371183	934	94370665	63	44.5482	10.0034	39.9084	s4_peak_33158	1.23492e-40	Pigp	ENSMUSG00000022940	94358763	94371015	-	overlapStart	764	168	NearestLocation
4	126202261	126203135	875	126202887	62	44.4067	10.16	39.7686	s4_peak_56617	1.70361e-40	Thrap3	ENSMUSG00000043962	126164082	126202760	-	overlapStart	498	375	NearestLocation
2	18055987	18057270	1284	18056199	69	44.3312	8.86637	39.6944	s4_peak_42539	2.02106e-40	1810059C17Rik	ENSMUSG00000086340	18054193	18056613	-	overlapStart	625	625	NearestLocation
13	119596427	119597234	808	119596904	278	44.3191	2.63401	39.6825	s4_peak_23174	2.0773e-40		ENSMUSG00000094114	119606650	119610458	+	upstream	-10222	9416	NearestLocation
8	96579665	96579939	275	96579789	49	44.2708	13.6129	39.6348	s4_peak_77161	2.31857e-40	Gm24132	ENSMUSG00000077938	96656129	96656219	+	upstream	-76463	76190	NearestLocation
11	58302043	58302859	817	58302563	66	44.2679	9.34958	39.6342	s4_peak_12074	2.32188e-40	Zfp692	ENSMUSG00000037243	58307069	58314627	+	upstream	-5025	4210	NearestLocation
8	108481240	108481853	614	108481670	62	44.2171	10.0958	39.5841	s4_peak_77543	2.60555e-40	Zfhx3	ENSMUSG00000038872	108703100	108961630	+	upstream	-221859	221247	NearestLocation
11	48834280	48834602	323	48834425	63	43.9966	9.82198	39.3662	s4_peak_11593	4.30328e-40	Gm12184	ENSMUSG00000078154	48825346	48826655	-	upstream	-7626	7626	NearestLocation
4	3164981	3165476	496	3165255	55	43.9918	11.6616	39.3615	s4_peak_52804	4.34971e-40		ENSMUSG00000094798	3172083	3173006	+	upstream	-7101	6607	NearestLocation
4	41808570	41809269	700	41809082	87	43.8653	6.6596	39.2372	s4_peak_53794	5.79109e-40	Gm10601	ENSMUSG00000082962	41809083	41810504	+	overlapStart	-512	186	NearestLocation
3	86910265	86910653	389	86910452	51	43.8607	12.7664	39.2329	s4_peak_50282	5.84938e-40	Dclk2	ENSMUSG00000028078	86786151	86920852	-	inside	10586	10199	NearestLocation
4	10873939	10874721	783	10874126	62	43.8423	9.96993	39.2148	s4_peak_53064	6.09846e-40	2610301B20Rik	ENSMUSG00000059482	10874498	10899425	+	overlapStart	-558	223	NearestLocation
4	155189687	155190228	542	155189927	75	43.8398	7.89315	39.2123	s4_peak_58030	6.13366e-40	Ski	ENSMUSG00000029050	155154075	155222592	-	inside	32904	32364	NearestLocation
17	48031289	48032096	808	48031761	74	43.6979	7.98535	39.0719	s4_peak_35351	8.47383e-40	1700122O11Rik	ENSMUSG00000094928	48036745	48038293	-	downstream	7003	4649	NearestLocation
9	40730634	40731203	570	40730858	58	43.5673	10.7437	38.9433	s4_peak_79653	1.13944e-39	Gm16095	ENSMUSG00000086014	40718906	40719986	-	upstream	-10649	10649	NearestLocation
11	33754810	33755161	352	33754985	64	43.5476	9.4878	38.9241	s4_peak_11213	1.19097e-39	Gm12120	ENSMUSG00000087328	33705550	33711435	+	downstream	49261	43376	NearestLocation
2	92184962	92185732	771	92185378	72	43.4361	8.18441	38.8137	s4_peak_44930	1.53554e-39	Mir1955	ENSMUSG00000088639	92191977	92192074	+	upstream	-7014	6245	NearestLocation
13	48233856	48234318	463	48234084	49	43.3358	13.1669	38.7145	s4_peak_20584	1.92975e-39	Id4	ENSMUSG00000021379	48261427	48264036	+	upstream	-27570	27109	NearestLocation
5	128790587	128791098	512	128790925	61	43.3229	9.99871	38.7019	s4_peak_62406	1.98678e-39	Piwil1	ENSMUSG00000029423	128736246	128755474	+	downstream	54342	35114	NearestLocation
9	105819277	105819544	268	105819356	50	43.3114	12.8312	38.6908	s4_peak_82374	2.03793e-39	Col6a6	ENSMUSG00000043719	105687809	105828160	-	inside	8882	8616	NearestLocation
12	16747697	16748043	347	16747865	55	43.1841	11.336	38.5656	s4_peak_15682	2.71913e-39	Greb1	ENSMUSG00000036523	16670615	16800886	-	inside	53188	52843	NearestLocation
6	47748239	47748876	638	47748575	191	43.0292	3.2555	38.4131	s4_peak_64896	3.86305e-39	Gm24975	ENSMUSG00000094807	47773329	47773429	+	upstream	-25089	24453	NearestLocation
6	47777955	47778301	347	47778109	75	42.7904	7.64295	38.1782	s4_peak_64910	6.63437e-39	Rny3	ENSMUSG00000064945	47781624	47781725	+	upstream	-3668	3323	NearestLocation
5	123057751	123058328	578	123057970	58	42.7508	10.444	38.1394	s4_peak_62150	7.25437e-39	Gm6444	ENSMUSG00000080836	123066242	123066699	+	upstream	-8490	7914	NearestLocation
3	49757059	49757646	588	49757427	54	42.7081	11.4065	38.0973	s4_peak_49298	7.99208e-39	Pcdh18	ENSMUSG00000037892	49743296	49757325	-	overlapStart	265	265	NearestLocation
11	50377016	50378087	1072	50377455	67	42.5519	8.67801	37.9432	s4_peak_11667	1.13978e-38	Hnrnph1	ENSMUSG00000007850	50376990	50386528	+	inside	27	27	NearestLocation
11	101739941	101740594	654	101740269	62	42.4892	9.52453	37.881	s4_peak_14371	1.31513e-38	Dhx8	ENSMUSG00000034931	101732919	101767358	+	inside	7023	7023	NearestLocation
1	60409134	60410072	939	60409478	54	42.4799	11.3141	37.8721	s4_peak_1538	1.34233e-38	Abi2	ENSMUSG00000026782	60409619	60481158	+	overlapStart	-484	453	NearestLocation
16	18533116	18533421	306	18533270	53	42.3525	11.5289	37.7469	s4_peak_30927	1.79102e-38	Rtl10	ENSMUSG00000086965	18498901	18501658	+	downstream	34216	31459	NearestLocation
15	57975678	57976216	539	57976003	69	42.2994	8.30673	37.6945	s4_peak_28387	2.02088e-38	Fam83a	ENSMUSG00000051225	57985419	58011009	+	upstream	-9740	9203	NearestLocation
1	73363436	73364016	581	73363749	52	42.1252	11.7093	37.5225	s4_peak_1868	3.00276e-38	Gm27315	ENSMUSG00000098697	73392246	73392399	+	upstream	-28809	28230	NearestLocation
6	4923825	4924369	545	4924008	55	42.0815	10.9013	37.4795	s4_peak_63703	3.31497e-38		ENSMUSG00000096970	4919626	4920828	+	downstream	4200	2998	NearestLocation
7	73558008	73558880	873	73558657	53	42.0044	11.3852	37.4042	s4_peak_71058	3.94285e-38	1810026B05Rik	ENSMUSG00000101970	73544036	73558386	-	overlapStart	377	377	NearestLocation
8	55122935	55123660	726	55123346	112	42.0013	4.89941	37.4011	s4_peak_75630	3.97082e-38	Gpm6a	ENSMUSG00000031517	54954728	55060877	+	downstream	168208	62059	NearestLocation
7	66689333	66690329	997	66689595	56	41.9464	10.6078	37.3471	s4_peak_70818	4.49625e-38	Asb7	ENSMUSG00000030509	66644565	66689596	-	overlapStart	262	262	NearestLocation
12	80112793	80113614	822	80113357	90	41.9203	6.07992	37.3214	s4_peak_17534	4.77035e-38	Zfp36l1	ENSMUSG00000021127	80107760	80113013	-	overlapStart	219	219	NearestLocation
11	3165372	3165745	374	3165537	94	41.8886	5.80472	37.2903	s4_peak_10268	5.12531e-38	Gm11400	ENSMUSG00000081208	3149742	3150955	-	upstream	-14418	14418	NearestLocation
9	82975196	82976030	835	82975688	58	41.8675	10.1262	37.2694	s4_peak_81607	5.37737e-38	Phip	ENSMUSG00000032253	82866159	82975516	-	overlapStart	319	319	NearestLocation
13	21233851	21234256	406	21234086	48	41.8022	12.7711	37.2049	s4_peak_19469	6.23821e-38	Trim27	ENSMUSG00000021326	21179445	21194724	+	downstream	54407	39128	NearestLocation
5	122371976	122372754	779	122372442	64	41.7957	8.9475	37.1987	s4_peak_62097	6.32776e-38	Fam216a	ENSMUSG00000029463	122364580	122372364	-	overlapStart	387	387	NearestLocation
3	121539808	121540189	382	121539993	53	41.7756	11.2914	37.1793	s4_peak_51636	6.61835e-38	Slc44a3	ENSMUSG00000039865	121459529	121532344	-	upstream	-7465	7465	NearestLocation
13	104222310	104222876	567	104222617	47	41.7347	13.0684	37.1386	s4_peak_22729	7.26742e-38	Ppwd1	ENSMUSG00000021713	104205121	104228844	-	inside	6533	5968	NearestLocation
8	55363147	55364601	1455	55364134	117	41.7064	4.67314	37.1117	s4_peak_75636	7.73215e-38	Gpm6a	ENSMUSG00000031517	54954728	55060877	+	downstream	408420	302271	NearestLocation
12	69361123	69361625	503	69361433	59	41.6322	9.83236	37.0388	s4_peak_16979	9.14534e-38	Rn7s2	ENSMUSG00000099250	69361182	69361481	-	includeFeature	357	58	NearestLocation
8	20122126	20123015	890	20122835	84	41.2539	6.423	36.666	s4_peak_74601	2.15774e-37		ENSMUSG00000094614	20122365	20126624	+	overlapStart	-238	238	NearestLocation
1	52113541	52114041	501	52113858	48	41.2526	12.514	36.6647	s4_peak_1256	2.16396e-37	Stat1	ENSMUSG00000026104	52119440	52161865	+	upstream	-5898	5399	NearestLocation
16	35643666	35644164	499	35643963	60	41.1692	9.47617	36.5829	s4_peak_31711	2.61264e-37	Gm5963	ENSMUSG00000052192	35573321	35573556	-	upstream	-70111	70111	NearestLocation
X	170004196	170004779	584	170004525	223	41.0194	2.85351	36.4353	s4_peak_86196	3.67003e-37	Gm21887	ENSMUSG00000095562	170009659	170019281	+	upstream	-5462	4880	NearestLocation
14	21903491	21904261	771	21903936	56	40.9397	10.2327	36.3568	s4_peak_23893	4.39785e-37	Gm37590	ENSMUSG00000104232	21932095	21952399	+	upstream	-28603	27834	NearestLocation
8	107293005	107293810	806	107293401	55	40.9321	10.4601	36.3493	s4_peak_77482	4.47373e-37	Nfat5	ENSMUSG00000003847	107293470	107379517	+	overlapStart	-464	340	NearestLocation
3	96486030	96486920	891	96486574	85	40.888	6.2744	36.3056	s4_peak_50792	4.94778e-37	Gm25890	ENSMUSG00000095260	96486555	96486719	-	includeFeature	688	201	NearestLocation
5	25498989	25500066	1078	25499750	59	40.7291	9.52487	36.1496	s4_peak_58804	7.08647e-37	4831440E17Rik	ENSMUSG00000097236	25499067	25501541	+	overlapStart	-77	77	NearestLocation
4	109676218	109677219	1002	109676451	48	40.5874	12.207	36.0097	s4_peak_55934	9.77822e-37	Faf1	ENSMUSG00000010517	109676588	109963960	+	overlapStart	-369	369	NearestLocation
3	122292677	122293483	807	122293017	62	40.5591	8.91392	35.982	s4_peak_51686	1.04237e-36	Gm17494	ENSMUSG00000057359	122255958	122293547	-	inside	869	64	NearestLocation
8	111062264	111062776	513	111062587	59	40.5529	9.46566	35.9759	s4_peak_77675	1.05699e-36	Gm24103	ENSMUSG00000092671	111041948	111042024	-	upstream	-20241	20241	NearestLocation
1	9874212	9874614	403	9874430	46	40.4799	12.7962	35.904	s4_peak_171	1.24735e-36	Mcmdc2	ENSMUSG00000046101	9908638	9942085	+	upstream	-34425	34024	NearestLocation
7	58399074	58399516	443	58399327	46	40.4799	12.7962	35.904	s4_peak_70522	1.24735e-36	Gm26288	ENSMUSG00000077356	58148096	58148227	-	upstream	-250848	250848	NearestLocation
X	26108825	26109288	464	26108965	46	40.4799	12.7962	35.904	s4_peak_83971	1.24735e-36	Gm5168	ENSMUSG00000079655	26028214	26051041	-	upstream	-57785	57785	NearestLocation
JH584304.1	59454	60144	691	59637	231	40.4368	2.76983	35.8626	s4_peak_83527	1.37202e-36
10	58233397	58233710	314	58233566	131	40.3586	4.10882	35.7855	s4_peak_7555	1.63874e-36	Duxf3	ENSMUSG00000075046	58230654	58232673	-	upstream	-725	725	NearestLocation
9	31972245	31972697	453	31972469	47	40.2935	12.3833	35.7215	s4_peak_79352	1.89872e-36	Gm3756	ENSMUSG00000091639	31936459	31936755	-	upstream	-35491	35491	NearestLocation
3	96488485	96489157	673	96488782	81	40.2514	6.48596	35.6802	s4_peak_50793	2.08819e-36	Gm22614	ENSMUSG00000094812	96488729	96488893	+	includeFeature	-243	243	NearestLocation
4	139338105	139338439	335	139338261	55	40.2325	10.1974	35.6616	s4_peak_57331	2.17987e-36	Gm24245	ENSMUSG00000087943	139338304	139338360	+	includeFeature	-198	79	NearestLocation
19	27429482	27430281	800	27429997	52	40.1794	10.9027	35.6092	s4_peak_40766	2.4594e-36	Pum3	ENSMUSG00000041360	27388702	27429820	-	overlapStart	337	337	NearestLocation
13	64002974	64003546	573	64003252	54	40.1234	10.3879	35.5543	s4_peak_21400	2.79087e-36	Hsd17b3	ENSMUSG00000033122	64058274	64089201	-	downstream	86226	54728	NearestLocation
1	72225897	72226578	682	72226208	61	40.1022	8.947	35.5333	s4_peak_1805	2.92853e-36	Gm25360	ENSMUSG00000094655	72226240	72226430	+	includeFeature	-342	148	NearestLocation
15	78753022	78753351	330	78753180	68	40.0783	7.85743	35.5097	s4_peak_28997	3.09222e-36	Mfng	ENSMUSG00000018169	78755882	78773475	-	downstream	20452	2531	NearestLocation
11	119602789	119603416	628	119602993	53	40.0327	10.5932	35.4647	s4_peak_15126	3.42997e-36	Rptor	ENSMUSG00000025583	119602905	119899576	+	overlapStart	-115	115	NearestLocation
16	16302457	16303635	1179	16302920	51	40.0273	11.1019	35.4594	s4_peak_30808	3.47248e-36	Yars2	ENSMUSG00000022792	16302965	16309640	+	overlapStart	-507	507	NearestLocation
10	13552787	13553433	647	13553169	46	40.0148	12.5726	35.4474	s4_peak_6243	3.5696e-36	Adat2	ENSMUSG00000019808	13552894	13563376	+	overlapStart	-106	106	NearestLocation
Y	90717543	90717880	338	90717688	63	40.0025	8.57725	35.4353	s4_peak_86440	3.67062e-36	Mid1-ps1	ENSMUSG00000095134	90753057	90763485	+	upstream	-35513	35177	NearestLocation
X	77433259	77433925	667	77433634	46	39.8769	12.5067	35.3111	s4_peak_84861	4.8854e-36	Gm5937	ENSMUSG00000081622	77456586	77457228	+	upstream	-23326	22661	NearestLocation
Y	90807228	90807855	628	90807467	122	39.8197	4.30965	35.2553	s4_peak_86472	5.55482e-36	Gm47283	ENSMUSG00000096768	90784738	90816464	+	inside	22491	8609	NearestLocation
9	115350696	115351047	352	115350875	49	39.782	11.5492	35.2182	s4_peak_82787	6.05118e-36	Mir467h	ENSMUSG00000080409	115381819	115381939	+	upstream	-31122	30772	NearestLocation
12	8673890	8675021	1132	8674142	52	39.7479	10.7287	35.1846	s4_peak_15459	6.53717e-36	Pum2	ENSMUSG00000020594	8674134	8752581	+	overlapStart	-243	243	NearestLocation
1	134735909	134736281	373	134736098	52	39.7479	10.7287	35.1846	s4_peak_3728	6.53717e-36	Gm37949	ENSMUSG00000103614	134799895	134801985	-	downstream	66075	63614	NearestLocation
2	3050046	3050500	455	3050316	46	39.7399	12.4414	35.1768	s4_peak_42068	6.65534e-36	Gm37392	ENSMUSG00000103120	3065573	3066088	-	downstream	16041	15073	NearestLocation
5	107437667	107438207	541	107437890	52	39.6415	10.6861	35.08	s4_peak_61406	8.31745e-36		ENSMUSG00000070632	107437997	107491628	+	overlapStart	-329	210	NearestLocation
12	105524615	105524958	344	105524784	57	39.5865	9.5354	35.0261	s4_peak_18435	9.41738e-36	Bdkrb2	ENSMUSG00000021070	105563172	105593071	+	upstream	-38556	38214	NearestLocation
4	106839899	106840409	511	106840093	69	39.442	7.56405	34.8844	s4_peak_55782	1.30506e-35	Gm12746	ENSMUSG00000086940	106841761	106847920	-	downstream	8020	1352	NearestLocation
16	15052788	15053472	685	15053039	53	39.4161	10.3532	34.8588	s4_peak_30750	1.38404e-35	Efcab1	ENSMUSG00000068617	14906637	14925879	+	downstream	146152	126910	NearestLocation
19	5038178	5038567	390	5038338	68	39.3478	7.6682	34.7917	s4_peak_40010	1.61547e-35	B4gat1	ENSMUSG00000047379	5038826	5041134	+	upstream	-647	259	NearestLocation
12	75242515	75242818	304	75242660	45	39.2343	12.5239	34.6795	s4_peak_17283	2.0917e-35	Kcnh5	ENSMUSG00000034402	74897217	75177332	-	upstream	-65184	65184	NearestLocation
7	94842257	94842657	401	94842386	45	39.2343	12.5239	34.6795	s4_peak_71697	2.0917e-35	Gm23884	ENSMUSG00000084636	95171864	95172157	+	upstream	-329606	329207	NearestLocation
GL456392.1	599	1039	441	773	45	39.2343	12.5239	34.6795	s4_peak_83436	2.0917e-35
10	82955147	82955488	342	82955316	53	39.2147	10.2755	34.6617	s4_peak_8533	2.17916e-35	Gm4799	ENSMUSG00000071151	82954344	82955000	+	downstream	804	148	NearestLocation
5	108065413	108066378	966	108065616	50	39.2101	11.0275	34.6571	s4_peak_61427	2.20252e-35	Mtf2	ENSMUSG00000029267	108065674	108109004	+	overlapStart	-260	260	NearestLocation
17	4907916	4908790	875	4908304	55	39.1789	9.81028	34.6266	s4_peak_33383	2.36271e-35	Arid1b	ENSMUSG00000069729	4994332	5347656	+	upstream	-86415	85542	NearestLocation
8	20424085	20424988	904	20424786	78	39.046	6.51251	34.4958	s4_peak_74649	3.19301e-35	2610005L07Rik	ENSMUSG00000071793	20385782	20424814	-	overlapStart	728	174	NearestLocation
8	19912379	19912804	426	19912560	70	38.9847	7.32888	34.4357	s4_peak_74559	3.66665e-35	Gm26853	ENSMUSG00000097230	19789798	19798548	+	downstream	122582	113832	NearestLocation
8	22593529	22594228	700	22593884	53	38.9164	10.1613	34.3682	s4_peak_74758	4.28331e-35	Vdac3	ENSMUSG00000008892	22577075	22593813	-	overlapStart	283	283	NearestLocation
2	155242912	155243590	679	155243256	55	38.9007	9.70975	34.3526	s4_peak_46902	4.43966e-35	Dynlrb1	ENSMUSG00000047459	155236533	155250277	+	inside	6380	6380	NearestLocation
6	47757654	47758028	375	47757811	141	38.8114	3.74689	34.2642	s4_peak_64901	5.44302e-35	Gm24975	ENSMUSG00000094807	47773329	47773429	+	upstream	-15674	15301	NearestLocation
6	71632659	71633639	981	71633170	53	38.72	10.0865	34.1748	s4_peak_65717	6.68652e-35	Kdm3a	ENSMUSG00000053470	71588974	71632905	-	overlapStart	245	245	NearestLocation
3	115906383	115907505	1123	115906578	66	38.7155	7.76911	34.1705	s4_peak_51507	6.75383e-35	A930005H10Rik	ENSMUSG00000054426	115881581	115888130	-	upstream	-18254	18254	NearestLocation
13	112926982	112927994	1013	112927421	55	38.6262	9.61126	34.0824	s4_peak_23027	8.27218e-35	Dhx29	ENSMUSG00000042426	112927730	112969431	+	overlapStart	-747	264	NearestLocation
16	55838597	55839201	605	55838937	47	38.6242	11.6158	34.0805	s4_peak_32188	8.30864e-35	Nfkbiz	ENSMUSG00000035356	55811375	55838899	-	overlapStart	301	301	NearestLocation
13	91370741	91371402	662	91371062	52	38.6077	10.2779	34.0647	s4_peak_22101	8.61648e-35	Gm29540	ENSMUSG00000099340	91373842	91374294	-	downstream	3552	2440	NearestLocation
10	126978410	126979046	637	126978766	72	38.5288	6.99482	33.9868	s4_peak_10051	1.03077e-34	Ctdsp2	ENSMUSG00000078429	126978717	126999975	+	overlapStart	-306	306	NearestLocation
3	95356844	95357450	607	95357194	51	38.5142	10.4845	33.9724	s4_peak_50690	1.06554e-34	Setdb1	ENSMUSG00000015697	95323525	95357202	-	overlapStart	357	248	NearestLocation
17	23540718	23541136	419	23540955	60	38.3773	8.58309	33.8381	s4_peak_34201	1.45171e-34	Casp16-ps	ENSMUSG00000067882	23550965	23553566	-	downstream	12847	9829	NearestLocation
1	166002356	166003608	1253	166002977	66	38.3184	7.66406	33.7803	s4_peak_4658	1.65848e-34	Pou2f1	ENSMUSG00000026565	165865154	166002678	-	overlapStart	321	321	NearestLocation
X	77510146	77510949	804	77510663	58	38.2471	8.89331	33.7102	s4_peak_84863	1.94899e-34	Tbl1x	ENSMUSG00000025246	77511013	77662983	+	upstream	-866	64	NearestLocation
6	128763971	128764350	380	128764166	61	38.2383	8.37555	33.7016	s4_peak_67855	1.98797e-34	Klrb1c	ENSMUSG00000030325	128778485	128789215	-	downstream	25243	14135	NearestLocation
1	55130951	55131907	957	55131138	53	38.2372	9.90426	33.7006	s4_peak_1346	1.99265e-34	Mob4	ENSMUSG00000025979	55131231	55154899	+	overlapStart	-279	279	NearestLocation
8	20602297	20602713	417	20602481	82	38.1731	6.01231	33.6374	s4_peak_74672	2.30462e-34	Gm21119	ENSMUSG00000095294	20615097	20639412	+	upstream	-12799	12384	NearestLocation
11	87987393	87987835	443	87987645	58	38.166	8.86698	33.6305	s4_peak_13636	2.34175e-34	Dynll2	ENSMUSG00000020483	87979525	87987533	-	overlapStart	139	139	NearestLocation
19	46579922	46580636	715	46580405	60	38.1473	8.5123	33.6119	s4_peak_41491	2.44416e-34	Sfxn2	ENSMUSG00000025036	46573365	46596898	+	inside	6558	6558	NearestLocation
13	21918907	21919404	498	21919228	51	38.1027	10.3205	33.5679	s4_peak_19532	2.70452e-34	Gm11279	ENSMUSG00000081576	21903156	21904784	+	downstream	15752	14124	NearestLocation
11	57836902	57837419	518	57837144	63	38.1009	8.02629	33.566	s4_peak_12027	2.71613e-34	Hand1	ENSMUSG00000037335	57828705	57832818	-	upstream	-4085	4085	NearestLocation
17	24073199	24073754	556	24073530	49	38.0611	10.8113	33.5269	s4_peak_34246	2.97235e-34	Kctd5	ENSMUSG00000016946	24047734	24073485	-	overlapStart	285	269	NearestLocation
13	21169652	21170385	734	21170196	57	38.0388	9.01013	33.5049	s4_peak_19463	3.12651e-34	Trim27	ENSMUSG00000021326	21179445	21194724	+	upstream	-9792	9060	NearestLocation
13	23270345	23270822	478	23270540	48	38.0262	11.0664	33.4924	s4_peak_19595	3.21773e-34	Vmn1r-ps135	ENSMUSG00000084096	23268880	23269474	+	downstream	1466	872	NearestLocation
12	81594788	81595295	508	81595009	44	37.9979	12.2516	33.4647	s4_peak_17629	3.43005e-34	Med6	ENSMUSG00000002679	81573557	81595008	-	overlapStart	219	219	NearestLocation
12	33429456	33430260	805	33429621	45	37.9856	11.9279	33.454	s4_peak_16281	3.51593e-34	Twistnb	ENSMUSG00000020561	33429624	33439380	+	overlapStart	-167	167	NearestLocation
14	100284273	100285621	1349	100284930	65	37.9686	7.70596	33.4373	s4_peak_26392	3.65326e-34	Gm16260	ENSMUSG00000084991	100219486	100219789	+	downstream	64788	64485	NearestLocation
9	49798711	49799174	464	49798982	57	37.9561	8.98264	33.425	s4_peak_80114	3.75872e-34	Ncam1	ENSMUSG00000039542	49502136	49798925	-	overlapStart	213	213	NearestLocation
JH584304.1	68549	69781	1233	69487	321	37.9091	2.25707	33.379	s4_peak_83528	4.1784e-34
4	149426293	149426948	656	149426726	51	37.9002	10.2404	33.3704	s4_peak_57764	4.26177e-34	Ube4b	ENSMUSG00000028960	149328416	149426749	-	overlapStart	455	199	NearestLocation
5	100987779	100988215	437	100988078	45	37.8566	11.8673	33.3272	s4_peak_61104	4.7075e-34	4930458D05Rik	ENSMUSG00000087611	100840797	100847167	-	upstream	-140613	140613	NearestLocation
5	149183932	149184982	1051	149184380	57	37.7917	8.92816	33.2639	s4_peak_63486	5.44653e-34	5730422E09Rik	ENSMUSG00000097191	149119565	149184063	-	overlapStart	130	130	NearestLocation
8	55372964	55374497	1534	55374111	116	37.7478	4.2827	33.2206	s4_peak_75638	6.01686e-34	Gpm6a	ENSMUSG00000031517	54954728	55060877	+	downstream	418237	312088	NearestLocation
GL456216.1	16716	17530	815	17282	74	37.726	6.6123	33.1993	s4_peak_83337	6.32004e-34
Y	6821487	6822078	592	6821682	59	37.6052	8.51317	33.0801	s4_peak_86299	8.31649e-34	Gm28443	ENSMUSG00000101055	6870145	6870842	-	downstream	49354	48067	NearestLocation
13	48545490	48546885	1396	48546083	55	37.564	9.2365	33.0397	s4_peak_20604	9.12662e-34	Gm37238	ENSMUSG00000103373	48542644	48545033	-	upstream	-458	458	NearestLocation
2	77993819	77994312	494	77994068	64	37.5541	7.73147	33.0302	s4_peak_44547	9.32846e-34	Gm13726	ENSMUSG00000081719	77962269	77963062	-	upstream	-30758	30758	NearestLocation
3	148430958	148431692	735	148431290	45	37.4754	11.6891	32.9532	s4_peak_52446	1.11365e-33	Gm23131	ENSMUSG00000077441	148354087	148354218	-	upstream	-76741	76741	NearestLocation
9	13748955	13749510	556	13749176	44	37.422	11.9744	32.9006	s4_peak_78715	1.25722e-33	Mtmr2	ENSMUSG00000031918	13748410	13806481	+	inside	546	546	NearestLocation
5	123748966	123749921	956	123749624	51	37.3052	10.0075	32.786	s4_peak_62193	1.63678e-33	Kntc1	ENSMUSG00000029414	123749726	123821593	+	overlapStart	-759	195	NearestLocation
18	11351735	11352732	998	11351931	51	37.3052	10.0075	32.786	s4_peak_37247	1.63678e-33	Rbbp8	ENSMUSG00000041238	11633276	11743207	+	upstream	-281540	280544	NearestLocation
7	100121003	100121858	856	100121559	54	37.2954	9.34484	32.7764	s4_peak_71925	1.67321e-33	Pold3	ENSMUSG00000030726	100082111	100121565	-	overlapStart	561	293	NearestLocation
1	132476931	132477694	764	132477127	48	37.2455	10.7322	32.7274	s4_peak_3585	1.87348e-33	6030442K20Rik	ENSMUSG00000097760	132466433	132477064	-	overlapStart	132	132	NearestLocation
11	69040231	69040613	383	69040378	70	37.0374	6.868	32.5229	s4_peak_12678	3.00013e-33	Aurkb	ENSMUSG00000020897	69045647	69051664	+	upstream	-5415	5034	NearestLocation
19	58573741	58574378	638	58574056	44	37.0328	11.789	32.5184	s4_peak_41965	3.03138e-33	1810007D17Rik	ENSMUSG00000100001	58606329	58629753	+	upstream	-32587	31951	NearestLocation
6	47654811	47655213	403	47655005	153	36.9677	3.39473	32.4543	s4_peak_64873	3.51358e-33	Gm25283	ENSMUSG00000087897	47637143	47637219	+	downstream	17669	17593	NearestLocation
7	45395250	45396163	914	45395752	60	36.961	8.15366	32.4479	s4_peak_70184	3.56541e-33	Snrnp70	ENSMUSG00000063511	45376462	45395692	-	overlapStart	441	441	NearestLocation
18	54952252	54952846	595	54952471	54	36.9468	9.22138	32.4339	s4_peak_38579	3.68214e-33	Gm26742	ENSMUSG00000097707	54981435	54987689	+	upstream	-29182	28589	NearestLocation
8	20498061	20498416	356	20498274	56	36.8481	8.80091	32.337	s4_peak_74653	4.60235e-33	Gm21092	ENSMUSG00000095403	20550331	20581999	+	upstream	-52269	51915	NearestLocation
1	136364831	136365165	335	136364995	48	36.8138	10.5501	32.3033	s4_peak_3814	4.97428e-33	Camsap2	ENSMUSG00000041570	136268123	136346104	-	upstream	-18728	18728	NearestLocation
6	137621344	137621696	353	137621527	43	36.7711	11.9794	32.2614	s4_peak_68134	5.4776e-33	Eps8	ENSMUSG00000015766	137477245	137654876	-	inside	33531	33180	NearestLocation
X	71645216	71645639	424	71645465	43	36.7711	11.9794	32.2614	s4_peak_84707	5.4776e-33	Gpr50	ENSMUSG00000056380	71663667	71669257	+	upstream	-18450	18028	NearestLocation
10	23786859	23787633	775	23787337	48	36.7075	10.5055	32.1995	s4_peak_6607	6.31699e-33	Rps12	ENSMUSG00000061983	23785211	23787195	-	overlapStart	335	335	NearestLocation
8	22859196	22859695	500	22859519	52	36.691	9.54834	32.1833	s4_peak_74770	6.55768e-33	Kat6a	ENSMUSG00000031540	22859535	22943259	+	overlapStart	-338	160	NearestLocation
9	3001643	3002467	825	3002185	379	36.634	2.06995	32.1273	s4_peak_78443	7.45899e-33	Gm10722	ENSMUSG00000091028	3000922	3002330	+	overlapEnd	722	137	NearestLocation
8	15142065	15142561	497	15142330	50	36.5978	9.96619	32.092	s4_peak_74450	8.09152e-33	Gm15678	ENSMUSG00000083000	15100329	15101350	-	upstream	-40716	40716	NearestLocation
3	132683649	132684475	827	132684081	44	36.527	11.5506	32.0224	s4_peak_51997	9.49773e-33	Aimp1	ENSMUSG00000028029	132660498	132683879	-	overlapStart	229	229	NearestLocation
13	70005415	70005971	557	70005728	44	36.527	11.5506	32.0224	s4_peak_21625	9.49773e-33		ENSMUSG00000095343	70007204	70007614	-	downstream	2198	1233	NearestLocation
1	171101738	171103186	1449	171101892	61	36.5216	7.87272	32.0171	s4_peak_4861	9.61324e-33	Cfap126	ENSMUSG00000026649	171113918	171126967	+	upstream	-12179	10732	NearestLocation
16	50030419	50030785	367	50030630	43	36.4671	11.8324	31.9639	s4_peak_32083	1.08675e-32	Gm8824	ENSMUSG00000098028	50111073	50112062	+	upstream	-80653	80288	NearestLocation
3	94443107	94443879	773	94443301	47	36.3216	10.6047	31.8214	s4_peak_50624	1.50883e-32	Mrpl9	ENSMUSG00000028140	94443336	94448708	+	overlapStart	-228	228	NearestLocation
18	34954060	34955147	1088	34954398	57	36.2917	8.44177	31.7919	s4_peak_37890	1.61492e-32	Hspa9	ENSMUSG00000024359	34937414	34954357	-	overlapStart	296	296	NearestLocation
X	126016257	126016793	537	126016425	44	36.1573	11.378	31.66	s4_peak_85598	2.18766e-32	Gm17267	ENSMUSG00000094203	126017557	126018055	+	upstream	-1299	764	NearestLocation
4	81329546	81330650	1105	81330138	54	36.1011	8.92654	31.6047	s4_peak_54979	2.48485e-32	Gm25803	ENSMUSG00000077607	81338274	81338404	-	downstream	8857	7624	NearestLocation
4	107171603	107171919	317	107171733	43	36.0812	11.6473	31.5851	s4_peak_55800	2.59944e-32	Tmem59	ENSMUSG00000028618	107178399	107200996	+	upstream	-6795	6480	NearestLocation
3	103914080	103914836	757	103914458	47	35.8944	10.4232	31.4019	s4_peak_51180	3.9636e-32	Rsbn1	ENSMUSG00000044098	103914120	103966636	+	overlapStart	-39	39	NearestLocation
2	173171418	173171934	517	173171680	62	35.8017	7.52886	31.3111	s4_peak_47732	4.88517e-32	Pck1	ENSMUSG00000027513	173153048	173159273	+	downstream	18371	12146	NearestLocation
13	53269776	53270119	344	53269944	48	35.7772	10.1208	31.2872	s4_peak_20844	5.16238e-32	Ror2	ENSMUSG00000021464	53109312	53286124	-	inside	16347	16005	NearestLocation
8	20436740	20437311	572	20436923	63	35.7746	7.38749	31.2846	s4_peak_74651	5.19314e-32	2610005L07Rik	ENSMUSG00000071793	20385782	20424814	-	upstream	-11927	11927	NearestLocation
2	74749417	74750145	729	74749659	72	35.7507	6.38056	31.2612	s4_peak_44372	5.48012e-32	Gm14424	ENSMUSG00000085015	74752684	74753744	+	upstream	-3266	2539	NearestLocation
12	11265391	11266560	1170	11266011	46	35.7235	10.6148	31.2342	s4_peak_15527	5.83109e-32	Gen1	ENSMUSG00000051235	11240926	11265787	-	overlapStart	395	395	NearestLocation
X	94212483	94213306	824	94212747	43	35.7039	11.4679	31.2151	s4_peak_85052	6.09453e-32	Eif2s3x	ENSMUSG00000035150	94188707	94212862	-	overlapStart	378	378	NearestLocation
8	26961217	26961863	647	26961466	53	35.6491	8.96489	31.1613	s4_peak_74978	6.89779e-32	Zfp703	ENSMUSG00000085795	26977336	26981461	+	upstream	-16118	15473	NearestLocation
5	88553988	88554973	986	88554314	50	35.6463	9.59675	31.1586	s4_peak_60621	6.94113e-32	Utp3	ENSMUSG00000070697	88554483	88556083	+	overlapStart	-494	490	NearestLocation
9	44881229	44881865	637	44881469	63	35.5862	7.33743	31.0998	s4_peak_79873	7.94749e-32	Kmt2a	ENSMUSG00000002028	44803355	44881296	-	overlapStart	66	66	NearestLocation
2	115869047	115869595	549	115869351	47	35.5806	10.2912	31.0941	s4_peak_45559	8.05156e-32	Meis2	ENSMUSG00000027210	115863064	116065839	-	inside	196791	5984	NearestLocation
5	91962463	91963441	979	91963260	47	35.5806	10.2912	31.0941	s4_peak_60741	8.05156e-32	Rchy1	ENSMUSG00000029397	91948904	91963068	-	overlapStart	604	373	NearestLocation
15	91906634	91909124	2491	91908728	123	35.5528	3.87167	31.0683	s4_peak_29554	8.54457e-32	Muc19	ENSMUSG00000044021	91838326	91934555	+	inside	68309	25431	NearestLocation
X	60925870	60926132	263	60925972	42	35.554	11.7071	31.0683	s4_peak_84587	8.54457e-32	Gm7076	ENSMUSG00000086577	60906712	60907167	-	upstream	-18704	18704	NearestLocation
5	58895412	58895773	362	58895578	42	35.554	11.7071	31.0683	s4_peak_59754	8.54457e-32	Gm6632	ENSMUSG00000094696	59053599	59054552	+	upstream	-158186	157826	NearestLocation
5	100222792	100223858	1067	100223300	59	35.4967	7.87484	31.0133	s4_peak_61055	9.6975e-32	2310034O05Rik	ENSMUSG00000100157	100210692	100218049	+	downstream	12101	4744	NearestLocation
8	20328523	20330295	1773	20328895	106	35.4503	4.36346	30.9682	s4_peak_74627	1.07609e-31	6820431F20Rik	ENSMUSG00000071796	20262613	20297432	-	upstream	-31092	31092	NearestLocation
1	88613014	88613598	585	88613209	56	35.4461	8.34407	30.9641	s4_peak_2475	1.0861e-31	Gm38130	ENSMUSG00000104057	88653085	88654845	+	upstream	-40070	39487	NearestLocation
JH584304.1	39912	40306	395	40164	179	35.4415	2.96873	30.9596	s4_peak_83514	1.09741e-31
11	22981919	22982479	561	22982237	46	35.3997	10.4749	30.9183	s4_peak_10922	1.20695e-31	Commd1	ENSMUSG00000051355	22896136	22982382	-	overlapStart	462	97	NearestLocation
17	50959741	50960743	1003	50960335	46	35.3997	10.4749	30.9183	s4_peak_35485	1.20695e-31	Gm25177	ENSMUSG00000084583	50916925	50917041	-	upstream	-42701	42701	NearestLocation
5	142367230	142367998	769	142367653	60	35.3641	7.68804	30.8836	s4_peak_63099	1.30722e-31	Foxk1	ENSMUSG00000056493	142401497	142462014	+	upstream	-34266	33499	NearestLocation
8	20049846	20050234	389	20050004	55	35.361	8.49154	30.8805	s4_peak_74584	1.31674e-31		ENSMUSG00000094614	20122365	20126624	+	upstream	-72518	72131	NearestLocation
7	141172373	141173033	661	141172659	58	35.2991	7.97028	30.8194	s4_peak_73706	1.51579e-31	Rnh1	ENSMUSG00000038650	141160328	141172851	-	overlapStart	477	182	NearestLocation
7	47007821	47008707	887	47008356	48	35.2803	9.91903	30.8011	s4_peak_70277	1.58099e-31	Spty2d1	ENSMUSG00000049516	46990396	47008411	-	overlapStart	589	296	NearestLocation
10	58239183	58239799	617	58239563	64	35.2758	7.13001	30.7967	s4_peak_7556	1.59691e-31	Gm19459	ENSMUSG00000093601	58239613	58240660	-	overlapEnd	1476	186	NearestLocation
2	83644244	83644941	698	83644465	42	35.2573	11.5635	30.7785	s4_peak_44669	1.66514e-31	Zc3h15	ENSMUSG00000027091	83644435	83664622	+	overlapStart	-190	190	NearestLocation
19	44293582	44294217	636	44293846	64	35.2157	7.11463	30.7377	s4_peak_41347	1.82932e-31	Scd2	ENSMUSG00000025203	44293676	44306864	+	overlapStart	-93	93	NearestLocation
7	109191691	109192203	513	109191887	55	35.1305	8.41612	30.6544	s4_peak_72195	2.21631e-31	Lmo1	ENSMUSG00000036111	109138572	109170308	-	upstream	-21384	21384	NearestLocation
9	113756358	113756907	550	113756523	49	35.1259	9.6226	30.6498	s4_peak_82708	2.23955e-31	Gm25059	ENSMUSG00000087992	113776182	113776298	-	downstream	19939	19275	NearestLocation
12	80790259	80791000	742	80790472	48	35.0853	9.84054	30.6103	s4_peak_17590	2.45307e-31	Susd6	ENSMUSG00000021133	80790532	80880832	+	overlapStart	-272	272	NearestLocation
13	21200111	21200726	616	21200230	46	35.0817	10.3388	30.6068	s4_peak_19466	2.47286e-31	Trim27	ENSMUSG00000021326	21179445	21194724	+	downstream	20667	5388	NearestLocation
15	91909353	91910312	960	91909632	122	35.0264	3.84755	30.5526	s4_peak_29555	2.80188e-31	Muc19	ENSMUSG00000044021	91838326	91934555	+	inside	71028	24243	NearestLocation
9	35529739	35530251	513	35529941	42	35.0053	11.4423	30.5319	s4_peak_79488	2.93799e-31		ENSMUSG00000102472	35536651	35540209	-	downstream	10469	6400	NearestLocation
2	24919450	24919895	446	24919675	47	34.9689	10.0368	30.4964	s4_peak_42761	3.18823e-31	Ehmt1	ENSMUSG00000036893	24790769	24919609	-	overlapStart	158	158	NearestLocation
14	73142708	73143831	1124	73143298	49	34.9397	9.55019	30.4676	s4_peak_25938	3.40738e-31	Rcbtb2	ENSMUSG00000022106	73123037	73207843	+	inside	19672	19672	NearestLocation
16	13437090	13437763	674	13437313	56	34.9262	8.17896	30.4542	s4_peak_30681	3.51431e-31	Mir193b	ENSMUSG00000076972	13449523	13449601	+	upstream	-12432	11760	NearestLocation
11	88047178	88048082	905	88047594	51	34.9222	9.10954	30.4502	s4_peak_13638	3.54642e-31	Gm11508	ENSMUSG00000086193	88011991	88048006	-	overlapStart	827	76	NearestLocation
4	132048220	132049435	1216	132049242	53	34.9111	8.70855	30.4394	s4_peak_56926	3.63605e-31	Gm13063	ENSMUSG00000084869	132048178	132048961	+	overlapEnd	43	43	NearestLocation
11	93968113	93968604	492	93968348	46	34.8729	10.2499	30.402	s4_peak_13823	3.96296e-31	Nme1	ENSMUSG00000037601	93956979	93968521	-	overlapStart	407	83	NearestLocation
12	31949183	31950402	1220	31949461	49	34.8473	9.51439	30.3769	s4_peak_16226	4.19817e-31	Hbp1	ENSMUSG00000002996	31926254	31950535	-	inside	1351	133	NearestLocation
13	22028733	22029413	681	22029270	48	34.7967	9.72512	30.3271	s4_peak_19552	4.70826e-31	Gm11292	ENSMUSG00000043145	22026699	22031610	+	inside	2035	2035	NearestLocation
X	137038004	137038580	577	137038222	42	34.7571	11.3235	30.2882	s4_peak_85749	5.15015e-31	Slc25a53	ENSMUSG00000044348	136981116	137038302	-	overlapStart	297	278	NearestLocation
17	14978455	14979124	670	14978896	43	34.7376	11.0154	30.2698	s4_peak_33969	5.37279e-31	Ermard	ENSMUSG00000036552	14978864	15064232	+	overlapStart	-408	260	NearestLocation
8	20812244	20812869	626	20812555	56	34.7075	8.11018	30.24	s4_peak_74706	5.7544e-31	Gm20778	ENSMUSG00000094421	20828015	20835070	+	upstream	-15770	15146	NearestLocation
17	27555049	27555915	867	27555514	76	34.7045	5.82715	30.2372	s4_peak_34432	5.79189e-31	Hmga1	ENSMUSG00000046711	27556620	27563674	+	upstream	-1570	705	NearestLocation
11	88864439	88864969	531	88864628	53	34.6713	8.62634	30.2044	s4_peak_13698	6.24583e-31	Akap1	ENSMUSG00000018428	88830792	88864586	-	overlapStart	146	146	NearestLocation
5	130938295	130939018	724	130938610	47	34.6708	9.91428	30.204	s4_peak_62518	6.25201e-31	Gm23761	ENSMUSG00000088972	130782701	130782804	+	downstream	155595	155492	NearestLocation
10	62650614	62651787	1174	62651481	49	34.6639	9.44358	30.1977	s4_peak_7780	6.34249e-31	Ddx50	ENSMUSG00000020076	62616023	62651218	-	overlapStart	603	569	NearestLocation
11	3168665	3169114	450	3168958	88	34.6608	5.04349	30.1947	s4_peak_10269	6.3866e-31	Gm11400	ENSMUSG00000081208	3149742	3150955	-	upstream	-17711	17711	NearestLocation
3	108209990	108210964	975	108210570	64	34.6244	6.96446	30.1589	s4_peak_51381	6.93665e-31	Atxn7l2	ENSMUSG00000048997	108202222	108210934	-	overlapStart	943	30	NearestLocation
10	8293146	8293697	552	8293517	48	34.6068	9.64966	30.1416	s4_peak_6086	7.21755e-31	Ust	ENSMUSG00000047712	8204753	8518825	-	inside	225678	88394	NearestLocation
7	110060950	110062274	1325	110061820	55	34.6032	8.24524	30.1382	s4_peak_72235	7.27428e-31	AA474408	ENSMUSG00000073867	110057987	110061325	-	overlapStart	374	374	NearestLocation
17	87248250	87248595	346	87248427	51	34.5808	8.9855	30.1162	s4_peak_36761	7.65174e-31	Mcfd2	ENSMUSG00000024150	87254658	87265935	-	downstream	17684	6063	NearestLocation
15	68363135	68363706	572	68363471	47	34.5725	9.8741	30.1084	s4_peak_28671	7.7913e-31	Gm20732	ENSMUSG00000093387	68340983	68363176	-	overlapStart	40	40	NearestLocation
6	94283653	94284480	828	94283943	56	34.563	8.06497	30.099	s4_peak_66507	7.96068e-31	Magi1	ENSMUSG00000045095	93675455	94283322	-	upstream	-332	332	NearestLocation
8	27106704	27107230	527	27106985	63	34.5492	7.06612	30.0854	s4_peak_74994	8.21542e-31	Adgra2	ENSMUSG00000031486	27085583	27123436	+	inside	21122	16206	NearestLocation
13	112088169	112088858	690	112088507	53	34.5131	8.57238	30.0496	s4_peak_22970	8.92154e-31	Gm15323	ENSMUSG00000086092	112005502	112017332	+	downstream	82668	70838	NearestLocation
JH584304.1	112829	114345	1517	112968	319	34.4608	2.16502	29.9984	s4_peak_83549	1.00371e-30
4	108459182	108460623	1442	108459820	52	34.3729	8.71338	29.9123	s4_peak_55887	1.22363e-30	Zcchc11	ENSMUSG00000034610	108459426	108559421	+	overlapStart	-243	243	NearestLocation
8	20378509	20379040	532	20378751	90	34.3553	4.89455	29.8954	s4_peak_74637	1.27221e-30	Gm15319	ENSMUSG00000074449	20337664	20363210	-	upstream	-15300	15300	NearestLocation
6	56233535	56233888	354	56233700	41	34.3469	11.4349	29.8872	s4_peak_65370	1.29658e-30	Pde1c	ENSMUSG00000004347	56069821	56369634	-	inside	136098	135746	NearestLocation
4	31354055	31354395	341	31354226	41	34.3469	11.4349	29.8872	s4_peak_53482	1.29658e-30	Gm11922	ENSMUSG00000082254	31380472	31380946	+	upstream	-26416	26077	NearestLocation
13	24831295	24832370	1076	24831656	47	34.281	9.7555	29.8239	s4_peak_19723	1.49996e-30	Acot13	ENSMUSG00000006717	24817948	24831517	-	overlapStart	221	221	NearestLocation
8	69474716	69475193	478	69475033	47	34.281	9.7555	29.8239	s4_peak_75973	1.49996e-30	Gm25661	ENSMUSG00000088329	69399725	69400020	+	downstream	74992	74697	NearestLocation
1	86487208	86487937	730	86487509	55	34.235	8.12737	29.7792	s4_peak_2373	1.66249e-30	Rpl30-ps6	ENSMUSG00000101328	86473659	86474006	+	downstream	13550	13203	NearestLocation
11	94327756	94328604	849	94327936	45	34.1651	10.2073	29.7102	s4_peak_13842	1.94913e-30	Ankrd40	ENSMUSG00000020864	94328001	94341841	+	overlapStart	-244	244	NearestLocation
3	130180184	130181503	1320	130180739	48	34.1408	9.46604	29.6863	s4_peak_51901	2.05921e-30	Col25a1	ENSMUSG00000058897	130180891	130599877	+	overlapStart	-706	612	NearestLocation
13	58215355	58216265	911	58215695	49	34.1246	9.23736	29.6706	s4_peak_21122	2.13506e-30	Ubqln1	ENSMUSG00000005312	58176156	58215653	-	overlapStart	297	297	NearestLocation
8	46551639	46552273	635	46551864	48	34.049	9.43015	29.5966	s4_peak_75428	2.53163e-30	Cenpu	ENSMUSG00000031629	46552055	46580007	+	overlapStart	-415	218	NearestLocation
7	123097865	123098363	499	123098133	48	34.049	9.43015	29.5966	s4_peak_72785	2.53163e-30	Tnrc6a	ENSMUSG00000052707	123123885	123195288	+	upstream	-26019	25522	NearestLocation
2	156179427	156180757	1331	156180379	51	33.9982	8.77637	29.5469	s4_peak_46956	2.8387e-30	Rbm39	ENSMUSG00000027620	156147239	156180238	-	overlapStart	810	519	NearestLocation
14	79480757	79482103	1347	79481616	61	33.9969	7.17294	29.5457	s4_peak_26190	2.84656e-30	Elf1	ENSMUSG00000036461	79481194	79582476	+	overlapStart	-436	436	NearestLocation
13	56582057	56582705	649	56582354	57	33.9911	7.7323	29.5401	s4_peak_21046	2.88317e-30	Tgfbi	ENSMUSG00000035493	56609603	56639339	+	upstream	-27545	26898	NearestLocation
3	96497654	96497959	306	96497810	55	33.9454	8.03547	29.4958	s4_peak_50794	3.19338e-30	Gm22614	ENSMUSG00000094812	96488729	96488893	+	downstream	8926	8762	NearestLocation
1	26687361	26687744	384	26687553	43	33.9357	10.6478	29.4862	s4_peak_587	3.264e-30	4931408C20Rik	ENSMUSG00000073722	26681814	26687460	-	overlapStart	98	98	NearestLocation
8	20524560	20525905	1346	20524774	81	33.9015	5.33125	29.453	s4_peak_74656	3.52379e-30	Gm21092	ENSMUSG00000095403	20550331	20581999	+	upstream	-25770	24426	NearestLocation
13	103027521	103028010	490	103027827	47	33.8996	9.60173	29.4511	s4_peak_22682	3.539e-30	Gm6211	ENSMUSG00000091577	103159795	103164069	-	downstream	136547	131785	NearestLocation
1	171033842	171034124	283	171033981	57	33.6542	7.63208	29.2115	s4_peak_4846	6.14441e-30	Gm26110	ENSMUSG00000065905	171027965	171028129	+	downstream	5878	5714	NearestLocation
6	51470108	51471270	1163	51470534	59	33.6462	7.34322	29.2037	s4_peak_65122	6.25619e-30	Cbx3	ENSMUSG00000029836	51470360	51483704	+	overlapStart	-251	251	NearestLocation
4	117391950	117392401	452	117392129	55	33.5893	7.92348	29.1478	s4_peak_56184	7.11607e-30	Gm12828	ENSMUSG00000086876	117445950	117455040	+	upstream	-53999	53549	NearestLocation
9	96980672	96981218	547	96980988	67	33.5644	6.38318	29.1235	s4_peak_82008	7.52506e-30	Gm16010	ENSMUSG00000085541	97015966	97022043	+	upstream	-35293	34748	NearestLocation
15	38308389	38308816	428	38308570	44	33.4572	10.1631	29.0186	s4_peak_27994	9.58098e-30	Klf10	ENSMUSG00000037465	38294413	38300707	-	upstream	-7683	7683	NearestLocation
2	78025771	78026455	685	78025945	60	33.4494	7.15509	29.0113	s4_peak_44553	9.74227e-30	4930440I19Rik	ENSMUSG00000085431	78051177	78194430	+	upstream	-25405	24722	NearestLocation
2	122375401	122375848	448	122375558	64	33.4332	6.66886	28.9955	s4_peak_45832	1.01049e-29	Shf	ENSMUSG00000033256	122348892	122369162	-	upstream	-6240	6240	NearestLocation
18	80206547	80207227	681	80206791	51	33.4331	8.57675	28.9954	s4_peak_39539	1.01056e-29	Gm16286	ENSMUSG00000024571	80206765	80212741	+	overlapStart	-217	217	NearestLocation
2	167563570	167564241	672	167563902	69	33.4287	6.16078	28.9912	s4_peak_47460	1.02056e-29	Gm11476	ENSMUSG00000085596	167553314	167607845	+	inside	10257	10257	NearestLocation
5	38486174	38486523	350	38486357	53	33.3663	8.18827	28.9295	s4_peak_59345	1.17612e-29	Slc2a9	ENSMUSG00000005107	38349273	38503143	-	inside	16968	16620	NearestLocation
1	162570308	162571245	938	162570556	44	33.3536	10.118	28.9173	s4_peak_4519	1.20985e-29	Vamp4	ENSMUSG00000026696	162570515	162599084	+	overlapStart	-206	206	NearestLocation
3	148798371	148799294	924	148798921	49	33.3445	8.94438	28.9085	s4_peak_52453	1.23453e-29	Adgrl2	ENSMUSG00000028184	148815586	148989316	-	downstream	190944	16292	NearestLocation
7	59228354	59228930	577	59228662	42	33.3423	10.6599	28.9064	s4_peak_70545	1.24039e-29	Ube3a	ENSMUSG00000025326	59228752	59306727	+	overlapStart	-397	178	NearestLocation
13	119488370	119489794	1425	119489003	80	33.2639	5.28655	28.829	s4_peak_23172	1.48255e-29	3110070M22Rik	ENSMUSG00000074635	119487261	119488383	-	overlapStart	12	12	NearestLocation
5	45857118	45858077	960	45857735	47	33.2514	9.34398	28.8166	s4_peak_59529	1.52532e-29	Lcorl	ENSMUSG00000015882	45697181	45857615	-	overlapStart	496	462	NearestLocation
15	63997537	63998535	999	63998221	48	33.2436	9.11899	28.8091	s4_peak_28568	1.55207e-29	Gm25628	ENSMUSG00000065936	64025948	64026052	+	upstream	-28410	27413	NearestLocation
2	152410903	152411366	464	152411159	65	33.2172	6.50836	28.7832	s4_peak_46728	1.64748e-29	Zcchc3	ENSMUSG00000074682	152411955	152415027	-	downstream	4123	589	NearestLocation
6	47663491	47663874	384	47663708	148	33.2123	3.20926	28.7785	s4_peak_64878	1.66533e-29	Gm25283	ENSMUSG00000087897	47637143	47637219	+	downstream	26349	26273	NearestLocation
19	11912113	11913145	1033	11912425	46	33.1923	9.55226	28.7587	s4_peak_40358	1.74293e-29	Patl1	ENSMUSG00000046139	11912399	11945096	+	overlapStart	-285	285	NearestLocation
17	80206495	80207648	1154	80207266	49	33.1757	8.88178	28.7426	s4_peak_36400	1.80884e-29	Ttc39d	ENSMUSG00000046196	80207460	80217936	+	overlapStart	-964	188	NearestLocation
9	59656971	59657391	421	59657202	58	33.1614	7.34479	28.7287	s4_peak_80545	1.86763e-29	Pkm	ENSMUSG00000032294	59656368	59679375	+	inside	604	604	NearestLocation
5	96209958	96210329	372	96210152	40	33.15	11.1626	28.7177	s4_peak_60891	1.91576e-29	Mrpl1	ENSMUSG00000029486	96209493	96266727	+	inside	466	466	NearestLocation
2	75874665	75874955	291	75874811	40	33.15	11.1626	28.7177	s4_peak_44439	1.91576e-29	Agps	ENSMUSG00000042410	75832177	75931350	+	inside	42489	42489	NearestLocation
4	121467423	121468345	923	121468164	40	33.15	11.1626	28.7177	s4_peak_56390	1.91576e-29	Gm12880	ENSMUSG00000082821	121476810	121479450	-	downstream	12026	8465	NearestLocation
8	77629140	77629485	346	77629305	40	33.15	11.1626	28.7177	s4_peak_76318	1.91576e-29	1700092C02Rik	ENSMUSG00000086781	77624172	77628957	+	downstream	4969	184	NearestLocation
2	50296248	50296958	711	50296729	40	33.1112	11.1437	28.6812	s4_peak_43651	2.08353e-29	Gm13483	ENSMUSG00000085862	50296810	50433967	+	overlapStart	-561	148	NearestLocation
9	123529058	123530175	1118	123529481	44	33.0465	9.98536	28.618	s4_peak_83221	2.41007e-29	Sacm1l	ENSMUSG00000025240	123529882	123592598	+	overlapStart	-823	293	NearestLocation
10	58231222	58233050	1829	58231426	129	33.041	3.51803	28.6126	s4_peak_7554	2.44e-29	Duxf3	ENSMUSG00000075046	58230654	58232673	-	overlapStart	1450	377	NearestLocation
11	69124114	69124530	417	69124254	71	33.0133	5.89714	28.5855	s4_peak_12692	2.59699e-29	Aloxe3	ENSMUSG00000020892	69125896	69149115	+	upstream	-1781	1366	NearestLocation
1	21024690	21025043	354	21024847	42	33.007	10.506	28.5793	s4_peak_478	2.63427e-29	Tram2	ENSMUSG00000041779	20996299	21079229	-	inside	54538	28392	NearestLocation
1	134303360	134303707	348	134303511	53	32.9989	8.06777	28.5714	s4_peak_3698	2.68312e-29	Myog	ENSMUSG00000026459	134289989	134292548	+	downstream	13372	10813	NearestLocation
9	101073354	101074235	882	101073714	53	32.9989	8.06777	28.5714	s4_peak_82179	2.68312e-29	Msl2	ENSMUSG00000066415	101074101	101104800	+	overlapStart	-746	134	NearestLocation
4	109280006	109280816	811	109280216	44	32.9453	9.9419	28.5195	s4_peak_55917	3.0235e-29	Eps15	ENSMUSG00000028552	109280268	109387817	+	overlapStart	-261	261	NearestLocation
11	95858758	95859432	675	95859240	53	32.9263	8.04409	28.5008	s4_peak_13927	3.15624e-29	4833417C18Rik	ENSMUSG00000086015	95858865	95861044	+	overlapStart	-106	106	NearestLocation
8	20345130	20345466	337	20345290	50	32.8937	8.57907	28.469	s4_peak_74629	3.39657e-29	Gm15319	ENSMUSG00000074449	20337664	20363210	-	inside	18079	7467	NearestLocation
15	103215173	103215565	393	103215358	40	32.8679	11.0257	28.4439	s4_peak_30246	3.59857e-29	Cbx5	ENSMUSG00000009575	103191544	103239816	-	inside	24642	23630	NearestLocation
9	120933002	120933695	694	120933406	53	32.8539	8.02056	28.4304	s4_peak_83074	3.71202e-29	4930593C16Rik	ENSMUSG00000086365	120924455	120930802	-	upstream	-2201	2201	NearestLocation
9	118674869	118675161	293	118675000	55	32.8281	7.68777	28.4055	s4_peak_82942	3.93124e-29	Itga9	ENSMUSG00000039115	118606690	118901003	+	inside	68180	68180	NearestLocation
9	43105237	43106689	1453	43106158	48	32.8115	8.95484	28.3892	s4_peak_79782	4.08094e-29	Arhgef12	ENSMUSG00000059495	42963842	43105718	-	overlapStart	480	480	NearestLocation
3	129382770	129383242	473	129383112	45	32.7696	9.6186	28.3486	s4_peak_51854	4.48167e-29	Enpep	ENSMUSG00000028024	129269175	129332720	-	upstream	-50051	50051	NearestLocation
14	67569197	67570112	916	67569600	54	32.762	7.82562	28.3411	s4_peak_25737	4.55921e-29	Gm24981	ENSMUSG00000077647	67566850	67566981	+	downstream	2348	2217	NearestLocation
9	63398639	63399654	1016	63399360	41	32.7504	10.6726	28.3298	s4_peak_80753	4.67961e-29	2300009A05Rik	ENSMUSG00000032403	63394447	63399246	-	overlapStart	606	408	NearestLocation
14	64440322	64441075	754	64440573	49	32.6784	8.69913	28.2597	s4_peak_25558	5.49959e-29	Msra	ENSMUSG00000054733	64122623	64455903	-	inside	15580	14828	NearestLocation
13	113794062	113794913	852	113794356	45	32.5793	9.54001	28.1625	s4_peak_23083	6.87828e-29	Arl15	ENSMUSG00000042348	113794505	114157461	+	overlapStart	-442	408	NearestLocation
12	27342486	27343567	1082	27343082	64	32.5684	6.45995	28.152	s4_peak_16077	7.04709e-29	Sox11	ENSMUSG00000063632	27334264	27342574	-	overlapStart	87	87	NearestLocation
4	3176603	3177162	560	3176950	79	32.5497	5.22801	28.1338	s4_peak_52807	7.34768e-29		ENSMUSG00000094798	3172083	3173006	+	downstream	4521	3598	NearestLocation
2	57181780	57182560	781	57182094	40	32.51	10.8532	28.095	s4_peak_43781	8.036e-29	4930555B11Rik	ENSMUSG00000086396	57181831	57188257	+	overlapStart	-50	50	NearestLocation
11	106216033	106217431	1399	106216929	50	32.4986	8.43924	28.084	s4_peak_14600	8.24214e-29	Ccdc47	ENSMUSG00000078622	106197408	106216344	-	overlapStart	310	310	NearestLocation
9	66124376	66125002	627	66124809	45	32.4849	9.50119	28.0705	s4_peak_80940	8.50198e-29	Snx1	ENSMUSG00000032382	66088133	66126587	-	inside	2210	1585	NearestLocation
19	5071620	5072282	663	5071971	70	32.4345	5.86254	28.0214	s4_peak_40012	9.51897e-29	Cd248	ENSMUSG00000056481	5068078	5070637	+	downstream	3543	984	NearestLocation
11	120231386	120231743	358	120231575	75	32.4281	5.47401	28.0151	s4_peak_15152	9.6574e-29	2900052L18Rik	ENSMUSG00000043993	120229802	120231585	-	overlapStart	198	158	NearestLocation
6	47685883	47686477	595	47686056	107	32.3651	3.98777	27.9536	s4_peak_64889	1.11263e-28	Gm25283	ENSMUSG00000087897	47637143	47637219	+	downstream	48741	48665	NearestLocation
4	133281881	133282476	596	133282159	53	32.2849	7.8371	27.8751	s4_peak_57007	1.33337e-28	Gm13259	ENSMUSG00000083241	133280857	133281312	-	upstream	-570	570	NearestLocation
3	96401676	96402367	692	96402217	51	32.2777	8.17816	27.8681	s4_peak_50777	1.35503e-28	4930477E14Rik	ENSMUSG00000097539	96401150	96402014	-	overlapStart	337	337	NearestLocation
3	142764932	142765607	676	142765130	40	32.2759	10.7411	27.8663	s4_peak_52258	1.36054e-28	Gtf2b	ENSMUSG00000028271	142765226	142783603	+	overlapStart	-293	293	NearestLocation
16	42874892	42875550	659	42875088	49	32.2744	8.55256	27.8651	s4_peak_31915	1.36439e-28	4932412D23Rik	ENSMUSG00000075070	42725702	42875762	-	inside	869	212	NearestLocation
16	94526262	94527221	960	94526606	50	32.2657	8.3575	27.8564	s4_peak_33164	1.39187e-28	Dscr3	ENSMUSG00000022898	94497783	94526830	-	overlapStart	567	391	NearestLocation
11	50325178	50326154	977	50325874	42	32.2509	10.1636	27.8421	s4_peak_11663	1.43847e-28	Canx	ENSMUSG00000020368	50293961	50325673	-	overlapStart	494	481	NearestLocation
14	46821780	46822395	616	46822207	42	32.2509	10.1636	27.8421	s4_peak_24757	1.43847e-28	Gmfb	ENSMUSG00000062014	46808149	46822242	-	overlapStart	461	153	NearestLocation
9	78175319	78175739	421	78175471	42	32.2509	10.1636	27.8421	s4_peak_81492	1.43847e-28	Rn7sk	ENSMUSG00000065037	78175303	78175633	-	overlapStart	313	17	NearestLocation
13	38785712	38786208	497	38785968	42	32.2509	10.1636	27.8421	s4_peak_20209	1.43847e-28	Gm22035	ENSMUSG00000087909	38898360	38898587	-	downstream	112874	112152	NearestLocation
4	106847831	106848638	808	106848077	48	32.2238	8.73471	27.8157	s4_peak_55783	1.52869e-28	Gm12746	ENSMUSG00000086940	106841761	106847920	-	overlapStart	88	88	NearestLocation
8	20512067	20514117	2051	20512983	100	32.2166	4.19632	27.8085	s4_peak_74654	1.5541e-28	Gm21092	ENSMUSG00000095403	20550331	20581999	+	upstream	-38263	36214	NearestLocation
11	3186163	3186555	393	3186327	118	32.2109	3.68159	27.8031	s4_peak_10276	1.57351e-28	Sfi1	ENSMUSG00000023764	3131850	3193463	-	inside	7299	6908	NearestLocation
5	135186667	135187966	1300	135186841	51	32.2032	8.1529	27.7955	s4_peak_62728	1.6014e-28	Baz1b	ENSMUSG00000002748	135187264	135246129	+	overlapStart	-596	596	NearestLocation
11	95991019	95991755	737	95991382	59	32.1838	6.94155	27.7766	s4_peak_13938	1.67248e-28	Gm29202	ENSMUSG00000099928	96005889	96008055	+	upstream	-14869	14134	NearestLocation
2	140170184	140171014	831	140170559	40	32.1601	10.686	27.7533	s4_peak_46376	1.76498e-28	Ndufaf5	ENSMUSG00000027384	140170649	140203689	+	overlapStart	-464	365	NearestLocation
12	69158622	69159614	993	69159430	44	32.1577	9.60738	27.751	s4_peak_16959	1.77435e-28	Rn7s1	ENSMUSG00000099021	69159295	69159594	+	includeFeature	-672	20	NearestLocation
17	88065793	88066468	676	88066174	50	32.1121	8.30389	27.7063	s4_peak_36812	1.96639e-28	Fbxo11	ENSMUSG00000005371	87990859	88065291	-	upstream	-503	503	NearestLocation
4	145585108	145585664	557	145585375	46	32.0975	9.11436	27.6918	s4_peak_57567	2.03325e-28	Gm13212	ENSMUSG00000078502	145585166	145625345	+	overlapStart	-57	57	NearestLocation
19	4396825	4398165	1341	4397528	52	32.0923	7.94174	27.6869	s4_peak_39961	2.05636e-28	Kdm2a	ENSMUSG00000054611	4314419	4398285	-	inside	1459	120	NearestLocation
11	23067665	23068121	457	23067840	41	32.0804	10.3614	27.6752	s4_peak_10930	2.11271e-28	Gm12059	ENSMUSG00000085665	23067998	23075574	+	overlapStart	-332	123	NearestLocation
13	38036802	38037361	560	38037179	44	32.0618	9.56714	27.6569	s4_peak_20169	2.20318e-28	Riok1	ENSMUSG00000021428	38036989	38061433	+	overlapStart	-186	186	NearestLocation
13	21974835	21975212	378	21975030	40	32.0453	10.6314	27.6408	s4_peak_19541	2.28681e-28	Pom121l2	ENSMUSG00000016982	21981194	21988734	+	upstream	-6358	5982	NearestLocation
17	50419992	50420355	364	50420165	42	32.0412	10.0698	27.6368	s4_peak_35466	2.30781e-28	Plcl2	ENSMUSG00000038910	50509547	50688493	+	upstream	-89554	89192	NearestLocation
14	51063743	51064072	330	51063900	52	32.0209	7.91837	27.6171	s4_peak_24899	2.41479e-28	Rnase12	ENSMUSG00000068407	51056698	51057242	-	upstream	-6502	6502	NearestLocation
JH584293.1	86085	86721	637	86234	65	31.9734	6.21844	27.5707	s4_peak_83452	2.68732e-28
8	69472544	69472985	442	69472739	44	31.9665	9.52724	27.5638	s4_peak_75972	2.72998e-28	Gm25661	ENSMUSG00000088329	69399725	69400020	+	downstream	72820	72525	NearestLocation
3	37481289	37481663	375	37481471	39	31.9635	10.8903	27.5611	s4_peak_49058	2.74758e-28	Nudt6	ENSMUSG00000050174	37404910	37420211	-	upstream	-61079	61079	NearestLocation
1	102643916	102644346	431	102644175	39	31.9635	10.8903	27.5611	s4_peak_2915	2.74758e-28	Gm20281	ENSMUSG00000099989	102458656	102458922	-	upstream	-184995	184995	NearestLocation
3	21698321	21698658	338	21698492	39	31.9635	10.8903	27.5611	s4_peak_48585	2.74758e-28	7530428D23Rik	ENSMUSG00000103441	21753529	21800773	-	downstream	102451	54871	NearestLocation
JH584304.1	31465	31885	421	31710	185	31.9579	2.72583	27.5569	s4_peak_83510	2.7737e-28
13	51314477	51315014	538	51314819	53	31.9379	7.72665	27.5374	s4_peak_20745	2.90142e-28	S1pr3	ENSMUSG00000067586	51408618	51422797	+	upstream	-94140	93604	NearestLocation
2	103760880	103761564	685	103761203	40	31.9312	10.5774	27.5313	s4_peak_45219	2.94232e-28	Nat10	ENSMUSG00000027185	103721256	103761270	-	overlapStart	389	294	NearestLocation
5	93289507	93289846	340	93289666	40	31.9312	10.5774	27.5313	s4_peak_60850	2.94232e-28	Ccng2	ENSMUSG00000029385	93267257	93276231	+	downstream	22251	13277	NearestLocation
1	54557146	54558076	931	54557733	40	31.9312	10.5774	27.5313	s4_peak_1325	2.94232e-28	Pgap1	ENSMUSG00000073678	54472994	54557684	-	overlapStart	537	392	NearestLocation
10	62449338	62450032	695	62449761	49	31.8793	8.41085	27.4811	s4_peak_7769	3.30278e-28	4930507D05Rik	ENSMUSG00000097129	62449489	62451322	+	overlapStart	-150	150	NearestLocation
1	72236358	72237163	806	72236867	54	31.8772	7.55049	27.4791	s4_peak_1806	3.31787e-28	Gm23472	ENSMUSG00000094050	72236946	72237136	+	includeFeature	-587	27	NearestLocation
11	3132029	3132465	437	3132207	132	31.8654	3.36594	27.4676	s4_peak_10255	3.40753e-28	Pisd-ps1	ENSMUSG00000082286	3125904	3131004	+	downstream	6126	1026	NearestLocation
10	91181385	91182242	858	91181898	51	31.8353	8.0289	27.438	s4_peak_8870	3.64746e-28	Tmpo	ENSMUSG00000019961	91147571	91171582	-	upstream	-9804	9804	NearestLocation
8	109778370	109779359	990	109778558	42	31.8342	9.97772	27.4372	s4_peak_77608	3.65418e-28	Ap1g1	ENSMUSG00000031731	109778554	109864204	+	overlapStart	-183	183	NearestLocation
X	170831688	170833411	1724	170832827	113	31.8126	3.76558	27.4163	s4_peak_86216	3.83451e-28	Gm15068	ENSMUSG00000094276	170869589	170869960	-	downstream	38271	36178	NearestLocation
8	126826323	126826874	552	126826526	50	31.8087	8.1987	27.4125	s4_peak_78353	3.86821e-28	Gm26397	ENSMUSG00000065637	126944847	126944980	-	downstream	118656	117973	NearestLocation
14	51089202	51089666	465	51089503	53	31.8009	7.68333	27.4051	s4_peak_24904	3.93459e-28	Rnase4	ENSMUSG00000021876	51091077	51106151	+	upstream	-1874	1411	NearestLocation
7	98702677	98703681	1005	98703003	44	31.7775	9.44842	27.3819	s4_peak_71846	4.15059e-28	Gm15506	ENSMUSG00000086477	98682336	98702928	-	overlapStart	250	250	NearestLocation
6	30804502	30805082	581	30804887	42	31.7318	9.93232	27.3376	s4_peak_64325	4.59611e-28	Mir335	ENSMUSG00000065501	30741299	30741396	+	downstream	63204	63107	NearestLocation
7	122132651	122133339	689	122132961	40	31.7056	10.4709	27.3118	s4_peak_72742	4.87742e-28	Palb2	ENSMUSG00000044702	122107262	122132946	-	overlapStart	294	294	NearestLocation
9	3034372	3035379	1008	3035091	383	31.6974	1.94462	27.3038	s4_peak_78462	4.96798e-28	Gm17535	ENSMUSG00000096736	3034599	3035805	+	overlapStart	-226	226	NearestLocation
1	85339717	85340372	656	85339997	51	31.6901	7.98036	27.2967	s4_peak_2288	5.05057e-28	Gm7281	ENSMUSG00000089937	85332716	85342086	-	inside	2368	1714	NearestLocation
1	93289688	93290019	332	93289846	49	31.6464	8.32806	27.2547	s4_peak_2742	5.56352e-28	Mir6901	ENSMUSG00000098997	93274549	93274610	+	downstream	15140	15079	NearestLocation
2	48948940	48950169	1230	48949483	43	31.643	9.63708	27.2514	s4_peak_43597	5.60583e-28	Mbd5	ENSMUSG00000036792	48949510	49322284	+	overlapStart	-569	569	NearestLocation
6	145855678	145856129	452	145855909	47	31.6048	8.70938	27.2138	s4_peak_68419	6.11167e-28	Bhlhe41	ENSMUSG00000030256	145858243	145865558	-	downstream	9879	2114	NearestLocation
8	19772326	19772907	582	19772555	52	31.5982	7.78096	27.2073	s4_peak_74552	6.2044e-28	Gm26853	ENSMUSG00000097230	19789798	19798548	+	upstream	-17471	16891	NearestLocation
1	171038433	171038817	385	171038626	53	31.5972	7.61926	27.2064	s4_peak_4848	6.21699e-28	Gm26110	ENSMUSG00000065905	171027965	171028129	+	downstream	10469	10305	NearestLocation
11	96407401	96408129	729	96407899	50	31.5845	8.12154	27.1942	s4_peak_13989	6.39499e-28	Gm11531	ENSMUSG00000075587	96392112	96392666	+	downstream	15290	14736	NearestLocation
1	169531079	169531696	618	169531492	41	31.543	10.1156	27.1538	s4_peak_4779	7.01746e-28	Nuf2	ENSMUSG00000026683	169497934	169531464	-	overlapStart	384	232	NearestLocation
2	74704607	74705228	622	74704926	66	31.4778	6.01139	27.0901	s4_peak_44363	8.12587e-28	Hoxd8	ENSMUSG00000027102	74704615	74707933	+	overlapStart	-7	7	NearestLocation
6	47594068	47594565	498	47594316	43	31.4497	9.55462	27.0626	s4_peak_64867	8.65745e-28	Ezh2	ENSMUSG00000029687	47530274	47595341	-	inside	1272	776	NearestLocation
8	9977577	9978247	671	9977784	47	31.4402	8.64756	27.0533	s4_peak_74179	8.84443e-28	Lig4	ENSMUSG00000049717	9970020	9977686	-	overlapStart	108	108	NearestLocation
13	100650691	100651523	833	100651152	44	31.4058	9.29464	27.0196	s4_peak_22604	9.55939e-28	Ak6	ENSMUSG00000078941	100650979	100666359	+	overlapStart	-287	287	NearestLocation
6	126848765	126849503	739	126849129	40	31.3733	10.3152	26.988	s4_peak_67745	1.02799e-27	Ndufa9	ENSMUSG00000000399	126821863	126849144	-	overlapStart	378	359	NearestLocation
19	44284068	44284877	810	44284417	50	31.3631	8.04581	26.978	s4_peak_41346	1.05199e-27	Scd2	ENSMUSG00000025203	44293676	44306864	+	upstream	-9607	8799	NearestLocation
1	90119166	90119648	483	90119353	47	31.3586	8.61697	26.9737	s4_peak_2559	1.0625e-27	Iqca	ENSMUSG00000026301	90042132	90153401	-	inside	34234	33753	NearestLocation
9	46282799	46283209	411	46283024	45	31.3042	9.02385	26.9207	s4_peak_79938	1.20044e-27	Bud13	ENSMUSG00000032077	46283008	46298783	+	overlapStart	-208	201	NearestLocation
11	102595218	102595913	696	102595540	49	31.265	8.19363	26.8819	s4_peak_14430	1.31235e-27	Fzd2	ENSMUSG00000050288	102604396	102608058	+	upstream	-9177	8483	NearestLocation
18	13972444	13972811	368	13972627	51	31.2616	7.83817	26.8787	s4_peak_37383	1.32209e-27	Zfp521	ENSMUSG00000024420	13687013	13972733	-	overlapStart	288	78	NearestLocation
X	31223552	31224030	479	31223814	43	31.2587	9.47357	26.876	s4_peak_84066	1.33033e-27	Spin2f	ENSMUSG00000095754	31253894	31255381	+	upstream	-30341	29864	NearestLocation
9	123925969	123926309	341	123926138	63	31.2487	6.25043	26.8663	s4_peak_83243	1.36063e-27	Ccr1	ENSMUSG00000025804	123962126	123968692	-	downstream	42722	35817	NearestLocation
16	76560806	76561612	807	76561366	39	31.2257	10.5335	26.844	s4_peak_32585	1.43222e-27	Gm9843	ENSMUSG00000050299	76403209	76403712	-	upstream	-157095	157095	NearestLocation
2	77975789	77976398	610	77975961	65	31.1832	6.03909	26.8029	s4_peak_44544	1.57442e-27	Gm13726	ENSMUSG00000081719	77962269	77963062	-	upstream	-12728	12728	NearestLocation
6	86526184	86526948	765	86526518	59	31.1533	6.668	26.7737	s4_peak_66160	1.68399e-27	1600020E01Rik	ENSMUSG00000097048	86526271	86564442	+	overlapStart	-86	86	NearestLocation
2	84742444	84743195	752	84742674	60	31.1471	6.5497	26.7676	s4_peak_44725	1.70762e-27	Gm19426	ENSMUSG00000097187	84742169	84743655	-	inside	1210	276	NearestLocation
14	26637832	26639038	1207	26638046	44	31.1325	9.18255	26.7533	s4_peak_24114	1.76502e-27	Arf4	ENSMUSG00000021877	26638074	26665084	+	overlapStart	-241	241	NearestLocation
7	70744114	70744719	606	70744480	39	31.1121	10.4792	26.734	s4_peak_70974	1.84514e-27	Gm24880	ENSMUSG00000089401	70752416	70752500	+	upstream	-8301	7697	NearestLocation
1	43445148	43445832	685	43445377	50	31.072	7.94702	26.6945	s4_peak_1094	2.02083e-27	Nck2	ENSMUSG00000066877	43444579	43570515	+	inside	570	570	NearestLocation
1	91398067	91399074	1008	91398840	42	31.0323	9.62572	26.656	s4_peak_2634	2.20795e-27	Ilkap	ENSMUSG00000026309	91373861	91398815	-	overlapStart	747	259	NearestLocation
Y	90763741	90764089	349	90764004	152	31.0302	3.00822	26.6541	s4_peak_86452	2.21794e-27	Gm21860	ENSMUSG00000095366	90754513	90754821	-	upstream	-8921	8921	NearestLocation
8	25261140	25261736	597	25261432	50	31	7.9227	26.6243	s4_peak_74868	2.37531e-27	Tacc1	ENSMUSG00000065954	25154552	25201449	-	upstream	-59692	59692	NearestLocation
7	25249388	25249844	457	25249679	66	30.9553	5.89675	26.5805	s4_peak_69305	2.627e-27	Erf	ENSMUSG00000040857	25242561	25250761	-	inside	1372	917	NearestLocation
2	126707003	126707589	587	126707196	40	30.9411	10.1147	26.5667	s4_peak_45936	2.71175e-27	Usp8	ENSMUSG00000027363	126707328	126759297	+	overlapStart	-324	261	NearestLocation
2	93625010	93625540	531	93625184	56	30.8974	6.97606	26.5241	s4_peak_45000	2.9913e-27	Alx4	ENSMUSG00000040310	93642384	93681339	+	upstream	-17373	16844	NearestLocation
4	145774357	145775227	871	145774672	39	30.8875	10.3721	26.5146	s4_peak_57583	3.05752e-27	Gm13243	ENSMUSG00000094417	145774719	145775283	+	overlapStart	-361	56	NearestLocation
3	37666768	37667198	431	37666950	44	30.8637	9.07313	26.4916	s4_peak_49070	3.22419e-27	Spry1	ENSMUSG00000037211	37639947	37644598	+	downstream	26822	22171	NearestLocation
17	66519437	66520068	632	66519814	46	30.821	8.62037	26.4502	s4_peak_35896	3.54642e-27	Rab12	ENSMUSG00000023460	66494512	66519717	-	overlapStart	279	279	NearestLocation
5	99572457	99573231	775	99572980	46	30.821	8.62037	26.4502	s4_peak_61001	3.54642e-27	Gm16228	ENSMUSG00000089627	99610625	99611433	-	downstream	38975	37394	NearestLocation
13	104177901	104179158	1258	104178815	41	30.8203	9.79044	26.4495	s4_peak_22728	3.55181e-27	Trim23	ENSMUSG00000021712	104178797	104203372	+	overlapStart	-895	361	NearestLocation
2	44926597	44927777	1181	44927034	41	30.8203	9.79044	26.4495	s4_peak_43533	3.55181e-27	Gtdc1	ENSMUSG00000036890	44564412	44927657	-	overlapStart	1059	120	NearestLocation
1	79775932	79776438	507	79776124	38	30.7876	10.6181	26.4175	s4_peak_2119	3.82402e-27	Mrpl44	ENSMUSG00000026248	79776018	79781445	+	overlapStart	-85	85	NearestLocation
6	11907180	11907944	765	11907502	38	30.7876	10.6181	26.4175	s4_peak_63877	3.82402e-27	Phf14	ENSMUSG00000029629	11907809	12081197	+	overlapStart	-628	135	NearestLocation
9	13414327	13414792	466	13414517	38	30.7876	10.6181	26.4175	s4_peak_78699	3.82402e-27	Phxr4	ENSMUSG00000031802	13431361	13432736	+	upstream	-17033	16569	NearestLocation
12	41514983	41515323	341	41515148	38	30.7876	10.6181	26.4175	s4_peak_16429	3.82402e-27	Lrrn3	ENSMUSG00000036295	41451673	41485751	-	upstream	-29233	29233	NearestLocation
5	63412902	63413483	582	63413193	38	30.7876	10.6181	26.4175	s4_peak_59825	3.82402e-27	Nwd2	ENSMUSG00000090061	63649103	63810546	+	upstream	-236200	235620	NearestLocation
3	86636681	86637366	686	86637102	38	30.7876	10.6181	26.4175	s4_peak_50270	3.82402e-27	Gm3788	ENSMUSG00000094392	86672033	86672168	-	downstream	35486	34667	NearestLocation
9	95425796	95426132	337	95425967	38	30.7876	10.6181	26.4175	s4_peak_81931	3.82402e-27	Gm19193	ENSMUSG00000101459	95425630	95426359	+	inside	167	167	NearestLocation
3	93699651	93700164	514	93699962	38	30.7876	10.6181	26.4175	s4_peak_50584	3.82402e-27	Gm37596	ENSMUSG00000103350	93692050	93693070	-	upstream	-6582	6582	NearestLocation
17	24624859	24625313	455	24625136	50	30.7857	7.85062	26.4172	s4_peak_34291	3.8264e-27	Tsc2	ENSMUSG00000002496	24595937	24632629	-	inside	7769	7316	NearestLocation
7	71471554	71472433	880	71471903	42	30.7417	9.50003	26.3747	s4_peak_70995	4.22027e-27	Gm29328	ENSMUSG00000099853	71370333	71379813	+	downstream	101222	91742	NearestLocation
9	65293966	65295068	1103	65294200	46	30.7393	8.58934	26.3724	s4_peak_80889	4.2419e-27	Clpx	ENSMUSG00000015357	65294260	65330658	+	overlapStart	-293	293	NearestLocation
9	107770359	107771199	841	107771007	40	30.7295	10.0174	26.3628	s4_peak_82467	4.33681e-27	Rbm5	ENSMUSG00000032580	107740371	107770996	-	overlapStart	636	203	NearestLocation
10	63243567	63244348	782	63243747	40	30.7295	10.0174	26.3628	s4_peak_7820	4.33681e-27	1700120B22Rik	ENSMUSG00000045391	63243068	63244153	-	overlapStart	585	195	NearestLocation
12	51970838	51971549	712	51971235	41	30.7197	9.74568	26.3532	s4_peak_16587	4.43394e-27	Heatr5a	ENSMUSG00000035181	51875873	51971321	-	overlapStart	482	228	NearestLocation
1	180813331	180814351	1021	180813897	54	30.717	7.19999	26.3507	s4_peak_5263	4.46005e-27	H3f3a	ENSMUSG00000060743	180800832	180813943	-	overlapStart	611	408	NearestLocation
1	90603233	90603768	536	90603412	44	30.6869	9.00162	26.3214	s4_peak_2592	4.77101e-27	Cops8	ENSMUSG00000034432	90602981	90613341	+	inside	253	253	NearestLocation
14	22589441	22589972	532	22589607	44	30.6869	9.00162	26.3214	s4_peak_23945	4.77101e-27	Gm5670	ENSMUSG00000059827	22558082	22558453	-	upstream	-30989	30989	NearestLocation
14	61648051	61649421	1371	61648863	44	30.6869	9.00162	26.3214	s4_peak_25412	4.77101e-27	Gm27017	ENSMUSG00000097997	61648950	61667312	+	overlapStart	-898	471	NearestLocation
9	18291899	18292740	842	18292150	39	30.6662	10.2672	26.3012	s4_peak_78882	4.9985e-27	Chordc1	ENSMUSG00000001774	18292267	18314000	+	overlapStart	-367	367	NearestLocation
10	95514477	95515495	1019	95514874	48	30.6458	8.1615	26.2817	s4_peak_9052	5.22721e-27	Ube2n	ENSMUSG00000074781	95515162	95545658	+	overlapStart	-684	333	NearestLocation
13	119494968	119495404	437	119495181	51	30.6372	7.63415	26.2734	s4_peak_23173	5.32905e-27	3110070M22Rik	ENSMUSG00000074635	119487261	119488383	-	upstream	-6586	6586	NearestLocation
5	15663636	15664178	543	15663835	53	30.6113	7.3143	26.2482	s4_peak_58447	5.64729e-27	4930572O03Rik	ENSMUSG00000069720	15652286	15657059	-	upstream	-6578	6578	NearestLocation
JH584304.1	40475	40871	397	40629	165	30.6028	2.83549	26.24	s4_peak_83515	5.7548e-27
6	47672108	47672504	397	47672300	142	30.5626	3.10905	26.2004	s4_peak_64882	6.30449e-27	Gm25283	ENSMUSG00000087897	47637143	47637219	+	downstream	34966	34890	NearestLocation
8	20109451	20110037	587	20109802	57	30.5128	6.74089	26.152	s4_peak_74598	7.04693e-27		ENSMUSG00000094614	20122365	20126624	+	upstream	-12913	12328	NearestLocation
11	3146064	3146353	290	3146218	100	30.4502	3.99055	26.0907	s4_peak_10264	8.11447e-27	Gm11399	ENSMUSG00000087111	3142048	3143363	+	downstream	4017	2702	NearestLocation
5	15512327	15512638	312	15512468	65	30.4219	5.8698	26.0633	s4_peak_58415	8.64271e-27	Gm21847	ENSMUSG00000094230	15516489	15656679	+	upstream	-4161	3851	NearestLocation
19	24477076	24477834	759	24477518	40	30.4175	9.87476	26.0591	s4_peak_40632	8.72851e-27	Fam122a	ENSMUSG00000074922	24476502	24477356	-	overlapStart	279	279	NearestLocation
4	78513204	78513749	546	78513513	40	30.4175	9.87476	26.0591	s4_peak_54934	8.72851e-27	Gm11261	ENSMUSG00000085840	78659858	78661588	-	downstream	148383	146109	NearestLocation
11	120932727	120933219	493	120932913	45	30.3666	8.65589	26.0093	s4_peak_15201	9.78926e-27	Ccdc57	ENSMUSG00000048445	120826529	120932872	-	overlapStart	144	144	NearestLocation
7	133710478	133711129	652	133710949	48	30.3468	8.05577	25.99	s4_peak_73343	1.02339e-26	Uros	ENSMUSG00000030979	133686243	133710072	-	upstream	-407	407	NearestLocation
4	84637597	84638114	518	84637887	43	30.2468	9.05126	25.8927	s4_peak_55105	1.28027e-26	Bnc2	ENSMUSG00000028487	84275095	84675275	-	inside	37677	37161	NearestLocation
4	119539079	119540495	1417	119539565	43	30.2468	9.05126	25.8927	s4_peak_56310	1.28027e-26	Frg2f1	ENSMUSG00000087385	119530308	119539529	-	overlapStart	449	449	NearestLocation
5	93205692	93206968	1277	93206680	41	30.2265	9.52791	25.8731	s4_peak_60846	1.33924e-26	2010109A12Rik	ENSMUSG00000029384	93206518	93213475	+	overlapStart	-825	450	NearestLocation
8	19698596	19699030	435	19698839	71	30.2189	5.34517	25.8657	s4_peak_74536	1.36223e-26	Gm6483	ENSMUSG00000087153	19682268	19698275	+	downstream	16329	322	NearestLocation
12	54733907	54734775	869	54734257	95	30.1871	4.12708	25.8345	s4_peak_16683	1.46393e-26	Gm24305	ENSMUSG00000095590	54734555	54734718	-	includeFeature	810	57	NearestLocation
9	79792876	79793786	911	79793578	38	30.181	10.3237	25.8285	s4_peak_81558	1.4844e-26	4930429F24Rik	ENSMUSG00000086918	79793641	79803235	+	overlapStart	-764	145	NearestLocation
7	38183146	38184316	1171	38183755	81	30.1725	4.72595	25.8208	s4_peak_69943	1.51095e-26	1600014C10Rik	ENSMUSG00000054676	38183217	38197568	+	overlapStart	-70	70	NearestLocation
15	58134452	58135501	1050	58135293	49	30.168	7.81519	25.8163	s4_peak_28395	1.52641e-26	Atad2	ENSMUSG00000022360	58094047	58135082	-	overlapStart	629	419	NearestLocation
1	133025004	133025511	508	133025247	43	30.1579	9.01473	25.8066	s4_peak_3614	1.5611e-26	Gm29257	ENSMUSG00000100228	133025801	133026439	+	upstream	-796	290	NearestLocation
JH584304.1	9829	10101	273	9957	128	30.1337	3.29759	25.7829	s4_peak_83502	1.64847e-26
11	117848718	117849546	829	117849204	52	30.127	7.31549	25.7763	s4_peak_15076	1.67367e-26	Birc5	ENSMUSG00000017716	117849251	117855743	+	overlapStart	-532	295	NearestLocation
3	146499358	146500484	1127	146499778	40	30.1117	9.73617	25.7617	s4_peak_52407	1.73105e-26	Spata1	ENSMUSG00000028188	146457203	146499753	-	overlapStart	394	394	NearestLocation
4	41135048	41136623	1576	41135373	53	30.1063	7.16142	25.7563	s4_peak_53748	1.75255e-26	Ube2r2	ENSMUSG00000036241	41135743	41193380	+	overlapStart	-694	694	NearestLocation
3	108554276	108554913	638	108554683	42	30.0837	9.21916	25.7346	s4_peak_51404	1.84255e-26	Scarna2	ENSMUSG00000088185	108554338	108554751	-	includeFeature	474	61	NearestLocation
JH584304.1	21837	22126	290	21960	134	30.065	3.19215	25.7168	s4_peak_83506	1.91964e-26
1	84839277	84840257	981	84839455	45	30.0385	8.52942	25.6906	s4_peak_2235	2.03883e-26	Fbxo36	ENSMUSG00000073633	84839841	84900487	+	overlapStart	-563	416	NearestLocation
1	155082990	155084075	1086	155083578	49	30.0268	7.76735	25.6793	s4_peak_4259	2.09271e-26	Gm9530	ENSMUSG00000096950	155063447	155083266	-	overlapStart	275	275	NearestLocation
6	115852947	115853853	907	115853566	42	29.9919	9.18038	25.6457	s4_peak_67202	2.2611e-26	Ift122	ENSMUSG00000030323	115853470	115926699	+	overlapStart	-522	383	NearestLocation
6	113306352	113307382	1031	113306937	54	29.9818	6.98386	25.6361	s4_peak_67037	2.3118e-26	Brpf1	ENSMUSG00000001632	113307181	113324857	+	overlapStart	-828	201	NearestLocation
8	23256730	23257404	675	23257173	43	29.9816	8.94254	25.636	s4_peak_74790	2.31201e-26	Golga7	ENSMUSG00000015341	23241353	23257074	-	overlapStart	343	330	NearestLocation
JH584304.1	26865	27193	329	27008	146	29.959	3.01278	25.614	s4_peak_83508	2.43209e-26
11	98863413	98864166	754	98863659	50	29.9534	7.57497	25.6086	s4_peak_14149	2.46246e-26	Wipf2	ENSMUSG00000038013	98863638	98905040	+	overlapStart	-224	224	NearestLocation
13	60177103	60177969	867	60177549	57	29.9524	6.59001	25.6077	s4_peak_21256	2.46769e-26	Gas1	ENSMUSG00000052957	60174405	60177365	-	overlapStart	261	261	NearestLocation
JH584304.1	33922	35325	1404	34086	186	29.9407	2.61443	25.5963	s4_peak_83512	2.53361e-26
9	15233898	15234711	814	15234485	48	29.9078	7.90221	25.564	s4_peak_78798	2.72885e-26	Vstm5	ENSMUSG00000031937	15239045	15259393	+	upstream	-5146	4334	NearestLocation
19	61198585	61198818	234	61198751	48	29.9078	7.90221	25.564	s4_peak_42059	2.72885e-26	Gm6020	ENSMUSG00000069475	61183890	61183955	+	downstream	14696	14631	NearestLocation
2	173707576	173707989	414	173707722	48	29.9078	7.90221	25.564	s4_peak_47758	2.72885e-26	Mir6340	ENSMUSG00000098588	173701030	173701148	-	upstream	-6429	6429	NearestLocation
10	100356602	100357243	642	100357085	45	29.8768	8.46756	25.534	s4_peak_9207	2.92422e-26	Gm8711	ENSMUSG00000091552	100356237	100357116	+	overlapEnd	366	127	NearestLocation
5	134313395	134315197	1803	134313709	61	29.8685	6.12582	25.5259	s4_peak_62662	2.9792e-26	Gtf2i	ENSMUSG00000060261	134237834	134314760	-	overlapStart	1364	437	NearestLocation
1	24005332	24005782	451	24005572	38	29.8494	10.1647	25.5071	s4_peak_532	3.11079e-26	Gm26524	ENSMUSG00000102495	24005505	24005894	+	overlapStart	-172	112	NearestLocation
19	58113279	58113708	430	58113528	41	29.8429	9.36058	25.501	s4_peak_41934	3.15522e-26	Mir5623	ENSMUSG00000093757	58051167	58051236	+	downstream	62113	62044	NearestLocation
1	125435307	125436171	865	125435810	44	29.8306	8.66034	25.4893	s4_peak_3340	3.24131e-26	Actr3	ENSMUSG00000026341	125392905	125435727	-	overlapStart	419	419	NearestLocation
3	96409898	96410254	357	96410068	50	29.8184	7.5309	25.4773	s4_peak_50778	3.33188e-26	Pafah1b1-ps1	ENSMUSG00000097041	96407517	96409059	-	upstream	-840	840	NearestLocation
7	128187578	128188202	625	128187794	56	29.7411	6.65515	25.4023	s4_peak_73058	3.96014e-26	Cox6a2	ENSMUSG00000030785	128205436	128206366	-	downstream	18787	17234	NearestLocation
2	168871865	168872683	819	168872446	61	29.7198	6.09025	25.3814	s4_peak_47524	4.15489e-26	Gm25214	ENSMUSG00000077761	168882040	168882168	-	downstream	10302	9357	NearestLocation
8	20266696	20267094	399	20266908	69	29.7143	5.39391	25.3762	s4_peak_74613	4.20485e-26	Gm26804	ENSMUSG00000097263	20292477	20420781	+	upstream	-25780	25383	NearestLocation
2	121955946	121956928	983	121956347	44	29.6647	8.59517	25.3279	s4_peak_45812	4.70056e-26	Ctdspl2	ENSMUSG00000033411	121956001	122013642	+	overlapStart	-54	54	NearestLocation
9	72132694	72133594	901	72133262	43	29.6347	8.80159	25.2985	s4_peak_81250	5.02898e-26	Gm7863	ENSMUSG00000099253	72128587	72129391	+	downstream	4108	3304	NearestLocation
14	105732116	105732685	570	105732468	38	29.6324	10.0614	25.2964	s4_peak_26549	5.05347e-26	Gm10076	ENSMUSG00000060143	105681828	105682211	+	downstream	50289	49906	NearestLocation
10	85957423	85957977	555	85957810	37	29.6228	10.3458	25.2874	s4_peak_8699	5.15977e-26	Rtcb	ENSMUSG00000001783	85938637	85957823	-	overlapStart	399	154	NearestLocation
10	30618032	30618642	611	30618465	37	29.6228	10.3458	25.2874	s4_peak_6795	5.15977e-26	Hint3	ENSMUSG00000019791	30608141	30618479	-	overlapStart	446	163	NearestLocation
6	28147531	28147804	274	28147681	37	29.6228	10.3458	25.2874	s4_peak_64189	5.15977e-26	Grm8	ENSMUSG00000024211	27275121	28135178	-	upstream	-12354	12354	NearestLocation
2	125858516	125859325	810	125859153	37	29.6228	10.3458	25.2874	s4_peak_45911	5.15977e-26	Cops2	ENSMUSG00000027206	125830304	125859139	-	overlapStart	622	186	NearestLocation
3	157652627	157652954	328	157652765	37	29.6228	10.3458	25.2874	s4_peak_52737	5.15977e-26	Ptger3	ENSMUSG00000040016	157566892	157644758	+	downstream	85736	7870	NearestLocation
1	55147112	55147449	338	55147264	37	29.6228	10.3458	25.2874	s4_peak_1348	5.15977e-26	Gm6822	ENSMUSG00000061863	55160747	55161053	-	downstream	13940	13298	NearestLocation
1	41917858	41918142	285	41917966	37	29.6228	10.3458	25.2874	s4_peak_1048	5.15977e-26	Gm29260	ENSMUSG00000100832	41781808	41939560	+	inside	136051	21418	NearestLocation
19	60924574	60924892	319	60924735	40	29.6154	9.51364	25.2829	s4_peak_42054	5.21255e-26	Grk5	ENSMUSG00000003228	60889749	61092553	+	inside	34826	34826	NearestLocation
14	8097956	8098460	505	8098134	40	29.6154	9.51364	25.2829	s4_peak_23467	5.21255e-26	Pxk	ENSMUSG00000033885	8098213	8165111	+	overlapStart	-256	247	NearestLocation
8	84655633	84656492	860	84656299	53	29.6149	7.01481	25.2826	s4_peak_76578	5.21687e-26	Ier2	ENSMUSG00000053560	84661331	84662852	-	downstream	7218	4839	NearestLocation
8	20632891	20633198	308	20633067	49	29.61	7.6273	25.2777	s4_peak_74679	5.27546e-26	Gm21119	ENSMUSG00000095294	20615097	20639412	+	inside	17795	6214	NearestLocation
2	77912194	77913225	1032	77912358	61	29.5722	6.0551	25.2407	s4_peak_44533	5.745e-26	Gm13727	ENSMUSG00000087353	77879753	77881467	-	upstream	-30728	30728	NearestLocation
1	170867517	170867943	427	170867796	41	29.5614	9.23889	25.2301	s4_peak_4837	5.8864e-26	Atf6	ENSMUSG00000026663	170704674	170867771	-	overlapStart	253	172	NearestLocation
8	13757477	13757906	430	13757647	41	29.5614	9.23889	25.2301	s4_peak_74365	5.8864e-26	Cdc16	ENSMUSG00000038416	13757676	13781938	+	overlapStart	-198	198	NearestLocation
11	101732668	101733340	673	101732863	45	29.5582	8.34649	25.2273	s4_peak_14370	5.92557e-26	Dhx8	ENSMUSG00000034931	101732919	101767358	+	overlapStart	-250	250	NearestLocation
13	84348061	84348528	468	84348254	45	29.5582	8.34649	25.2273	s4_peak_21984	5.92557e-26	Gm26927	ENSMUSG00000098245	84339149	84340113	-	upstream	-7949	7949	NearestLocation
11	96319100	96319585	486	96319392	65	29.553	5.68069	25.2222	s4_peak_13972	5.99515e-26	Hoxb4	ENSMUSG00000038692	96318267	96321638	+	inside	834	834	NearestLocation
8	31186915	31187794	880	31187293	39	29.5043	9.72621	25.1749	s4_peak_75072	6.68513e-26	Fut10	ENSMUSG00000046152	31187331	31261738	+	overlapStart	-415	415	NearestLocation
1	118310860	118311594	735	118311293	37	29.4745	10.2733	25.1457	s4_peak_3161	7.15039e-26	Tsn	ENSMUSG00000026374	118294778	118311739	-	inside	878	145	NearestLocation
5	31179278	31180395	1118	31180130	41	29.4686	9.19903	25.1403	s4_peak_59017	7.23902e-26		ENSMUSG00000029144	31156005	31180144	-	overlapStart	865	251	NearestLocation
15	9070874	9071701	828	9071310	43	29.4641	8.73276	25.1359	s4_peak_27296	7.31274e-26	Nadk2	ENSMUSG00000022253	9071260	9110487	+	overlapStart	-385	385	NearestLocation
14	22807331	22807880	550	22807491	44	29.4189	8.49923	25.0919	s4_peak_23953	8.09301e-26	Gm5670	ENSMUSG00000059827	22558082	22558453	-	upstream	-248879	248879	NearestLocation
12	10962249	10962886	638	10962699	37	29.3628	10.2189	25.0372	s4_peak_15519	9.1791e-26	Pgk1-rs7	ENSMUSG00000066632	10898566	10900296	-	upstream	-61954	61954	NearestLocation
3	51275977	51276813	837	51276215	47	29.3617	7.89136	25.0363	s4_peak_49333	9.19708e-26	4930577N17Rik	ENSMUSG00000087440	51276759	51278383	+	overlapStart	-781	54	NearestLocation
13	21937029	21937339	311	21937168	48	29.3394	7.70634	25.0145	s4_peak_19537	9.67141e-26	Zfp184	ENSMUSG00000006720	21945094	21960779	+	upstream	-8064	7755	NearestLocation
13	119598377	119599441	1065	119599081	282	29.3376	2.12232	25.0131	s4_peak_23175	9.70287e-26		ENSMUSG00000094114	119606650	119610458	+	upstream	-8272	7209	NearestLocation
4	141545116	141547139	2024	141546011	52	29.3107	7.06572	24.9868	s4_peak_57395	1.03079e-25	B330016D10Rik	ENSMUSG00000048406	141546189	141547892	+	overlapStart	-1072	753	NearestLocation
Y	10366390	10366824	435	10366630	43	29.2952	8.665	24.9718	s4_peak_86328	1.06699e-25	Gm20834	ENSMUSG00000095242	10322618	10324589	-	upstream	-41802	41802	NearestLocation
JH584304.1	58511	59375	865	59053	209	29.258	2.42946	24.9353	s4_peak_83526	1.16054e-25
9	114563499	114564704	1206	114564462	59	29.2417	6.18085	24.9196	s4_peak_82740	1.20329e-25	Trim71	ENSMUSG00000079259	114507133	114564369	-	overlapStart	869	335	NearestLocation
11	115933291	115933877	587	115933534	40	29.2297	9.34281	24.9078	s4_peak_14993	1.23643e-25	Recql5	ENSMUSG00000020752	115892595	115933477	-	overlapStart	185	185	NearestLocation
3	88949703	88950507	805	88950129	47	29.2174	7.84057	24.8956	s4_peak_50407	1.2716e-25	Ash1l	ENSMUSG00000028053	88950622	89079375	+	upstream	-918	115	NearestLocation
16	48993598	48994685	1088	48993940	38	29.2079	9.86094	24.8865	s4_peak_32064	1.29861e-25	C330027C09Rik	ENSMUSG00000033031	48994185	49019709	+	overlapStart	-586	500	NearestLocation
4	126967303	126968420	1118	126968210	39	29.2025	9.58842	24.8814	s4_peak_56664	1.31395e-25	Zmym4	ENSMUSG00000042446	126861939	126968135	-	overlapStart	831	285	NearestLocation
8	69902988	69903598	611	69903304	53	29.1957	6.89136	24.875	s4_peak_76005	1.33355e-25	Yjefn3	ENSMUSG00000048967	69887788	69902712	-	upstream	-277	277	NearestLocation
9	106821750	106822764	1015	106822030	41	29.1938	9.08147	24.8732	s4_peak_82428	1.33891e-25	Dcaf1	ENSMUSG00000040325	106821874	106880992	+	overlapStart	-123	123	NearestLocation
6	85587231	85588118	888	85587631	41	29.1938	9.08147	24.8732	s4_peak_66106	1.33891e-25	Alms1	ENSMUSG00000063810	85587531	85702753	+	overlapStart	-299	299	NearestLocation
5	32458673	32459467	795	32458961	40	29.1349	9.30106	24.8159	s4_peak_59079	1.52785e-25	Ppp1cb	ENSMUSG00000014956	32458974	32517433	+	overlapStart	-300	300	NearestLocation
6	47771889	47772513	625	47772255	97	29.1035	3.93014	24.7852	s4_peak_64907	1.63968e-25	Gm24975	ENSMUSG00000094807	47773329	47773429	+	upstream	-1439	816	NearestLocation
5	90223620	90224367	748	90224144	39	29.1033	9.54335	24.7851	s4_peak_60682	1.64036e-25	Cox18	ENSMUSG00000035505	90214724	90224001	-	overlapStart	380	366	NearestLocation
6	47680804	47681154	351	47680972	138	29.0925	3.06009	24.775	s4_peak_64885	1.67892e-25	Gm25283	ENSMUSG00000087897	47637143	47637219	+	downstream	43662	43586	NearestLocation
4	135352628	135353834	1207	135353267	51	29.0719	7.13864	24.7549	s4_peak_57130	1.75853e-25	Srrm1	ENSMUSG00000028809	135320484	135353321	-	overlapStart	692	513	NearestLocation
8	94903756	94904220	465	94903948	63	29.0346	5.74223	24.7187	s4_peak_77086	1.91122e-25	Ccdc102a	ENSMUSG00000063605	94902869	94918098	-	inside	14341	888	NearestLocation
16	91534497	91534849	353	91534657	47	29.0034	7.76561	24.6888	s4_peak_32984	2.04758e-25	Gm7860	ENSMUSG00000082535	91539182	91540060	-	downstream	5562	4333	NearestLocation
Y	5759081	5759402	322	5759244	38	29.0002	9.76367	24.6857	s4_peak_86256	2.06186e-25	Gm20914	ENSMUSG00000096268	5725978	5728317	+	downstream	33104	30765	NearestLocation
17	29463894	29464494	601	29464264	57	28.9837	6.33478	24.6695	s4_peak_34533	2.14047e-25	Pim1	ENSMUSG00000024014	29490812	29496111	+	upstream	-26917	26318	NearestLocation
3	96450913	96451653	741	96451194	76	28.9689	4.80316	24.6548	s4_peak_50784	2.21427e-25	Gm26232	ENSMUSG00000096838	96450446	96450611	+	downstream	468	303	NearestLocation
7	38191120	38191607	488	38191316	98	28.9521	3.88132	24.6383	s4_peak_69946	2.2998e-25	1600014C10Rik	ENSMUSG00000054676	38183217	38197568	+	inside	7904	5961	NearestLocation
16	95990749	95991267	519	95991068	42	28.9306	8.7393	24.6175	s4_peak_33247	2.41274e-25	Psmg1	ENSMUSG00000022913	95979933	95990960	-	overlapStart	210	210	NearestLocation
11	29373280	29374116	837	29373678	38	28.8975	9.71575	24.586	s4_peak_11064	2.59448e-25	Ccdc88a	ENSMUSG00000032740	29373658	29510808	+	overlapStart	-377	377	NearestLocation
8	108027458	108027929	472	108027716	45	28.8633	8.08635	24.5527	s4_peak_77525	2.80092e-25	Gm22825	ENSMUSG00000094718	107842451	107842551	+	downstream	185008	184908	NearestLocation
11	43528393	43529096	704	43528658	44	28.8597	8.28348	24.5495	s4_peak_11414	2.82182e-25	Ccnjl	ENSMUSG00000044707	43528784	43586997	+	overlapStart	-390	312	NearestLocation
16	21347473	21347815	343	21347623	41	28.8349	8.92933	24.5253	s4_peak_31070	2.98305e-25	Gm16863	ENSMUSG00000096918	21247518	21296872	-	upstream	-50602	50602	NearestLocation
7	120917427	120918318	892	120917606	46	28.8156	7.88009	24.5066	s4_peak_72686	3.11487e-25	Polr3e	ENSMUSG00000030880	120917744	120947432	+	overlapStart	-316	316	NearestLocation
13	37492006	37492626	621	37492374	39	28.8095	9.41066	24.5006	s4_peak_20133	3.15798e-25	Gm29590	ENSMUSG00000100022	37508940	37512074	+	upstream	-16933	16314	NearestLocation
18	36286007	36287238	1232	36286918	48	28.7894	7.51995	24.4811	s4_peak_37965	3.30309e-25	Pura	ENSMUSG00000043991	36281097	36301521	+	inside	4911	4911	NearestLocation
11	69632419	69633530	1112	69632649	45	28.7879	8.05844	24.4796	s4_peak_12734	3.31413e-25	Fxr2	ENSMUSG00000018765	69632990	69653297	+	overlapStart	-570	540	NearestLocation
6	38551269	38552438	1170	38551981	45	28.7879	8.05844	24.4796	s4_peak_64651	3.31413e-25	Luc7l2	ENSMUSG00000029823	38551334	38609470	+	overlapStart	-64	64	NearestLocation
9	107872076	107873121	1046	107872850	41	28.7465	8.89209	24.4393	s4_peak_82468	3.6363e-25	Rbm6	ENSMUSG00000032582	107773559	107873237	-	inside	1160	116	NearestLocation
11	95384415	95385038	624	95384817	49	28.7401	7.34053	24.4332	s4_peak_13904	3.68808e-25	Gm29477	ENSMUSG00000101258	95375525	95384507	-	overlapStart	91	91	NearestLocation
6	114565281	114565901	621	114565524	108	28.7291	3.5841	24.4224	s4_peak_67121	3.78094e-25	Atg7	ENSMUSG00000030314	114643097	114860614	+	upstream	-77815	77196	NearestLocation
8	121579033	121579415	383	121579252	57	28.7233	6.26736	24.4167	s4_peak_78089	3.83125e-25	Fbxo31	ENSMUSG00000052934	121549440	121578806	-	upstream	-228	228	NearestLocation
4	120824972	120826006	1035	120825608	43	28.7182	8.43591	24.4118	s4_peak_56370	3.87481e-25	Nfyc	ENSMUSG00000032897	120757438	120831572	-	inside	6599	5566	NearestLocation
5	15681693	15681982	290	15681824	52	28.7074	6.88491	24.4014	s4_peak_58454	3.96798e-25	Speer4cos	ENSMUSG00000089871	15680710	15714596	+	inside	984	984	NearestLocation
3	19627814	19629034	1221	19627995	51	28.7013	7.02465	24.3957	s4_peak_48542	4.02022e-25	1700064H15Rik	ENSMUSG00000082766	19610368	19628677	-	overlapStart	862	357	NearestLocation
10	111009502	111010552	1051	111010163	43	28.6374	8.40416	24.3337	s4_peak_9395	4.63746e-25	Zdhhc17	ENSMUSG00000035798	110941782	111010066	-	overlapStart	563	486	NearestLocation
17	15009854	15010481	628	15010194	39	28.6169	9.32423	24.3136	s4_peak_33971	4.8578e-25	Ermard	ENSMUSG00000036552	14978864	15064232	+	inside	30991	30991	NearestLocation
12	99392921	99393367	447	99393063	53	28.6132	6.72235	24.31	s4_peak_18189	4.89734e-25	3300002A11Rik	ENSMUSG00000033731	99341154	99361827	+	downstream	51768	31095	NearestLocation
11	115412749	115413811	1063	115413312	53	28.6132	6.72235	24.31	s4_peak_14952	4.89734e-25	Ict1os	ENSMUSG00000085072	115406586	115408314	-	upstream	-4436	4436	NearestLocation
10	99353567	99354178	612	99353982	37	28.6044	9.85349	24.3014	s4_peak_9168	4.99528e-25	B530045E10Rik	ENSMUSG00000044633	99298888	99423047	+	inside	54680	54680	NearestLocation
4	88721848	88722755	908	88722528	37	28.6044	9.85349	24.3014	s4_peak_55230	4.99528e-25	Klhl9	ENSMUSG00000070923	88718292	88722465	-	overlapStart	616	290	NearestLocation
15	3995424	3996276	853	3995969	37	28.6044	9.85349	24.3014	s4_peak_27124	4.99528e-25	Gm2093	ENSMUSG00000097662	3996039	4015858	+	overlapStart	-614	237	NearestLocation
13	98262762	98263540	779	98263002	38	28.5936	9.57478	24.291	s4_peak_22440	5.11717e-25	Utp15	ENSMUSG00000041747	98246845	98262992	-	overlapStart	229	229	NearestLocation
11	52098247	52099674	1428	52098725	42	28.5923	8.60155	24.2898	s4_peak_11789	5.13133e-25	Ppp2ca	ENSMUSG00000020349	52098681	52127778	+	overlapStart	-433	433	NearestLocation
16	11254010	11254654	645	11254400	41	28.5711	8.81853	24.2693	s4_peak_30601	5.37935e-25	Mir1945	ENSMUSG00000088544	11254368	11254445	-	includeFeature	434	209	NearestLocation
JH584304.1	19126	19464	339	19305	134	28.5646	3.07885	24.263	s4_peak_83505	5.4577e-25
18	35771174	35772489	1316	35771449	44	28.5487	8.16504	24.2475	s4_peak_37925	5.65575e-25	Ube2d2a	ENSMUSG00000091896	35771559	35807172	+	overlapStart	-384	384	NearestLocation
9	59617016	59617774	759	59617221	38	28.4937	9.5287	24.194	s4_peak_80543	6.3972e-25	Parp6	ENSMUSG00000025237	59617284	59650290	+	overlapStart	-267	267	NearestLocation
4	11190409	11192018	1610	11191657	44	28.4719	8.13596	24.1734	s4_peak_53090	6.70873e-25	Ccne2	ENSMUSG00000028212	11191351	11204779	+	overlapStart	-941	667	NearestLocation
X	73848141	73848468	328	73848323	36	28.4692	10.0736	24.1707	s4_peak_84768	6.75056e-25	Pdzd4	ENSMUSG00000002006	73793359	73824969	-	upstream	-23173	23173	NearestLocation
17	53689008	53689864	857	53689515	36	28.4692	10.0736	24.1707	s4_peak_35528	6.75056e-25	Sgo1	ENSMUSG00000023940	53674786	53689333	-	overlapStart	324	324	NearestLocation
6	40471041	40471713	673	40471387	36	28.4692	10.0736	24.1707	s4_peak_64739	6.75056e-25	Ssbp1	ENSMUSG00000029911	40471352	40481823	+	overlapStart	-310	310	NearestLocation
3	115887748	115888618	871	115888074	36	28.4692	10.0736	24.1707	s4_peak_51506	6.75056e-25	Dph5	ENSMUSG00000033554	115887837	115934361	+	overlapStart	-88	88	NearestLocation
12	74804044	74804536	493	74804313	36	28.4692	10.0736	24.1707	s4_peak_17278	6.75056e-25	Kcnh5	ENSMUSG00000034402	74897217	75177332	-	downstream	373287	92681	NearestLocation
16	29579147	29579646	500	29579318	36	28.4692	10.0736	24.1707	s4_peak_31335	6.75056e-25	Opa1	ENSMUSG00000038084	29579334	29654884	+	overlapStart	-186	186	NearestLocation
2	136387534	136388184	651	136387923	36	28.4692	10.0736	24.1707	s4_peak_46301	6.75056e-25	Pak7	ENSMUSG00000039913	136081104	136387967	-	overlapStart	432	217	NearestLocation
5	110074352	110074688	337	110074521	36	28.4692	10.0736	24.1707	s4_peak_61490	6.75056e-25	Plcxd1	ENSMUSG00000064247	110099969	110105953	+	upstream	-25616	25281	NearestLocation
X	4136168	4136495	328	4136332	36	28.4692	10.0736	24.1707	s4_peak_83590	6.75056e-25	Gm14358	ENSMUSG00000082081	4143537	4146415	+	upstream	-7368	7042	NearestLocation
15	63052550	63052916	367	63052707	36	28.4692	10.0736	24.1707	s4_peak_28542	6.75056e-25	Gm22521	ENSMUSG00000088897	62793201	62793334	+	downstream	259350	259217	NearestLocation
17	82988847	82989178	332	82988997	36	28.4692	10.0736	24.1707	s4_peak_36486	6.75056e-25	Gm29052	ENSMUSG00000100154	83068905	83070632	+	upstream	-80057	79727	NearestLocation
1	138385235	138385743	509	138385559	36	28.4692	10.0736	24.1707	s4_peak_3873	6.75056e-25	Gm28500	ENSMUSG00000101793	138377264	138377414	+	downstream	7972	7822	NearestLocation
13	21940260	21940620	361	21940448	47	28.4456	7.57253	24.1501	s4_peak_19538	7.07864e-25	Zfp184	ENSMUSG00000006720	21945094	21960779	+	upstream	-4833	4474	NearestLocation
15	51991593	51992064	472	51991879	39	28.4267	9.23937	24.1317	s4_peak_28242	7.3838e-25	Rad21	ENSMUSG00000022314	51962605	51991760	-	overlapStart	166	166	NearestLocation
6	148895605	148896576	972	148896156	39	28.4267	9.23937	24.1317	s4_peak_68545	7.3838e-25	Caprin2	ENSMUSG00000030309	148842492	148896237	-	overlapStart	631	339	NearestLocation
8	110919511	110919993	483	110919828	49	28.417	7.23589	24.1225	s4_peak_77656	7.5431e-25	St3gal2	ENSMUSG00000031749	110919922	110972480	+	overlapStart	-410	71	NearestLocation
5	115340800	115341535	736	115341172	45	28.416	7.92175	24.1215	s4_peak_61741	7.55945e-25	Triap1	ENSMUSG00000029535	115341225	115343569	+	overlapStart	-424	310	NearestLocation
15	102959736	102960241	506	102959926	60	28.4105	5.87827	24.1162	s4_peak_30209	7.65209e-25	Hoxc11	ENSMUSG00000001656	102954427	102957708	+	downstream	5310	2029	NearestLocation
11	102604126	102604658	533	102604366	58	28.4023	6.07784	24.108	s4_peak_14431	7.7974e-25	Fzd2	ENSMUSG00000050288	102604396	102608058	+	overlapStart	-269	262	NearestLocation
2	16355556	16356783	1228	16355860	43	28.3977	8.31035	24.1038	s4_peak_42495	7.87354e-25	Plxdc2	ENSMUSG00000026748	16356304	16755839	+	overlapStart	-747	479	NearestLocation
8	41416859	41417470	612	41417202	37	28.395	9.75384	24.1016	s4_peak_75295	7.91334e-25	Frg1	ENSMUSG00000031590	41397457	41417118	-	overlapStart	258	258	NearestLocation
10	125786858	125787309	452	125787084	38	28.3944	9.48305	24.1014	s4_peak_9995	7.91826e-25	Lrig3	ENSMUSG00000020105	125966219	126015359	+	upstream	-179360	178910	NearestLocation
13	3712434	3713059	626	3712619	38	28.3944	9.48305	24.1014	s4_peak_19041	7.91826e-25	Gm23084	ENSMUSG00000088475	3648537	3648650	+	downstream	63898	63785	NearestLocation
3	122805248	122805707	460	122805475	38	28.3944	9.48305	24.1014	s4_peak_51718	7.91826e-25		ENSMUSG00000091611	122861884	122862676	+	upstream	-56635	56177	NearestLocation
14	27044568	27045237	670	27044849	48	28.3884	7.38597	24.0955	s4_peak_24134	8.02583e-25	Il17rd	ENSMUSG00000040717	27039001	27107286	+	inside	5568	5568	NearestLocation
1	86586839	86587431	593	86587098	42	28.3433	8.50105	24.0515	s4_peak_2379	8.88117e-25	Cops7b	ENSMUSG00000026240	86582904	86609375	+	inside	3936	3936	NearestLocation
8	121300751	121301797	1047	121301176	62	28.3231	5.67256	24.0318	s4_peak_78075	9.29351e-25	Gm26815	ENSMUSG00000097384	121256747	121356836	-	inside	56084	44005	NearestLocation
4	61571416	61572065	650	61571667	41	28.3119	8.71044	24.0211	s4_peak_54592	9.52665e-25	Mup17	ENSMUSG00000096688	61591929	61595871	-	downstream	24454	19864	NearestLocation
15	81399385	81400398	1014	81400036	40	28.3068	8.94142	24.0163	s4_peak_29117	9.6323e-25	Xpnpep3	ENSMUSG00000022401	81400138	81456807	+	overlapStart	-752	260	NearestLocation
13	94608428	94609120	693	94608686	40	28.3068	8.94142	24.0163	s4_peak_22246	9.6323e-25	Gm36991	ENSMUSG00000103438	94619280	94619927	+	upstream	-10851	10160	NearestLocation
6	88430685	88431013	329	88430845	37	28.2914	9.70477	24.0014	s4_peak_66274	9.96782e-25	Eefsec	ENSMUSG00000033216	88257334	88446539	-	inside	15853	15526	NearestLocation
1	55087539	55088638	1100	55088048	45	28.2696	7.86836	23.9802	s4_peak_1344	1.04672e-24	Hspd1	ENSMUSG00000025980	55077835	55088243	-	overlapStart	703	395	NearestLocation
15	27630419	27631166	748	27630807	42	28.2613	8.46807	23.972	s4_peak_27646	1.0666e-24	Otulin	ENSMUSG00000046034	27605919	27630693	-	overlapStart	273	273	NearestLocation
18	54978580	54979233	654	54978793	43	28.2398	8.24897	23.9513	s4_peak_38580	1.11856e-24	Gm26742	ENSMUSG00000097707	54981435	54987689	+	upstream	-2854	2202	NearestLocation
11	106065871	106066425	555	106066036	41	28.2264	8.675	23.9382	s4_peak_14591	1.15295e-24	Taco1os	ENSMUSG00000085255	106065077	106066305	-	overlapStart	433	120	NearestLocation
9	7836807	7837568	762	7837248	40	28.2176	8.90317	23.9296	s4_peak_78579	1.17595e-24	Birc2	ENSMUSG00000057367	7818227	7837064	-	overlapStart	256	256	NearestLocation
1	72243684	72244569	886	72243884	48	28.1915	7.32075	23.9043	s4_peak_1807	1.24641e-24	Gm24497	ENSMUSG00000093956	72244213	72244403	+	includeFeature	-528	166	NearestLocation
10	105841031	105841889	859	105841375	37	28.1886	9.65619	23.9016	s4_peak_9291	1.25438e-24	Ccdc59	ENSMUSG00000019897	105841067	105847833	+	overlapStart	-35	35	NearestLocation
6	86403779	86404740	962	86404178	42	28.1796	8.43534	23.893	s4_peak_66153	1.27947e-24	Tia1	ENSMUSG00000071337	86404219	86433403	+	overlapStart	-439	439	NearestLocation
13	23521793	23522069	277	23521915	42	28.1796	8.43534	23.893	s4_peak_19636	1.27947e-24	Gm11335	ENSMUSG00000085016	23527011	23530943	-	downstream	9149	4942	NearestLocation
Y	6805955	6806358	404	6806171	42	28.1796	8.43534	23.893	s4_peak_86296	1.27947e-24	Gm28443	ENSMUSG00000101055	6870145	6870842	-	downstream	64886	63787	NearestLocation
3	84813960	84814758	799	84814562	44	28.1684	8.02168	23.882	s4_peak_50205	1.31214e-24	Fbxw7	ENSMUSG00000028086	84815268	84979198	+	upstream	-1307	510	NearestLocation
16	44530906	44531252	347	44531126	44	28.1684	8.02168	23.882	s4_peak_31965	1.31214e-24	Mir3081	ENSMUSG00000093046	44558046	44558129	-	downstream	27222	26794	NearestLocation
15	84922744	84924154	1411	84923308	43	28.1615	8.21861	23.8755	s4_peak_29298	1.33202e-24	Nup50	ENSMUSG00000016619	84923428	84942955	+	overlapStart	-683	683	NearestLocation
GL456370.1	3835	4103	269	3955	50	28.153	7.00136	23.8672	s4_peak_83412	1.35756e-24
8	39152877	39153486	610	39153153	41	28.1415	8.63984	23.8559	s4_peak_75246	1.39345e-24	Tusc3	ENSMUSG00000039530	39005867	39165112	+	inside	147011	11626	NearestLocation
17	79878226	79879076	851	79878473	40	28.1289	8.86525	23.8439	s4_peak_36380	1.43235e-24	Atl2	ENSMUSG00000059811	79848392	79896123	-	inside	17896	17047	NearestLocation
11	107012607	107013013	407	107012844	45	28.1246	7.81569	23.84	s4_peak_14637	1.44531e-24	Gm11708	ENSMUSG00000083356	107003909	107004740	-	upstream	-7868	7868	NearestLocation
X	75734712	75735089	378	75734887	59	28.1129	5.90522	23.8285	s4_peak_84835	1.48419e-24	Gm7153	ENSMUSG00000081996	75723672	75724126	+	downstream	11041	10587	NearestLocation
1	16656457	16657256	800	16656861	38	28.1008	9.34871	23.8168	s4_peak_378	1.52482e-24	Eloc	ENSMUSG00000079658	16641725	16657042	-	overlapStart	584	214	NearestLocation
5	30154715	30155711	997	30155247	39	28.0537	9.0742	23.7711	s4_peak_58951	1.69379e-24	Hadha	ENSMUSG00000025745	30118301	30155162	-	overlapStart	446	446	NearestLocation
9	122351398	122352277	880	122351660	39	28.0537	9.0742	23.7711	s4_peak_83163	1.69379e-24	Abhd5	ENSMUSG00000032540	122351608	122381524	+	overlapStart	-209	209	NearestLocation
MT	1837	2217	381	1988	124	28.0502	3.19695	23.7679	s4_peak_83552	1.70663e-24
5	93266893	93268590	1698	93267466	47	28.0393	7.43391	23.7571	s4_peak_60848	1.74924e-24	Ccng2	ENSMUSG00000029385	93267257	93276231	+	overlapStart	-363	363	NearestLocation
2	12641311	12642141	831	12641978	38	28.0043	9.30477	23.7232	s4_peak_42415	1.8916e-24	Gm37565	ENSMUSG00000104045	12697417	12706853	+	upstream	-56105	55276	NearestLocation
8	126120780	126121155	376	126120946	36	28.0019	9.84566	23.7209	s4_peak_78306	1.90134e-24	Kcnk1	ENSMUSG00000033998	125995102	126030683	+	downstream	125679	90098	NearestLocation
17	45685841	45686635	795	45686288	48	27.9968	7.25668	23.716	s4_peak_35198	1.92296e-24	Mrpl14	ENSMUSG00000023939	45686322	45698495	+	overlapStart	-480	313	NearestLocation
8	111536023	111536973	951	111536360	49	27.9747	7.09431	23.6943	s4_peak_77698	2.02144e-24	Znrf1	ENSMUSG00000033545	111536097	111626030	+	overlapStart	-73	73	NearestLocation
9	64179152	64179640	489	64179310	40	27.9531	8.79036	23.6739	s4_peak_80797	2.11909e-24	Snapc5	ENSMUSG00000032398	64179297	64182684	+	overlapStart	-144	144	NearestLocation
3	69004550	69005635	1086	69005042	43	27.9289	8.12888	23.6503	s4_peak_49869	2.23707e-24	Ift80	ENSMUSG00000027778	68892499	69004570	-	overlapStart	19	19	NearestLocation
11	97702353	97702672	320	97702499	65	27.9196	5.33683	23.6412	s4_peak_14074	2.28444e-24	Psmb3	ENSMUSG00000069744	97703399	97713500	+	upstream	-1045	727	NearestLocation
11	106788105	106789470	1366	106788745	49	27.9125	7.07454	23.6342	s4_peak_14627	2.32188e-24	Cep95	ENSMUSG00000018372	106789252	106819930	+	overlapStart	-1146	218	NearestLocation
8	105635989	105636934	946	105636308	46	27.8976	7.55566	23.6197	s4_peak_77360	2.40038e-24	Ctcf	ENSMUSG00000005698	105636568	105682922	+	overlapStart	-578	366	NearestLocation
8	20367437	20367744	308	20367591	60	27.8976	5.75803	23.6197	s4_peak_74633	2.40038e-24	Gm15319	ENSMUSG00000074449	20337664	20363210	-	upstream	-4228	4228	NearestLocation
5	38023009	38023583	575	38023204	41	27.8894	8.53607	23.6119	s4_peak_59324	2.44394e-24	Stx18	ENSMUSG00000029125	38038742	38137765	+	upstream	-15732	15159	NearestLocation
9	32672131	32672942	812	32672418	41	27.8894	8.53607	23.6119	s4_peak_79388	2.44394e-24	Ets1	ENSMUSG00000032035	32636221	32757820	+	inside	35911	35911	NearestLocation
17	86360466	86360874	409	86360661	41	27.8894	8.53607	23.6119	s4_peak_36707	2.44394e-24	2010106C02Rik	ENSMUSG00000100738	86285164	86287178	-	upstream	-73289	73289	NearestLocation
7	79466015	79466817	803	79466364	56	27.8753	6.1593	23.5982	s4_peak_71238	2.5222e-24	Polg	ENSMUSG00000039176	79448791	79466362	-	overlapStart	346	346	NearestLocation
7	90442603	90443402	800	90442803	39	27.8706	8.99382	23.5936	s4_peak_71623	2.54894e-24	Crebzf	ENSMUSG00000051451	90442729	90447717	+	overlapStart	-125	125	NearestLocation
6	30401326	30402335	1010	30401746	40	27.8659	8.75339	23.5894	s4_peak_64295	2.57413e-24	Klhdc10	ENSMUSG00000029775	30401868	30455179	+	overlapStart	-541	467	NearestLocation
15	53311047	53312052	1006	53311281	42	27.8572	8.30693	23.5809	s4_peak_28269	2.62482e-24	Ext1	ENSMUSG00000061731	53064038	53346159	-	inside	35111	34107	NearestLocation
9	97110475	97111393	919	97111113	43	27.8521	8.0994	23.5761	s4_peak_82016	2.65406e-24	Slc25a36	ENSMUSG00000032449	97074961	97111157	-	overlapStart	681	236	NearestLocation
9	57836515	57837071	557	57836854	44	27.7969	7.88326	23.5224	s4_peak_80449	3.00359e-24	Arid3b	ENSMUSG00000004661	57790353	57836793	-	overlapStart	277	277	NearestLocation
1	14309588	14310206	619	14309876	36	27.7906	9.74351	23.5163	s4_peak_303	3.04572e-24	Eya1	ENSMUSG00000025932	14168954	14310235	-	inside	646	29	NearestLocation
1	6214332	6215338	1007	6214640	36	27.7906	9.74351	23.5163	s4_peak_80	3.04572e-24	4732440D04Rik	ENSMUSG00000090031	6209866	6215293	-	overlapStart	960	45	NearestLocation
7	81523190	81523818	629	81523407	36	27.7906	9.74351	23.5163	s4_peak_71378	3.04572e-24	2900076A07Rik	ENSMUSG00000097277	81523550	81531498	+	overlapStart	-359	268	NearestLocation
9	99568104	99569064	961	99568873	40	27.7793	8.71673	23.5057	s4_peak_82118	3.12076e-24	Armc8	ENSMUSG00000032468	99478372	99568899	-	overlapStart	794	165	NearestLocation
4	114477161	114477799	639	114477657	43	27.7757	8.07014	23.5027	s4_peak_56008	3.1429e-24	Trabd2b	ENSMUSG00000070867	114406724	114615098	+	inside	70438	70438	NearestLocation
6	47667796	47668197	402	47668050	137	27.7748	2.97865	23.5021	s4_peak_64881	3.14739e-24	Gm25283	ENSMUSG00000087897	47637143	47637219	+	downstream	30654	30578	NearestLocation
9	65162616	65163539	924	65163212	48	27.7407	7.17297	23.4684	s4_peak_80868	3.40095e-24	Igdcc3	ENSMUSG00000032394	65141154	65185857	+	inside	21463	21463	NearestLocation
16	30510485	30510978	494	30510670	49	27.7271	7.01587	23.455	s4_peak_31416	3.50736e-24	Tmem44	ENSMUSG00000022537	30511855	30550842	-	downstream	40356	877	NearestLocation
8	20815409	20815825	417	20815555	56	27.7238	6.12021	23.4519	s4_peak_74707	3.53256e-24	Gm20778	ENSMUSG00000094421	20828015	20835070	+	upstream	-12605	12190	NearestLocation
13	56702819	56703320	502	56703055	44	27.7237	7.85614	23.4518	s4_peak_21052	3.5333e-24	Smad5	ENSMUSG00000021540	56703010	56742377	+	overlapStart	-190	190	NearestLocation
8	48554905	48555619	715	48555335	41	27.7237	8.46825	23.4518	s4_peak_75524	3.5333e-24	Gm19744	ENSMUSG00000100706	48843665	48869901	+	upstream	-288759	288046	NearestLocation
16	90071170	90071505	336	90071333	47	27.7081	7.32221	23.4367	s4_peak_32893	3.65822e-24	Tiam1	ENSMUSG00000002489	89787111	89980080	-	upstream	-91091	91091	NearestLocation
1	171530951	171531829	879	171531563	47	27.7081	7.32221	23.4367	s4_peak_4903	3.65822e-24	Itln1	ENSMUSG00000038209	171518122	171535294	-	inside	4342	3465	NearestLocation
8	20550050	20550551	502	20550186	66	27.7072	5.21819	23.436	s4_peak_74661	3.66446e-24	Gm21092	ENSMUSG00000095403	20550331	20581999	+	overlapStart	-280	220	NearestLocation
14	65343337	65344276	940	65344026	46	27.6928	7.48455	23.4223	s4_peak_25604	3.78146e-24	Zfp395	ENSMUSG00000034522	65358676	65398930	+	upstream	-15338	14400	NearestLocation
10	59322987	59324027	1041	59323228	39	27.6899	8.91484	23.4196	s4_peak_7595	3.80557e-24	P4ha1	ENSMUSG00000019916	59323296	59373304	+	overlapStart	-308	308	NearestLocation
1	181143843	181144640	798	181144276	37	27.6855	9.4204	23.4155	s4_peak_5282	3.84149e-24	Nvl	ENSMUSG00000026516	181087138	181144204	-	overlapStart	360	360	NearestLocation
2	101678253	101679049	797	101678447	37	27.6855	9.4204	23.4155	s4_peak_45129	3.84149e-24	Traf6	ENSMUSG00000027164	101678429	101701669	+	overlapStart	-175	175	NearestLocation
8	20410302	20410759	458	20410477	52	27.6707	6.58173	23.4011	s4_peak_74648	3.97128e-24	2610005L07Rik	ENSMUSG00000071793	20385782	20424814	-	inside	14511	14055	NearestLocation
10	75837230	75837765	536	75837487	51	27.6346	6.70354	23.3656	s4_peak_8182	4.30884e-24	Gstt2	ENSMUSG00000033318	75831845	75834881	-	upstream	-2350	2350	NearestLocation
3	107545692	107546266	575	107545971	46	27.6252	7.46115	23.3563	s4_peak_51339	4.4023e-24	Ubl4b	ENSMUSG00000055891	107553698	107555073	-	downstream	9380	7432	NearestLocation
12	81094888	81095416	529	81095206	43	27.6241	8.01224	23.3554	s4_peak_17605	4.41184e-24	Smoc1	ENSMUSG00000021136	81026808	81186414	+	inside	68081	68081	NearestLocation
8	20055330	20055656	327	20055476	49	27.6046	6.9773	23.3366	s4_peak_74586	4.60649e-24		ENSMUSG00000094614	20122365	20126624	+	upstream	-67034	66709	NearestLocation
13	119601327	119602658	1332	119601494	270	27.5892	2.10317	23.3215	s4_peak_23178	4.76947e-24		ENSMUSG00000094114	119606650	119610458	+	upstream	-5322	3992	NearestLocation
7	19562132	19562624	493	19562443	56	27.5736	6.08162	23.3067	s4_peak_69150	4.93537e-24	Ppp1r37	ENSMUSG00000051403	19530967	19562398	-	overlapStart	265	226	NearestLocation
3	135437881	135438845	965	135438654	45	27.5572	7.61186	23.2907	s4_peak_52071	5.12024e-24	4930539J05Rik	ENSMUSG00000097032	135436209	135438665	-	overlapStart	783	180	NearestLocation
17	39843051	39848786	5736	39848313	394	27.5553	1.82932	23.2889	s4_peak_35041	5.14115e-24	Gm42418	ENSMUSG00000098178	39846958	39848788	+	overlapStart	-3906	2	NearestLocation
19	29805240	29806723	1484	29806495	43	27.5488	7.9836	23.2826	s4_peak_40842	5.21687e-24	9930021J03Rik	ENSMUSG00000046138	29714402	29805989	-	overlapStart	748	734	NearestLocation
2	170130388	170131637	1250	170131457	49	27.5437	6.95817	23.2777	s4_peak_47588	5.27643e-24	Zfp217	ENSMUSG00000052056	170108643	170148103	-	inside	17714	16466	NearestLocation
8	20267494	20267926	433	20267673	62	27.5307	5.49705	23.2653	s4_peak_74614	5.42938e-24	Gm26804	ENSMUSG00000097263	20292477	20420781	+	upstream	-24982	24551	NearestLocation
11	101441998	101442844	847	101442317	44	27.506	7.77592	23.2411	s4_peak_14340	5.73945e-24	Rpl27	ENSMUSG00000063316	101442298	101445529	+	overlapStart	-299	299	NearestLocation
7	44815848	44816706	859	44816093	50	27.4942	6.79909	23.2295	s4_peak_70142	5.89495e-24	Atf5	ENSMUSG00000038539	44812257	44816658	-	overlapStart	809	48	NearestLocation
8	94098224	94098827	604	94098513	37	27.4892	9.32927	23.2247	s4_peak_77040	5.96046e-24	Bbs2	ENSMUSG00000031755	94067954	94098811	-	overlapStart	586	16	NearestLocation
12	44209323	44210512	1190	44210139	36	27.4796	9.59419	23.2156	s4_peak_16460	6.08765e-24	Mir5627	ENSMUSG00000093618	44210313	44210373	+	includeFeature	-989	139	NearestLocation
9	110407597	110408545	949	110408320	42	27.4636	8.15181	23.2001	s4_peak_82592	6.30827e-24	Ptpn23	ENSMUSG00000036057	110385089	110408210	-	overlapStart	612	335	NearestLocation
18	10181296	10182587	1292	10182221	38	27.4383	9.04956	23.1754	s4_peak_37196	6.6779e-24	Rock1	ENSMUSG00000024290	10064401	10181792	-	overlapStart	495	495	NearestLocation
6	97178747	97179593	847	97179139	40	27.4378	8.5731	23.1751	s4_peak_66589	6.68236e-24	Tmf1	ENSMUSG00000030059	97155266	97179124	-	overlapStart	376	376	NearestLocation
Y	90800314	90800684	371	90800500	99	27.3872	3.67634	23.1263	s4_peak_86468	7.47567e-24	Gm47283	ENSMUSG00000096768	90784738	90816464	+	inside	15577	15577	NearestLocation
16	20651427	20652012	586	20651619	36	27.3774	9.54543	23.1167	s4_peak_31026	7.64364e-24	Psmd2	ENSMUSG00000006998	20651652	20663414	+	overlapStart	-224	224	NearestLocation
2	77962406	77963051	646	77962861	57	27.3287	5.91481	23.0694	s4_peak_44543	8.52315e-24	Gm13726	ENSMUSG00000081719	77962269	77963062	-	inside	655	11	NearestLocation
1	121567544	121568214	671	121567923	35	27.3271	9.80131	23.0678	s4_peak_3308	8.55382e-24	Ddx18	ENSMUSG00000001674	121553835	121567989	-	overlapStart	444	225	NearestLocation
1	36368803	36369503	701	36369237	43	27.3251	7.89889	23.0678	s4_peak_824	8.55382e-24	Kansl3	ENSMUSG00000010453	36335730	36369181	-	overlapStart	377	322	NearestLocation
10	14705183	14705676	494	14705455	35	27.3271	9.80131	23.0678	s4_peak_6273	8.55382e-24	Nmbr	ENSMUSG00000019865	14705591	14770850	+	overlapStart	-407	85	NearestLocation
13	114387655	114388256	602	114388019	35	27.3271	9.80131	23.0678	s4_peak_23107	8.55382e-24	Ndufs4	ENSMUSG00000021764	114287795	114388094	-	overlapStart	438	162	NearestLocation
18	52465438	52466067	630	52465732	35	27.3271	9.80131	23.0678	s4_peak_38468	8.55382e-24	Srfbp1	ENSMUSG00000024528	52465693	52490738	+	overlapStart	-254	254	NearestLocation
2	150909436	150909990	555	150909695	35	27.3271	9.80131	23.0678	s4_peak_46647	8.55382e-24	Gins1	ENSMUSG00000027454	150905400	150931280	+	inside	4037	4037	NearestLocation
3	94309856	94310422	567	94310131	35	27.3271	9.80131	23.0678	s4_peak_50620	8.55382e-24	Them4	ENSMUSG00000028145	94310132	94332532	+	overlapStart	-275	275	NearestLocation
6	40871903	40872243	341	40872076	35	27.3271	9.80131	23.0678	s4_peak_64744	8.55382e-24	Moxd2	ENSMUSG00000029885	40878794	40887494	-	downstream	15590	6551	NearestLocation
X	109060164	109060433	270	109060287	35	27.3271	9.80131	23.0678	s4_peak_85341	8.55382e-24	Sh3bgrl	ENSMUSG00000031246	109095365	109197873	+	upstream	-35200	34932	NearestLocation
9	77720804	77721195	392	77720989	35	27.3271	9.80131	23.0678	s4_peak_81464	8.55382e-24	Gclc	ENSMUSG00000032350	77754535	77794485	+	upstream	-33730	33340	NearestLocation
3	5575760	5576728	969	5576189	35	27.3271	9.80131	23.0678	s4_peak_48195	8.55382e-24	Pex2	ENSMUSG00000040374	5560188	5576239	-	overlapStart	478	478	NearestLocation
10	29970831	29971175	345	29971004	35	27.3271	9.80131	23.0678	s4_peak_6774	8.55382e-24	Cenpw	ENSMUSG00000075266	30196011	30200540	-	downstream	229708	224836	NearestLocation
3	33970110	33970475	366	33970291	35	27.3271	9.80131	23.0678	s4_peak_48938	8.55382e-24	Gm23175	ENSMUSG00000077559	33959069	33959200	-	upstream	-10911	10911	NearestLocation
1	28855387	28856059	673	28855556	35	27.3271	9.80131	23.0678	s4_peak_605	8.55382e-24	Gm5697	ENSMUSG00000081557	28800240	28802721	-	upstream	-52667	52667	NearestLocation
16	54758760	54759125	366	54758929	35	27.3271	9.80131	23.0678	s4_peak_32168	8.55382e-24	Gm23180	ENSMUSG00000089311	54628428	54628552	+	downstream	130333	130209	NearestLocation
12	25861787	25862181	395	25861946	35	27.3271	9.80131	23.0678	s4_peak_16037	8.55382e-24	Gm22527	ENSMUSG00000089441	25687801	25687906	+	downstream	173987	173882	NearestLocation
7	38387918	38388179	262	38388023	35	27.3271	9.80131	23.0678	s4_peak_69959	8.55382e-24	Gm22638	ENSMUSG00000094848	38380349	38380455	+	downstream	7570	7464	NearestLocation
16	5709042	5709371	330	5709209	35	27.3271	9.80131	23.0678	s4_peak_30456	8.55382e-24	1700123O21Rik	ENSMUSG00000101481	5975585	5998496	+	upstream	-266542	266214	NearestLocation
3	122308318	122308610	293	122308470	45	27.2808	7.51388	23.0264	s4_peak_51690	9.41001e-24	Mir760	ENSMUSG00000076456	122293585	122293703	-	upstream	-14616	14616	NearestLocation
5	15659560	15659862	303	15659708	56	27.2769	6.00588	23.0228	s4_peak_58446	9.48921e-24	4930572O03Rik	ENSMUSG00000069720	15652286	15657059	-	upstream	-2502	2502	NearestLocation
5	92434541	92435454	914	92435146	39	27.2476	8.72334	22.9944	s4_peak_60766	1.01298e-23	Nup54	ENSMUSG00000034826	92415540	92435219	-	overlapStart	677	235	NearestLocation
7	99092394	99092756	363	99092589	41	27.2372	8.27114	22.9846	s4_peak_71863	1.0361e-23	Uvrag	ENSMUSG00000035354	98886743	99141144	-	inside	48749	48388	NearestLocation
15	102073534	102074447	914	102073797	44	27.2203	7.67146	22.9683	s4_peak_30137	1.07577e-23	Eif4b	ENSMUSG00000058655	102073773	102097172	+	overlapStart	-238	238	NearestLocation
4	127060924	127061331	408	127061158	37	27.1998	9.19585	22.948	s4_peak_56673	1.12725e-23	Zmym1	ENSMUSG00000043872	127047094	127061152	-	overlapStart	227	179	NearestLocation
4	40279015	40279757	743	40279422	37	27.1998	9.19585	22.948	s4_peak_53704	1.12725e-23	Ndufb6	ENSMUSG00000071014	40270591	40279421	-	overlapStart	405	336	NearestLocation
13	21710367	21710807	441	21710622	37	27.1998	9.19585	22.948	s4_peak_19502	1.12725e-23	Hist1h2bl	ENSMUSG00000094338	21715763	21716143	-	downstream	5775	4956	NearestLocation
1	63204269	63204660	392	63204445	40	27.1867	8.46845	22.9354	s4_peak_1620	1.16038e-23	Platr12	ENSMUSG00000086730	63200313	63207967	+	inside	3957	3307	NearestLocation
7	38200599	38201254	656	38201136	59	27.1834	5.68478	22.9325	s4_peak_69951	1.16818e-23	1600014C10Rik	ENSMUSG00000054676	38183217	38197568	+	downstream	17383	3032	NearestLocation
15	81858053	81858591	539	81858286	48	27.1786	6.99151	22.9278	s4_peak_29146	1.18097e-23	Tob2	ENSMUSG00000048546	81848270	81858326	-	overlapStart	272	265	NearestLocation
10	21295768	21296277	510	21295944	36	27.1754	9.44938	22.925	s4_peak_6483	1.1885e-23	Hbs1l	ENSMUSG00000019977	21295979	21368889	+	overlapStart	-210	210	NearestLocation
16	93654495	93655088	594	93654903	36	27.1754	9.44938	22.925	s4_peak_33109	1.1885e-23	Gm22344	ENSMUSG00000084591	93654324	93654601	+	overlapEnd	172	105	NearestLocation
11	101645356	101646097	742	101645515	70	27.1685	4.84572	22.9184	s4_peak_14359	1.20673e-23	Gm23971	ENSMUSG00000065251	101645740	101645930	-	includeFeature	573	167	NearestLocation
1	55026845	55027841	997	55027503	39	27.1608	8.68602	22.9108	s4_peak_1342	1.22803e-23	Sf3b1	ENSMUSG00000025982	54985169	55027481	-	overlapStart	635	360	NearestLocation
1	168431669	168432591	923	168432229	41	27.1576	8.23917	22.9078	s4_peak_4766	1.23649e-23	Pbx1	ENSMUSG00000052534	168119364	168432270	-	overlapStart	600	321	NearestLocation
11	48856519	48857173	655	48857004	50	27.1453	6.69362	22.8961	s4_peak_11596	1.27025e-23	Gm16170	ENSMUSG00000086245	48843648	48853493	-	upstream	-3027	3027	NearestLocation
8	70865507	70865976	470	70865741	65	27.1109	5.17205	22.8624	s4_peak_76059	1.37262e-23	A230052G05Rik	ENSMUSG00000020887	70863127	70865428	+	downstream	2381	80	NearestLocation
4	42586230	42586866	637	42586588	60	27.0872	5.57154	22.8399	s4_peak_53881	1.44567e-23	Gm10591	ENSMUSG00000096596	42612195	42612860	+	upstream	-25964	25329	NearestLocation
11	60139200	60140427	1228	60140013	53	27.0769	6.29041	22.8304	s4_peak_12202	1.47781e-23	4930412M03Rik	ENSMUSG00000051008	60112219	60115230	-	upstream	-23971	23971	NearestLocation
X	101332622	101333044	423	101332852	36	27.0755	9.40208	22.8291	s4_peak_85192	1.48201e-23	Nlgn3	ENSMUSG00000031302	101299168	101325963	+	downstream	33455	6660	NearestLocation
X	125996030	125996635	606	125996189	39	27.0744	8.64902	22.8282	s4_peak_85596	1.48535e-23	Rps12-ps16	ENSMUSG00000096437	125986966	125987364	-	upstream	-8667	8667	NearestLocation
3	57846873	57848225	1353	57847870	38	27.073	8.88707	22.827	s4_peak_49598	1.48946e-23	Pfn2	ENSMUSG00000027805	57841895	57847564	-	overlapStart	690	661	NearestLocation
4	134923277	134923950	674	134923505	43	27.0318	7.78871	22.7865	s4_peak_57114	1.63486e-23	Rsrp1	ENSMUSG00000037266	134923592	134927671	+	overlapStart	-314	314	NearestLocation
2	51946300	51947572	1273	51947217	50	27.0306	6.65918	22.7853	s4_peak_43691	1.63931e-23	Gm13495	ENSMUSG00000080782	51938133	51938669	-	upstream	-7632	7632	NearestLocation
10	53596485	53597927	1443	53596902	40	27.0217	8.40009	22.7766	s4_peak_7472	1.67259e-23	Asf1a	ENSMUSG00000019857	53596961	53609213	+	overlapStart	-475	475	NearestLocation
18	38804254	38804816	563	38804535	40	27.0217	8.40009	22.7766	s4_peak_38153	1.67259e-23	Gm8302	ENSMUSG00000081773	38771496	38772347	-	upstream	-31908	31908	NearestLocation
18	38601197	38601940	744	38601416	51	27.0138	6.52136	22.7689	s4_peak_38139	1.70259e-23	Spry4	ENSMUSG00000024427	38586268	38601268	-	overlapStart	70	70	NearestLocation
14	30479301	30480012	712	30479492	37	27.0101	9.109	22.7653	s4_peak_24253	1.71684e-23	Dcp1a	ENSMUSG00000021962	30479565	30527056	+	overlapStart	-263	263	NearestLocation
11	100472100	100473032	933	100472785	42	27.0043	7.97315	22.7601	s4_peak_14270	1.7372e-23	Klhl11	ENSMUSG00000048732	100462614	100472741	-	overlapStart	640	291	NearestLocation
6	134897668	134898683	1016	134898470	39	26.9886	8.61234	22.7451	s4_peak_68012	1.79854e-23	Gpr19	ENSMUSG00000032641	134869093	134897925	-	overlapStart	256	256	NearestLocation
5	144300699	144301249	551	144300895	39	26.9886	8.61234	22.7451	s4_peak_63209	1.79854e-23	Gm15708	ENSMUSG00000086894	144277061	144280513	+	downstream	23639	20187	NearestLocation
11	102555515	102556521	1007	102556318	38	26.9831	8.84735	22.7399	s4_peak_14426	1.82016e-23	Gpatch8	ENSMUSG00000034621	102475915	102556392	-	overlapStart	876	129	NearestLocation
X	43680101	43680665	565	43680415	35	26.9771	9.63005	22.7341	s4_peak_84352	1.84442e-23	Gm14580	ENSMUSG00000081856	43710391	43711108	+	upstream	-30289	29726	NearestLocation
3	35224953	35225280	328	35225118	36	26.9764	9.35525	22.7335	s4_peak_48986	1.84727e-23	Gm25442	ENSMUSG00000093499	35325614	35325705	+	upstream	-100660	100334	NearestLocation
17	17826818	17827373	556	17827090	53	26.9721	6.26167	22.7295	s4_peak_34080	1.86428e-23	Mir99b	ENSMUSG00000065396	17830188	17830257	+	upstream	-3369	2815	NearestLocation
6	83054345	83055048	704	83054611	58	26.9713	5.72905	22.7287	s4_peak_65958	1.86771e-23	Aup1	ENSMUSG00000068328	83054653	83057680	+	overlapStart	-307	307	NearestLocation
1	171515178	171515811	634	171515596	43	26.9594	7.76165	22.717	s4_peak_4901	1.91889e-23	Gm9765	ENSMUSG00000038218	171515233	171516922	+	overlapStart	-54	54	NearestLocation
6	121224683	121225142	460	121224933	45	26.942	7.3949	22.7	s4_peak_67487	1.99508e-23	Gm15856	ENSMUSG00000086527	121223692	121226153	-	inside	1469	992	NearestLocation
4	155624388	155625133	746	155624738	37	26.9163	9.06618	22.6752	s4_peak_58059	2.11256e-23	Cdk11b	ENSMUSG00000029062	155624854	155649938	+	overlapStart	-465	279	NearestLocation
1	43826961	43828232	1272	43827921	37	26.9163	9.06618	22.6752	s4_peak_1104	2.11256e-23	Uxs1	ENSMUSG00000057363	43746966	43827800	-	overlapStart	838	432	NearestLocation
14	57664423	57665495	1073	57665018	39	26.9033	8.57596	22.6625	s4_peak_25213	2.17505e-23	Xpo4	ENSMUSG00000021952	57581002	57665430	-	overlapStart	1006	65	NearestLocation
8	33731553	33732453	901	33731879	39	26.9033	8.57596	22.6625	s4_peak_75106	2.17505e-23	1700104B16Rik	ENSMUSG00000049476	33730534	33731819	-	overlapStart	265	265	NearestLocation
8	94703460	94703818	359	94703640	49	26.8881	6.75447	22.6478	s4_peak_77070	2.24988e-23	Gm22846	ENSMUSG00000088331	94698016	94698285	-	upstream	-5176	5176	NearestLocation
11	86544559	86545122	564	86544797	36	26.8779	9.30888	22.638	s4_peak_13555	2.30171e-23	Tubd1	ENSMUSG00000020513	86544991	86567360	+	overlapStart	-431	131	NearestLocation
12	100199104	100199962	859	100199555	47	26.8773	7.04691	22.6374	s4_peak_18229	2.30468e-23	Calm1	ENSMUSG00000001175	100199435	100209806	+	overlapStart	-330	330	NearestLocation
5	107288566	107289778	1213	107289597	41	26.8435	8.11375	22.6051	s4_peak_61396	2.48279e-23	Tgfbr3	ENSMUSG00000029287	107106570	107289629	-	overlapStart	1062	149	NearestLocation
6	92214464	92215131	668	92214862	39	26.8184	8.53989	22.5807	s4_peak_66449	2.62597e-23	Rbsn	ENSMUSG00000014550	92186712	92214925	-	overlapStart	460	206	NearestLocation
2	26841874	26842300	427	26842108	43	26.8155	7.70807	22.5781	s4_peak_42866	2.64162e-23	Abo	ENSMUSG00000015787	26842503	26864979	-	downstream	23104	203	NearestLocation
13	113718475	113718935	461	113718670	43	26.8155	7.70807	22.5781	s4_peak_23075	2.64162e-23	Hspb3	ENSMUSG00000051456	113662896	113663676	-	upstream	-54800	54800	NearestLocation
7	46795474	46796425	952	46795817	38	26.8051	8.76897	22.5681	s4_peak_70263	2.70334e-23	Gtf2h1	ENSMUSG00000006599	46796103	46823800	+	overlapStart	-628	322	NearestLocation
16	96113975	96114345	371	96114158	38	26.8051	8.76897	22.5681	s4_peak_33250	2.70334e-23	Hmgn1	ENSMUSG00000040681	96120618	96127729	-	downstream	13753	6273	NearestLocation
16	18248462	18249288	827	18248786	50	26.8035	6.59136	22.5667	s4_peak_30912	2.71175e-23	Trmt2a	ENSMUSG00000022721	18248679	18254772	+	overlapStart	-216	216	NearestLocation
2	79635018	79635797	780	79635362	36	26.7802	9.26297	22.5437	s4_peak_44584	2.8593e-23	Ssfa2	ENSMUSG00000027007	79635352	79672966	+	overlapStart	-333	333	NearestLocation
7	25297395	25298093	699	25297789	50	26.7472	6.57462	22.5122	s4_peak_69311	3.07482e-23	Pafah1b3	ENSMUSG00000005447	25295049	25297986	-	overlapStart	590	107	NearestLocation
9	44902668	44903023	356	44902838	39	26.7341	8.50412	22.4995	s4_peak_79875	3.16599e-23	Gm26249	ENSMUSG00000080358	44897865	44897982	+	downstream	4804	4687	NearestLocation
16	44394556	44395209	654	44394727	37	26.7304	8.98175	22.4962	s4_peak_31961	3.19007e-23	Cfap44	ENSMUSG00000071550	44394796	44482428	+	overlapStart	-239	239	NearestLocation
14	20347861	20348418	558	20348111	38	26.7169	8.7303	22.4828	s4_peak_23812	3.28988e-23	Fam149b	ENSMUSG00000039599	20348162	20383489	+	overlapStart	-300	256	NearestLocation
4	13742806	13743793	988	13743284	41	26.6889	8.05246	22.4559	s4_peak_53162	3.5001e-23	Runx1t1	ENSMUSG00000006586	13743436	13893649	+	overlapStart	-629	357	NearestLocation
13	68581845	68582381	537	68582103	41	26.6889	8.05246	22.4559	s4_peak_21596	3.5001e-23	Fastkd3	ENSMUSG00000021532	68582248	68592279	+	overlapStart	-402	133	NearestLocation
4	98922690	98924180	1491	98923748	45	26.6762	7.3024	22.4436	s4_peak_55487	3.60106e-23	Usp1	ENSMUSG00000028560	98923810	98935543	+	overlapStart	-1119	370	NearestLocation
17	29489668	29490865	1198	29490363	53	26.6616	6.17701	22.4296	s4_peak_34535	3.71895e-23	Pim1	ENSMUSG00000024014	29490812	29496111	+	overlapStart	-1143	53	NearestLocation
18	82170226	82170947	722	82170486	81	26.6379	4.19701	22.4064	s4_peak_39637	3.92292e-23	Gm17383	ENSMUSG00000058625	82338774	82339816	+	upstream	-168547	167827	NearestLocation
6	42264699	42265291	593	42265038	42	26.6319	7.83014	22.4007	s4_peak_64777	3.97484e-23	Casp2	ENSMUSG00000029863	42264985	42282508	+	overlapStart	-285	285	NearestLocation
X	31170624	31171138	515	31170974	42	26.6319	7.83014	22.4007	s4_peak_84058	3.97484e-23	Btbd35f29	ENSMUSG00000094391	31117674	31119170	+	downstream	52951	51455	NearestLocation
15	98871729	98872464	736	98872171	47	26.63	6.96632	22.3989	s4_peak_29921	3.99098e-23	Kmt2d	ENSMUSG00000048154	98831669	98871204	-	upstream	-526	526	NearestLocation
6	54594923	54595644	722	54595148	40	26.617	8.23392	22.3863	s4_peak_65321	4.10866e-23	Plekha8	ENSMUSG00000005225	54595111	54645839	+	overlapStart	-187	187	NearestLocation
7	114061542	114061964	423	114061719	43	26.6022	7.62909	22.3719	s4_peak_72429	4.24678e-23	Rras2	ENSMUSG00000055723	114046785	114117781	-	inside	56238	14758	NearestLocation
3	52101849	52102967	1119	52102249	63	26.5956	5.21665	22.3657	s4_peak_49390	4.30864e-23	Maml3	ENSMUSG00000061143	51685907	52105076	-	inside	3226	2109	NearestLocation
6	49214684	49215078	395	49214908	61	26.5811	5.37285	22.3515	s4_peak_65007	4.45184e-23	Igf2bp3	ENSMUSG00000029814	49085221	49214954	-	overlapStart	269	124	NearestLocation
5	139982005	139982590	586	139982192	47	26.5687	6.94645	22.3393	s4_peak_62985	4.57783e-23	Elfn1	ENSMUSG00000048988	139907943	139974711	+	downstream	74063	7295	NearestLocation
5	104046264	104047177	914	104046803	39	26.5669	8.43348	22.3377	s4_peak_61242	4.59536e-23	Nudt9	ENSMUSG00000029310	104046306	104065379	+	overlapStart	-41	41	NearestLocation
10	100486849	100487851	1003	100487423	35	26.5668	9.43124	22.3376	s4_peak_9214	4.59589e-23	Tmtc3	ENSMUSG00000036676	100443902	100487350	-	overlapStart	500	500	NearestLocation
4	89789780	89790070	291	89789929	35	26.5668	9.43124	22.3376	s4_peak_55280	4.59589e-23	Dmrta1	ENSMUSG00000043753	89679436	89694772	+	downstream	110345	95009	NearestLocation
12	73907422	73908325	904	73908036	38	26.5422	8.65397	22.3137	s4_peak_17259	4.85601e-23	Hif1a	ENSMUSG00000021109	73901375	73947530	+	inside	6048	6048	NearestLocation
17	88709772	88710379	608	88710181	38	26.5422	8.65397	22.3137	s4_peak_36839	4.85601e-23	Gtf2a1l	ENSMUSG00000024154	88668660	88715152	+	inside	41113	4773	NearestLocation
18	73703677	73704309	633	73703848	40	26.5374	8.20148	22.3093	s4_peak_39214	4.90546e-23	Smad4	ENSMUSG00000024515	73639009	73703780	-	overlapStart	102	102	NearestLocation
8	27023555	27024193	639	27023823	40	26.5374	8.20148	22.3093	s4_peak_74985	4.90546e-23	Erlin2	ENSMUSG00000031483	27023799	27039433	+	overlapStart	-243	243	NearestLocation
2	129603530	129603866	337	129603688	44	26.5281	7.42219	22.3007	s4_peak_46087	5.00357e-23	Sirpa	ENSMUSG00000037902	129592835	129632228	+	inside	10696	10696	NearestLocation
5	14921421	14922020	600	14921725	51	26.5222	6.37951	22.295	s4_peak_58371	5.06991e-23	Gm9758	ENSMUSG00000033219	14910122	14914899	-	upstream	-6523	6523	NearestLocation
4	114821500	114822244	745	114821849	48	26.5166	6.78182	22.2895	s4_peak_56038	5.13488e-23	Gm12830	ENSMUSG00000055198	114821722	114856166	+	overlapStart	-221	221	NearestLocation
16	93913149	93913459	311	93913301	47	26.5077	6.92671	22.2809	s4_peak_33126	5.23745e-23	Chaf1b	ENSMUSG00000022945	93883901	93906115	+	downstream	29249	7035	NearestLocation
5	15482917	15483669	753	15483529	61	26.4974	5.35457	22.2706	s4_peak_58410	5.36229e-23	Gm21847	ENSMUSG00000094230	15516489	15656679	+	upstream	-33571	32820	NearestLocation
1	72969228	72969793	566	72969601	36	26.491	9.12791	22.2644	s4_peak_1848	5.44014e-23	1700027A15Rik	ENSMUSG00000101968	72984844	73025507	+	upstream	-15615	15051	NearestLocation
10	128303126	128303871	746	128303515	42	26.4855	7.77436	22.259	s4_peak_10139	5.50744e-23	Pan2	ENSMUSG00000005682	128303335	128321358	+	overlapStart	-208	208	NearestLocation
17	12991778	12992990	1213	12992689	45	26.4797	7.23452	22.2536	s4_peak_33855	5.57648e-23	Wtap	ENSMUSG00000060475	12966796	12992546	-	overlapStart	767	444	NearestLocation
2	31759661	31760272	612	31759870	44	26.4606	7.39815	22.2354	s4_peak_43127	5.81567e-23	Qrfp	ENSMUSG00000043102	31806166	31810580	-	downstream	50918	45894	NearestLocation
1	178318223	178319328	1106	178318483	41	26.46	7.96224	22.2349	s4_peak_5117	5.82251e-23	Cox20	ENSMUSG00000026500	178319130	178322693	+	overlapStart	-906	198	NearestLocation
2	170319110	170319546	437	170319351	41	26.46	7.96224	22.2349	s4_peak_47599	5.82251e-23	Gm14270	ENSMUSG00000084013	170285035	170285880	+	downstream	34076	33231	NearestLocation
11	115564073	115564685	613	115564264	40	26.4582	8.16928	22.2334	s4_peak_14966	5.84211e-23	Nup85	ENSMUSG00000020739	115564434	115583985	+	overlapStart	-360	251	NearestLocation
1	36287425	36288001	577	36287758	37	26.4562	8.85802	22.2315	s4_peak_815	5.86773e-23	Neurl3	ENSMUSG00000047180	36264597	36274679	-	upstream	-12747	12747	NearestLocation
6	142956971	142957379	409	142957122	38	26.4556	8.61631	22.2313	s4_peak_68275	5.87084e-23	St8sia1	ENSMUSG00000030283	142821545	142964452	-	inside	7480	7073	NearestLocation
8	20330562	20331558	997	20330868	89	26.4394	3.86914	22.2155	s4_peak_74628	6.08892e-23	Gm15319	ENSMUSG00000074449	20337664	20363210	-	downstream	32647	6106	NearestLocation
10	36974020	36975305	1286	36974172	36	26.396	9.08377	22.173	s4_peak_6941	6.71413e-23	Hdac2	ENSMUSG00000019777	36974544	37001889	+	overlapStart	-523	523	NearestLocation
9	72110957	72112272	1316	72111753	40	26.3795	8.13734	22.1575	s4_peak_81249	6.95841e-23	Tcf12	ENSMUSG00000032228	71842688	72111871	-	overlapStart	913	401	NearestLocation
9	50616713	50617555	843	50617242	35	26.3663	9.33489	22.1447	s4_peak_80148	7.16605e-23	AU019823	ENSMUSG00000059820	50605240	50617464	-	overlapStart	750	91	NearestLocation
15	80083130	80083607	478	80083420	44	26.3264	7.35054	22.1061	s4_peak_29063	7.83159e-23	Gm22077	ENSMUSG00000088219	80080251	80080343	-	upstream	-2788	2788	NearestLocation
1	93478744	93479519	776	93479072	40	26.3012	8.10565	22.0817	s4_peak_2756	8.28438e-23	Hdlbp	ENSMUSG00000034088	93405940	93478815	-	overlapStart	70	70	NearestLocation
4	114739337	114739764	428	114739521	40	26.3012	8.10565	22.0817	s4_peak_56032	8.28438e-23	Gm12829	ENSMUSG00000085870	114680804	114687595	+	downstream	58534	51743	NearestLocation
8	20394758	20395492	735	20395045	64	26.2828	5.07801	22.0642	s4_peak_74644	8.62522e-23	2610005L07Rik	ENSMUSG00000071793	20385782	20424814	-	inside	30055	8977	NearestLocation
9	22388569	22389570	1002	22389209	37	26.2764	8.7774	22.0579	s4_peak_79053	8.75205e-23	Anln	ENSMUSG00000036777	22331214	22389206	-	overlapStart	636	364	NearestLocation
11	70409610	70410365	756	70410063	42	26.2685	7.69217	22.0503	s4_peak_12796	8.90635e-23	Pelp1	ENSMUSG00000018921	70392883	70410031	-	overlapStart	420	334	NearestLocation
4	116220814	116221865	1052	116221500	42	26.2685	7.69217	22.0503	s4_peak_56126	8.90635e-23	Pik3r3	ENSMUSG00000028698	116221618	116303056	+	overlapStart	-803	247	NearestLocation
Y	6786720	6787236	517	6786913	35	26.2671	9.28745	22.0491	s4_peak_86293	8.93182e-23	Gm28444	ENSMUSG00000101388	6724211	6727474	-	upstream	-59247	59247	NearestLocation
18	58210382	58211245	864	58210785	46	26.2663	7.00134	22.0485	s4_peak_38707	8.94273e-23	Gm26507	ENSMUSG00000097618	58210252	58221885	+	inside	131	131	NearestLocation
16	16870551	16871261	711	16870747	40	26.2233	8.0742	22.0069	s4_peak_30822	9.8426e-23	Top3b	ENSMUSG00000022779	16870736	16892990	+	overlapStart	-184	184	NearestLocation
18	61176507	61177370	864	61177099	40	26.2233	8.0742	22.0069	s4_peak_38781	9.8426e-23	Hmgxb3	ENSMUSG00000024622	61131279	61177050	-	overlapStart	542	320	NearestLocation
17	4994013	4994678	666	4994402	46	26.2044	6.98085	21.9887	s4_peak_33387	1.02643e-22	Arid1b	ENSMUSG00000069729	4994332	5347656	+	overlapStart	-318	318	NearestLocation
17	69814635	69814999	365	69814765	34	26.1968	9.52906	21.9817	s4_peak_36037	1.04294e-22	Dlgap1	ENSMUSG00000003279	69969073	70821413	+	upstream	-154437	154074	NearestLocation
10	125635780	125636335	556	125636085	34	26.1968	9.52906	21.9817	s4_peak_9992	1.04294e-22	Slc16a7	ENSMUSG00000020102	125226464	125328963	-	upstream	-306818	306818	NearestLocation
6	109505120	109505469	350	109505291	34	26.1968	9.52906	21.9817	s4_peak_66955	1.04294e-22	Edem1	ENSMUSG00000030104	108828641	108859356	+	downstream	676480	645765	NearestLocation
2	150608022	150608724	703	150608567	34	26.1968	9.52906	21.9817	s4_peak_46621	1.04294e-22	Apmap	ENSMUSG00000033096	150583080	150608567	-	overlapStart	544	157	NearestLocation
9	123366674	123367319	646	123366989	34	26.1968	9.52906	21.9817	s4_peak_83213	1.04294e-22	Lars2	ENSMUSG00000035202	123366940	123462664	+	overlapStart	-265	265	NearestLocation
10	44499783	44500300	518	44500085	34	26.1968	9.52906	21.9817	s4_peak_7295	1.04294e-22	Prdm1	ENSMUSG00000038151	44437177	44528501	-	inside	28717	28201	NearestLocation
1	163403338	163404048	711	163403830	34	26.1968	9.52906	21.9817	s4_peak_4547	1.04294e-22	Gorab	ENSMUSG00000040124	163384908	163403669	-	overlapStart	330	330	NearestLocation
3	106547186	106548058	873	106547736	34	26.1968	9.52906	21.9817	s4_peak_51298	1.04294e-22	Cept1	ENSMUSG00000040774	106502260	106547802	-	overlapStart	615	256	NearestLocation
3	16182854	16183820	967	16183207	34	26.1968	9.52906	21.9817	s4_peak_48461	1.04294e-22	Ythdf3	ENSMUSG00000047213	16183212	16217037	+	overlapStart	-357	357	NearestLocation
1	57406133	57407209	1077	57406717	34	26.1968	9.52906	21.9817	s4_peak_1393	1.04294e-22	Tyw5	ENSMUSG00000048495	57388237	57407101	-	overlapStart	967	108	NearestLocation
14	119286811	119287148	338	119286978	34	26.1968	9.52906	21.9817	s4_peak_26841	1.04294e-22	Hs6st3	ENSMUSG00000053465	119138415	119869594	+	inside	148397	148397	NearestLocation
6	48121189	48121490	302	48121323	34	26.1968	9.52906	21.9817	s4_peak_64947	1.04294e-22	Zfp746	ENSMUSG00000057691	48062395	48086593	-	upstream	-34597	34597	NearestLocation
5	80500755	80501094	340	80500926	34	26.1968	9.52906	21.9817	s4_peak_60512	1.04294e-22	Gm22974	ENSMUSG00000065235	80893654	80893756	+	upstream	-392898	392560	NearestLocation
8	67123192	67123469	278	67123327	34	26.1968	9.52906	21.9817	s4_peak_75902	1.04294e-22	Gm24274	ENSMUSG00000080437	67213296	67213419	-	downstream	90226	89827	NearestLocation
4	60081677	60081974	298	60081808	34	26.1968	9.52906	21.9817	s4_peak_54549	1.04294e-22	Mup-ps1	ENSMUSG00000083239	60085840	60088577	+	upstream	-4162	3866	NearestLocation
4	22224704	22225068	365	22224848	34	26.1968	9.52906	21.9817	s4_peak_53339	1.04294e-22	Gm11882	ENSMUSG00000083376	22275833	22276338	+	upstream	-51128	50765	NearestLocation
13	44839792	44840209	418	44839987	34	26.1968	9.52906	21.9817	s4_peak_20436	1.04294e-22	Gm22213	ENSMUSG00000088189	44838165	44838283	-	upstream	-1510	1510	NearestLocation
7	10284926	10285224	299	10285071	34	26.1968	9.52906	21.9817	s4_peak_68831	1.04294e-22	Vmn1r-ps47	ENSMUSG00000093781	10280797	10281703	-	upstream	-3224	3224	NearestLocation
3	11120816	11121222	407	11120979	34	26.1968	9.52906	21.9817	s4_peak_48385	1.04294e-22	Gm22547	ENSMUSG00000095289	11154337	11154437	+	upstream	-33520	33115	NearestLocation
5	16455719	16456059	341	16455896	34	26.1968	9.52906	21.9817	s4_peak_58484	1.04294e-22	Gm8984	ENSMUSG00000097941	16508165	16509183	-	downstream	53463	52106	NearestLocation
9	105441649	105442078	430	105441815	34	26.1968	9.52906	21.9817	s4_peak_82359	1.04294e-22	Gm19667	ENSMUSG00000099373	105470520	105480194	+	upstream	-28870	28442	NearestLocation
10	68375272	68376020	749	68375829	37	26.1873	8.73764	21.9765	s4_peak_7958	1.05548e-22	Arid5b	ENSMUSG00000019947	68095593	68278726	-	upstream	-96547	96547	NearestLocation
10	120552245	120553455	1211	120552613	43	26.1842	7.47587	21.9735	s4_peak_9787	1.06285e-22	Gm24298	ENSMUSG00000088924	120605537	120605596	+	upstream	-53291	52082	NearestLocation
19	24961380	24961919	540	24961575	34	26.1641	9.51294	21.9539	s4_peak_40659	1.11209e-22	Cbwd1	ENSMUSG00000024878	24919916	24961616	-	overlapStart	235	235	NearestLocation
11	3173501	3173925	425	3173760	68	26.1623	4.78645	21.9521	s4_peak_10271	1.11653e-22	Sfi1	ENSMUSG00000023764	3131850	3193463	-	inside	19961	19538	NearestLocation
10	116950228	116950683	456	116950490	41	26.1602	7.84504	21.9501	s4_peak_9561	1.12189e-22	Rab3ip	ENSMUSG00000064181	116905784	116950380	-	overlapStart	151	151	NearestLocation
11	51574926	51575256	331	51575100	49	26.1451	6.52861	21.9359	s4_peak_11752	1.15899e-22	Phykpl	ENSMUSG00000020359	51584757	51604489	+	upstream	-9830	9501	NearestLocation
7	98815064	98815938	875	98815752	63	26.1193	5.11803	21.9107	s4_peak_71853	1.22817e-22	Wnt11	ENSMUSG00000015957	98835112	98855195	+	upstream	-20047	19174	NearestLocation
19	46787138	46787590	453	46787388	36	26.1149	8.95385	21.9064	s4_peak_41504	1.24057e-22	Cnnm2	ENSMUSG00000064105	46761596	46878795	+	inside	25543	25543	NearestLocation
14	46604902	46605472	571	46605277	36	26.1149	8.95385	21.9064	s4_peak_24742	1.24057e-22	Rubie	ENSMUSG00000085123	46570213	46575847	-	upstream	-29056	29056	NearestLocation
5	118794117	118794787	671	118794445	53	26.1063	6.02759	21.8985	s4_peak_61906	1.2634e-22	Med13l	ENSMUSG00000018076	118560719	118765435	+	downstream	233399	28683	NearestLocation
9	14642522	14642929	408	14642688	41	26.0862	7.81628	21.8788	s4_peak_78762	1.32203e-22	Amotl1	ENSMUSG00000013076	14541966	14615483	-	upstream	-27040	27040	NearestLocation
10	84477634	84478088	455	84477886	46	26.0813	6.94024	21.8741	s4_peak_8629	1.33641e-22	4930463O16Rik	ENSMUSG00000020033	84488293	84497435	+	upstream	-10658	10205	NearestLocation
9	107529758	107530081	324	107529918	57	26.0778	5.61048	21.8707	s4_peak_82446	1.34685e-22	Tmem115	ENSMUSG00000010045	107533945	107538673	+	upstream	-4186	3864	NearestLocation
6	116242054	116242391	338	116242216	39	26.0768	8.22842	21.8698	s4_peak_67214	1.34968e-22	Zfand4	ENSMUSG00000042213	116264222	116330298	+	upstream	-22167	21831	NearestLocation
3	63964065	63964933	869	63964778	35	26.071	9.19399	21.8642	s4_peak_49717	1.367e-22	Slc33a1	ENSMUSG00000027822	63933507	63964768	-	overlapStart	702	165	NearestLocation
5	14956013	14956317	305	14956154	52	26.0696	6.1317	21.8631	s4_peak_58377	1.37053e-22	Speer4e	ENSMUSG00000091255	14933221	14938429	-	upstream	-17585	17585	NearestLocation
9	3003292	3003725	434	3003503	382	26.0637	1.81261	21.8575	s4_peak_78444	1.38845e-22	Gm11168	ENSMUSG00000096385	3003346	3006948	+	overlapStart	-53	53	NearestLocation
9	96478225	96478849	625	96478610	43	26.0474	7.42616	21.8418	s4_peak_81971	1.4394e-22	Rnf7	ENSMUSG00000051234	96470937	96478675	-	overlapStart	449	174	NearestLocation
4	141538477	141539068	592	141538743	47	26.0278	6.77268	21.8227	s4_peak_57394	1.50415e-22	Spen	ENSMUSG00000040761	141467890	141538597	-	overlapStart	119	119	NearestLocation
10	128565544	128566467	924	128566153	46	26.0201	6.92011	21.8155	s4_peak_10161	1.52936e-22	Pa2g4	ENSMUSG00000025364	128557766	128565934	-	overlapStart	389	389	NearestLocation
13	14612788	14613619	832	14613200	37	26.0109	8.65919	21.8067	s4_peak_19328	1.56074e-22	Mrpl32	ENSMUSG00000015672	14610301	14613037	-	overlapStart	248	248	NearestLocation
8	20822329	20823138	810	20822734	57	25.9885	5.58918	21.7852	s4_peak_74709	1.63995e-22	Gm20778	ENSMUSG00000094421	20828015	20835070	+	upstream	-5685	4877	NearestLocation
4	133754255	133754773	519	133754372	60	25.9753	5.32254	21.7725	s4_peak_57043	1.68853e-22	Arid1a	ENSMUSG00000007880	133679008	133756769	-	inside	2513	1996	NearestLocation
7	127345350	127345823	474	127345637	46	25.9591	6.9001	21.7568	s4_peak_72965	1.75077e-22	Zfp768	ENSMUSG00000047371	127342797	127345314	-	upstream	-37	37	NearestLocation
19	26845275	26845962	688	26845433	34	25.9588	9.41214	21.7568	s4_peak_40748	1.75077e-22	4931403E22Rik	ENSMUSG00000093772	26768801	26823907	-	upstream	-21369	21369	NearestLocation
2	174075892	174076502	611	174076197	48	25.9372	6.60182	21.7358	s4_peak_47783	1.83743e-22	Stx16	ENSMUSG00000027522	174076308	174099771	+	overlapStart	-415	194	NearestLocation
15	35937988	35938347	360	35938177	37	25.9236	8.62049	21.7228	s4_peak_27864	1.8933e-22	Cox6c	ENSMUSG00000014313	35925886	35938246	-	overlapStart	257	101	NearestLocation
9	70502995	70504030	1036	70503812	37	25.9236	8.62049	21.7228	s4_peak_81163	1.8933e-22	Rnf111	ENSMUSG00000032217	70425429	70503725	-	overlapStart	729	305	NearestLocation
1	180850547	180851302	756	180851113	42	25.9137	7.55898	21.7134	s4_peak_5266	1.93482e-22	Sde2	ENSMUSG00000038806	180851127	180868113	+	overlapStart	-579	175	NearestLocation
6	47676461	47676836	376	47676651	135	25.9115	2.87079	21.7114	s4_peak_64884	1.94366e-22	Gm25283	ENSMUSG00000087897	47637143	47637219	+	downstream	39319	39243	NearestLocation
10	39731023	39732358	1336	39731346	47	25.91	6.73524	21.7099	s4_peak_7027	1.95025e-22	Rev3l	ENSMUSG00000019841	39732118	39875211	+	overlapStart	-1094	240	NearestLocation
5	15004583	15004875	293	15004694	56	25.908	5.66488	21.708	s4_peak_58387	1.95875e-22	Gm10354	ENSMUSG00000072188	14974113	14978935	-	upstream	-25649	25649	NearestLocation
8	72474785	72475558	774	72475244	45	25.9045	7.03827	21.7046	s4_peak_76167	1.97438e-22	Cherp	ENSMUSG00000052488	72460489	72475233	-	overlapStart	447	325	NearestLocation
5	15007478	15007960	483	15007633	63	25.8856	5.07011	21.6859	s4_peak_58388	2.06106e-22	Gm17019	ENSMUSG00000091897	15028950	15032998	-	downstream	25519	20990	NearestLocation
8	120265388	120265843	456	120265592	61	25.8815	5.22132	21.6819	s4_peak_78023	2.08037e-22	Gse1	ENSMUSG00000031822	120230536	120581390	+	inside	34853	34853	NearestLocation
2	168206972	168207746	775	168207446	44	25.8656	7.18861	21.6667	s4_peak_47489	2.15427e-22	Adnp	ENSMUSG00000051149	168180986	168207112	-	overlapStart	139	139	NearestLocation
13	73603717	73604271	555	73603938	38	25.8641	8.36156	21.6653	s4_peak_21746	2.16132e-22	Clptm1l	ENSMUSG00000021610	73604002	73620639	+	overlapStart	-284	269	NearestLocation
16	44347308	44347909	602	44347489	34	25.8574	9.36254	21.6589	s4_peak_31959	2.19356e-22	Spice1	ENSMUSG00000043065	44347121	44388497	+	inside	188	188	NearestLocation
15	103239338	103240157	820	103239871	43	25.8445	7.35282	21.6463	s4_peak_30247	2.25808e-22	Cbx5	ENSMUSG00000009575	103191544	103239816	-	overlapStart	477	341	NearestLocation
4	155992371	155993228	858	155992755	45	25.8419	7.01712	21.6439	s4_peak_58093	2.27044e-22	B3galt6	ENSMUSG00000050796	155989466	155992649	-	overlapStart	277	277	NearestLocation
14	65805744	65806511	768	65805940	37	25.8367	8.58214	21.6397	s4_peak_25631	2.2925e-22	Pbk	ENSMUSG00000022033	65805837	65817822	+	overlapStart	-92	92	NearestLocation
5	15596481	15596764	284	15596641	49	25.8132	6.42938	21.6166	s4_peak_58433	2.41796e-22	Speer4d	ENSMUSG00000070933	15619064	15623864	+	upstream	-22582	22300	NearestLocation
7	35234328	35235223	896	35234851	44	25.8009	7.16606	21.6044	s4_peak_69785	2.48674e-22	Gm24505	ENSMUSG00000088307	35217235	35217360	+	downstream	17094	16969	NearestLocation
1	190902680	190903142	463	190902828	38	25.7816	8.3264	21.5858	s4_peak_5714	2.59537e-22	Rps6kc1	ENSMUSG00000089872	190700202	190911770	-	inside	9089	8628	NearestLocation
4	136310489	136311679	1191	136310905	43	25.7775	7.32869	21.5819	s4_peak_57192	2.61885e-22	Hnrnpr	ENSMUSG00000066037	136310942	136345981	+	overlapStart	-452	452	NearestLocation
18	53744296	53744914	619	53744694	42	25.7741	7.50698	21.5787	s4_peak_38536	2.63827e-22	Cep120	ENSMUSG00000048799	53681724	53744547	-	overlapStart	250	250	NearestLocation
5	102408825	102410144	1320	102409688	37	25.7505	8.54413	21.5558	s4_peak_61155	2.78112e-22	Arhgap24	ENSMUSG00000057315	102481391	102897936	+	upstream	-72565	71247	NearestLocation
8	20052351	20052830	480	20052517	51	25.7333	6.15632	21.5394	s4_peak_74585	2.88822e-22		ENSMUSG00000094614	20122365	20126624	+	upstream	-70013	69535	NearestLocation
2	27540081	27540580	500	27540325	43	25.7107	7.30472	21.5174	s4_peak_42909	3.03823e-22	Gm13421	ENSMUSG00000085929	27540426	27543362	+	overlapStart	-344	154	NearestLocation
15	102510463	102510927	465	102510664	40	25.6894	7.86073	21.4965	s4_peak_30176	3.1875e-22	Map3k12	ENSMUSG00000023050	102497649	102517064	-	inside	6600	6137	NearestLocation
12	73123558	73124132	575	73123732	35	25.6873	9.01262	21.4945	s4_peak_17203	3.20251e-22	Mnat1	ENSMUSG00000021103	73123717	73273988	+	overlapStart	-158	158	NearestLocation
13	23453329	23453845	517	23453495	39	25.6808	8.065	21.4883	s4_peak_19624	3.24863e-22	Btn1a1	ENSMUSG00000000706	23456992	23465901	-	downstream	12571	3147	NearestLocation
9	50659184	50660063	880	50659559	36	25.6589	8.74539	21.4671	s4_peak_80151	3.4113e-22	Dlat	ENSMUSG00000000168	50634633	50659780	-	overlapStart	595	283	NearestLocation
11	60537141	60538266	1126	60537929	48	25.6551	6.51535	21.4637	s4_peak_12221	3.43835e-22	Alkbh5	ENSMUSG00000042650	60536381	60558512	+	inside	761	761	NearestLocation
9	78481419	78482305	887	78481727	48	25.6551	6.51535	21.4637	s4_peak_81524	3.43835e-22	Gm26377	ENSMUSG00000076138	78478528	78478635	-	upstream	-2785	2785	NearestLocation
17	46629780	46630444	665	46630218	55	25.6503	5.6994	21.4591	s4_peak_35250	3.47456e-22	Ptk7	ENSMUSG00000023972	46564451	46629504	-	upstream	-277	277	NearestLocation
12	71015468	71016402	935	71016021	41	25.6497	7.64804	21.4586	s4_peak_17090	3.47848e-22	3110056K07Rik	ENSMUSG00000085622	70991615	71015832	-	overlapStart	363	363	NearestLocation
8	19932361	19933109	749	19932967	58	25.6439	5.41811	21.4532	s4_peak_74563	3.52217e-22	Gm26853	ENSMUSG00000097230	19789798	19798548	+	downstream	142564	133814	NearestLocation
13	55536089	55536815	727	55536574	51	25.6309	6.12774	21.4403	s4_peak_20981	3.62852e-22	Ddx41	ENSMUSG00000021494	55530410	55536658	-	overlapStart	568	157	NearestLocation
5	21055611	21056476	866	21055954	40	25.6148	7.83115	21.4246	s4_peak_58594	3.7614e-22	Ptpn12	ENSMUSG00000028771	20986645	21055911	-	overlapStart	299	299	NearestLocation
8	20085122	20085896	775	20085353	70	25.607	4.56927	21.4172	s4_peak_74593	3.82657e-22		ENSMUSG00000094614	20122365	20126624	+	upstream	-37242	36469	NearestLocation
17	35135016	35135890	875	35135281	48	25.5993	6.49833	21.4098	s4_peak_34860	3.89251e-22	Bag6	ENSMUSG00000024392	35135178	35147322	+	overlapStart	-161	161	NearestLocation
4	41811557	41812166	610	41811993	64	25.5982	4.94112	21.4088	s4_peak_53795	3.90095e-22	Gm10601	ENSMUSG00000082962	41809083	41810504	+	downstream	2475	1054	NearestLocation
5	100798286	100798881	596	100798710	35	25.5931	8.96839	21.404	s4_peak_61094	3.94494e-22	Mrps18c	ENSMUSG00000016833	100798627	100804471	+	overlapStart	-340	254	NearestLocation
9	102813645	102814062	418	102813886	35	25.5931	8.96839	21.404	s4_peak_82265	3.94494e-22	Ryk	ENSMUSG00000032547	102834917	102908305	+	upstream	-21271	20855	NearestLocation
X	169994486	169995041	556	169994712	181	25.5889	2.42944	21.4002	s4_peak_86194	3.9797e-22	Gm15247	ENSMUSG00000086695	169985801	169986939	-	upstream	-7548	7548	NearestLocation
16	84734987	84735826	840	84735203	37	25.5796	8.4691	21.3909	s4_peak_32740	4.06565e-22	Mrpl39	ENSMUSG00000022889	84717576	84735742	-	overlapStart	754	84	NearestLocation
7	30169434	30170392	959	30169776	41	25.5782	7.62071	21.3899	s4_peak_69613	4.07512e-22	Zfp146	ENSMUSG00000037029	30161274	30169727	-	overlapStart	292	292	NearestLocation
8	110136220	110136646	427	110136373	43	25.5781	7.25725	21.3899	s4_peak_77624	4.07512e-22	Gm21964	ENSMUSG00000095941	110109772	110111762	+	downstream	26449	24459	NearestLocation
3	130059834	130061155	1322	130060804	40	25.5404	7.8018	21.3535	s4_peak_51893	4.43088e-22	Sec24b	ENSMUSG00000001052	129982759	130061553	-	inside	1718	398	NearestLocation
6	113690039	113691071	1033	113690269	45	25.5325	6.91324	21.346	s4_peak_67062	4.50827e-22	Tatdn2	ENSMUSG00000056952	113697050	113711069	+	upstream	-7010	5979	NearestLocation
17	23563937	23564436	500	23564202	39	25.5255	8.00144	21.3391	s4_peak_34205	4.58068e-22	Zfp213	ENSMUSG00000071256	23556769	23564226	-	overlapStart	288	210	NearestLocation
10	79840680	79841622	943	79841271	47	25.5045	6.60738	21.319	s4_peak_8394	4.79789e-22	Ptbp1	ENSMUSG00000006498	79854427	79864771	+	upstream	-13746	12805	NearestLocation
17	15041215	15041857	643	15041567	37	25.4949	8.43208	21.3099	s4_peak_33976	4.89869e-22	Tcte3	ENSMUSG00000079707	15027157	15041559	-	overlapStart	343	298	NearestLocation
4	147527546	147528240	695	147527831	36	25.4807	8.6647	21.2962	s4_peak_57676	5.05627e-22	Gm13141	ENSMUSG00000082599	147527719	147528174	-	includeFeature	627	66	NearestLocation
5	30913107	30913809	703	30913287	53	25.4724	5.86007	21.2881	s4_peak_58994	5.15146e-22	Emilin1	ENSMUSG00000029163	30913402	30921278	+	overlapStart	-294	294	NearestLocation
5	122353949	122354832	884	122354342	40	25.4665	7.77266	21.2824	s4_peak_62095	5.21975e-22	Rad9b	ENSMUSG00000038569	122323223	122354233	-	overlapStart	283	283	NearestLocation
11	87108758	87109360	603	87109057	38	25.4564	8.18863	21.2728	s4_peak_13585	5.33568e-22	Ska2	ENSMUSG00000020492	87109234	87124635	+	overlapStart	-475	126	NearestLocation
1	152021974	152022680	707	152022266	38	25.4564	8.18863	21.2728	s4_peak_4105	5.33568e-22	1700025G04Rik	ENSMUSG00000032666	151852403	152090125	-	inside	68150	67445	NearestLocation
17	6601265	6601917	653	6601693	50	25.45	6.19692	21.2666	s4_peak_33536	5.4129e-22	Dynlt1c	ENSMUSG00000000579	6601671	6609774	+	overlapStart	-405	246	NearestLocation
4	148804112	148804572	461	148804348	49	25.4343	6.31736	21.2514	s4_peak_57740	5.60506e-22	Casz1	ENSMUSG00000028977	148804429	148954889	+	overlapStart	-316	143	NearestLocation
11	69118615	69119130	516	69118858	57	25.4187	5.45456	21.2362	s4_peak_12691	5.80524e-22	Hes7	ENSMUSG00000023781	69120404	69124055	+	upstream	-1788	1274	NearestLocation
4	147809192	147809815	624	147809428	37	25.4108	8.39538	21.2285	s4_peak_57687	5.90854e-22	Zfp984	ENSMUSG00000078495	147753974	147809788	-	overlapStart	595	27	NearestLocation
8	25070199	25070709	511	25070398	45	25.4105	6.87254	21.2284	s4_peak_74858	5.91071e-22	Htra4	ENSMUSG00000037406	25025451	25038962	-	upstream	-31238	31238	NearestLocation
13	97785190	97785518	329	97785376	35	25.4066	8.88121	21.2246	s4_peak_22405	5.96197e-22	Gm10260	ENSMUSG00000069117	97760130	97760588	-	upstream	-24603	24603	NearestLocation
4	108362697	108363321	625	108363040	47	25.3905	6.57174	21.2093	s4_peak_55881	6.17661e-22	Fam159a	ENSMUSG00000059816	108367777	108383349	-	downstream	20651	4456	NearestLocation
5	149320345	149321123	779	149320771	47	25.3905	6.57174	21.2093	s4_peak_63498	6.17661e-22	n-R5s180	ENSMUSG00000064704	149281118	149281223	-	upstream	-39123	39123	NearestLocation
5	15599659	15599976	318	15599828	49	25.3809	6.30167	21.2001	s4_peak_58434	6.30856e-22	Speer4d	ENSMUSG00000070933	15619064	15623864	+	upstream	-19404	19088	NearestLocation
6	48444013	48444759	747	48444233	55	25.377	5.63165	21.1963	s4_peak_64962	6.36283e-22	Zfp467	ENSMUSG00000068551	48427697	48445825	-	inside	1811	1066	NearestLocation
7	123500277	123500999	723	123500591	38	25.3763	8.1549	21.1958	s4_peak_72802	6.37162e-22	Zkscan2	ENSMUSG00000030757	123479516	123500449	-	overlapStart	171	171	NearestLocation
14	118089095	118089997	903	118089407	39	25.3718	7.93887	21.1914	s4_peak_26763	6.43591e-22	Gm26773	ENSMUSG00000097358	118107831	118117100	+	upstream	-18735	17834	NearestLocation
10	31445158	31446126	969	31445781	34	25.3617	9.12218	21.1818	s4_peak_6826	6.57915e-22	Tpd52l1	ENSMUSG00000000296	31332380	31445921	-	overlapStart	762	205	NearestLocation
18	90509914	90510571	658	90510088	34	25.3617	9.12218	21.1818	s4_peak_39895	6.57915e-22	Tmx3	ENSMUSG00000024614	90510154	90543267	+	overlapStart	-239	239	NearestLocation
9	98563219	98564117	899	98563600	34	25.3617	9.12218	21.1818	s4_peak_82061	6.57915e-22	4930579K19Rik	ENSMUSG00000051074	98562229	98563611	-	overlapStart	391	391	NearestLocation
12	86008075	86008424	350	86008251	34	25.3617	9.12218	21.1818	s4_peak_17884	6.57915e-22	Gm26531	ENSMUSG00000097902	85962598	85979014	-	upstream	-29062	29062	NearestLocation
4	155563551	155564571	1021	155563739	45	25.3498	6.85238	21.1706	s4_peak_58056	6.75134e-22	Nadk	ENSMUSG00000029063	155562378	155591001	+	inside	1174	1174	NearestLocation
15	83149616	83150019	404	83149841	49	25.3277	6.28607	21.1489	s4_peak_29219	7.09807e-22	Rnu12	ENSMUSG00000065176	83149644	83149794	+	includeFeature	-27	27	NearestLocation
10	117710025	117710945	921	117710239	43	25.3164	7.16414	21.138	s4_peak_9625	7.27713e-22	Mdm2	ENSMUSG00000020184	117688888	117710758	-	overlapStart	732	187	NearestLocation
18	50503373	50504428	1056	50504201	35	25.3144	8.83826	21.1362	s4_peak_38427	7.30802e-22	Pudp	ENSMUSG00000048875	50567656	50568699	-	downstream	65325	63228	NearestLocation
1	179545989	179546899	911	179546303	38	25.2966	8.12145	21.1191	s4_peak_5194	7.60081e-22	Tfb2m	ENSMUSG00000026492	179528055	179546267	-	overlapStart	277	277	NearestLocation
3	88509920	88510379	460	88510195	50	25.2948	6.15273	21.1177	s4_peak_50376	7.62535e-22	Lmna	ENSMUSG00000028063	88481148	88509956	-	overlapStart	35	35	NearestLocation
2	115859347	115860096	750	115859529	51	25.2772	6.02976	21.1008	s4_peak_45557	7.92939e-22	Meis2	ENSMUSG00000027210	115863064	116065839	-	downstream	206491	2968	NearestLocation
2	94010436	94011114	679	94010767	34	25.2648	9.07559	21.0887	s4_peak_45031	8.15286e-22	Alkbh3	ENSMUSG00000040174	93980550	94010807	-	overlapStart	370	307	NearestLocation
16	30829428	30829755	328	30829592	40	25.2471	7.68654	21.0717	s4_peak_31439	8.47871e-22	Gm26295	ENSMUSG00000095791	30814162	30814268	+	downstream	15267	15161	NearestLocation
7	19093804	19094374	571	19094033	60	25.2432	5.1628	21.0683	s4_peak_69112	8.54437e-22	Six5	ENSMUSG00000040841	19094594	19098549	+	upstream	-789	220	NearestLocation
1	176813368	176814772	1405	176814245	39	25.2198	7.87727	21.0459	s4_peak_5037	8.99788e-22	Sdccag8	ENSMUSG00000026504	176814660	177020437	+	overlapStart	-1291	112	NearestLocation
17	23771384	23771814	431	23771619	39	25.2198	7.87727	21.0459	s4_peak_34222	8.99788e-22	Flywch1	ENSMUSG00000040097	23755423	23771591	-	overlapStart	206	206	NearestLocation
9	44772780	44773446	667	44772960	36	25.2179	8.54642	21.0441	s4_peak_79866	9.034e-22	Ift46	ENSMUSG00000002031	44767908	44792714	+	inside	4873	4873	NearestLocation
6	108782793	108783435	643	108783069	38	25.2174	8.08827	21.0438	s4_peak_66941	9.03962e-22	Arl8b	ENSMUSG00000030105	108783059	108823723	+	overlapStart	-265	265	NearestLocation
3	96435643	96436160	518	96435974	38	25.2174	8.08827	21.0438	s4_peak_50782	9.03962e-22	Gm24136	ENSMUSG00000095513	96422733	96422897	+	downstream	12911	12747	NearestLocation
12	98734463	98734845	383	98734614	40	25.1746	7.65825	21.0017	s4_peak_18163	9.96047e-22	Ptpn21	ENSMUSG00000021009	98676741	98737405	-	inside	2941	2560	NearestLocation
9	95511474	95512398	925	95511981	34	25.1686	9.02946	20.9961	s4_peak_81935	1.00902e-21	Gm28424	ENSMUSG00000101037	95512151	95513469	+	overlapStart	-676	247	NearestLocation
7	131362286	131363360	1075	131362979	38	25.1387	8.05535	20.9674	s4_peak_73214	1.07803e-21	2310057M21Rik	ENSMUSG00000040177	131342718	131362698	-	overlapStart	411	411	NearestLocation
12	111064521	111064894	374	111064732	36	25.1314	8.5077	20.9605	s4_peak_18736	1.09532e-21	Rcor1	ENSMUSG00000037896	111039351	111115901	+	inside	25171	25171	NearestLocation
9	72274565	72275137	573	72274909	36	25.1314	8.5077	20.9605	s4_peak_81259	1.09532e-21	Zfp280d	ENSMUSG00000038535	72274860	72363777	+	overlapStart	-294	277	NearestLocation
12	28675175	28675744	570	28675387	41	25.0874	7.43468	20.9176	s4_peak_16106	1.20884e-21	Adi1	ENSMUSG00000020629	28675231	28682175	+	overlapStart	-55	55	NearestLocation
19	8735599	8736212	614	8735889	37	25.0793	8.25172	20.9097	s4_peak_40207	1.23098e-21	Wdr74	ENSMUSG00000042729	8735839	8740623	+	overlapStart	-239	239	NearestLocation
18	24121405	24122089	685	24121595	37	25.0793	8.25172	20.9097	s4_peak_37604	1.23098e-21	Ino80c	ENSMUSG00000047989	24104757	24121953	-	overlapStart	547	136	NearestLocation
18	10617670	10618176	507	10617926	33	25.0788	9.2568	20.9094	s4_peak_37211	1.23208e-21	Snrpd1	ENSMUSG00000002477	10617796	10628230	+	overlapStart	-125	125	NearestLocation
1	78181871	78182311	441	78182067	33	25.0788	9.2568	20.9094	s4_peak_2066	1.23208e-21	Pax3	ENSMUSG00000004872	78101267	78197134	-	inside	15262	14823	NearestLocation
3	96044585	96045028	444	96044852	33	25.0788	9.2568	20.9094	s4_peak_50734	1.23208e-21	Vps45	ENSMUSG00000015747	95999832	96058466	-	inside	13880	13438	NearestLocation
16	57606449	57607251	803	57606932	33	25.0788	9.2568	20.9094	s4_peak_32249	1.23208e-21	Cmss1	ENSMUSG00000022748	57302199	57606825	-	overlapStart	375	375	NearestLocation
18	43687493	43687964	472	43687805	33	25.0788	9.2568	20.9094	s4_peak_38261	1.23208e-21	Jakmip2	ENSMUSG00000024502	43531408	43687773	-	overlapStart	279	191	NearestLocation
9	4309087	4310141	1055	4309642	33	25.0788	9.2568	20.9094	s4_peak_78508	1.23208e-21	Kbtbd3	ENSMUSG00000025893	4309743	4331721	+	overlapStart	-655	398	NearestLocation
1	12951920	12952542	623	12952084	33	25.0788	9.2568	20.9094	s4_peak_247	1.23208e-21	Slco5a1	ENSMUSG00000025938	12866549	12992650	-	inside	40729	40108	NearestLocation
3	14578450	14579247	798	14578673	33	25.0788	9.2568	20.9094	s4_peak_48435	1.23208e-21	E2f5	ENSMUSG00000027552	14578641	14606309	+	overlapStart	-190	190	NearestLocation
7	119720232	119720959	728	119720797	33	25.0788	9.2568	20.9094	s4_peak_72636	1.23208e-21	Thumpd1	ENSMUSG00000030942	119715096	119720765	-	overlapStart	532	194	NearestLocation
9	77910413	77911094	682	77910809	33	25.0788	9.2568	20.9094	s4_peak_81471	1.23208e-21	Elovl5	ENSMUSG00000032349	77917364	77984519	+	upstream	-6950	6270	NearestLocation
4	24624755	24625079	325	24624913	33	25.0788	9.2568	20.9094	s4_peak_53390	1.23208e-21	Mms22l	ENSMUSG00000045751	24496451	24602950	+	downstream	128305	21806	NearestLocation
18	66939920	66940775	856	66940336	33	25.0788	9.2568	20.9094	s4_peak_39027	1.23208e-21	Mc4r	ENSMUSG00000047259	66857715	66860472	-	upstream	-79449	79449	NearestLocation
18	50650280	50650660	381	50650483	33	25.0788	9.2568	20.9094	s4_peak_38432	1.23208e-21	Pudp	ENSMUSG00000048875	50567656	50568699	-	upstream	-81582	81582	NearestLocation
13	112288110	112288656	547	112288299	33	25.0788	9.2568	20.9094	s4_peak_22985	1.23208e-21	Ankrd55	ENSMUSG00000049985	112288451	112384002	+	overlapStart	-340	205	NearestLocation
12	78661717	78662176	460	78661896	33	25.0788	9.2568	20.9094	s4_peak_17444	1.23208e-21	Fam71d	ENSMUSG00000056987	78691535	78734513	+	upstream	-29817	29359	NearestLocation
7	38536925	38537220	296	38537081	33	25.0788	9.2568	20.9094	s4_peak_69965	1.23208e-21	Gm5591	ENSMUSG00000060565	38518139	38528193	-	upstream	-8733	8733	NearestLocation
19	51114510	51115137	628	51114964	33	25.0788	9.2568	20.9094	s4_peak_41610	1.23208e-21	Gm25644	ENSMUSG00000065143	51239690	51239796	-	downstream	125285	124553	NearestLocation
X	43208822	43209761	940	43209156	33	25.0788	9.2568	20.9094	s4_peak_84346	1.23208e-21	Gm24763	ENSMUSG00000065622	43254046	43254235	+	upstream	-45223	44285	NearestLocation
4	20191745	20192071	327	20191909	33	25.0788	9.2568	20.9094	s4_peak_53284	1.23208e-21	Ggh	ENSMUSG00000073987	20042052	20066750	+	downstream	149694	124996	NearestLocation
3	128209916	128210254	339	128210072	33	25.0788	9.2568	20.9094	s4_peak_51833	1.23208e-21	Gm10650	ENSMUSG00000074237	128038694	128040661	+	downstream	171223	169256	NearestLocation
2	53561058	53561336	279	53561190	33	25.0788	9.2568	20.9094	s4_peak_43727	1.23208e-21	Gm13503	ENSMUSG00000080716	53551926	53552371	+	downstream	9133	8688	NearestLocation
2	161433833	161434170	338	161434013	33	25.0788	9.2568	20.9094	s4_peak_47195	1.23208e-21	Gm11449	ENSMUSG00000083374	161482563	161483038	-	downstream	49204	48393	NearestLocation
2	19509188	19509527	340	19509358	33	25.0788	9.2568	20.9094	s4_peak_42599	1.23208e-21	Gm13345	ENSMUSG00000084160	19509090	19509317	-	overlapStart	128	99	NearestLocation
16	61056273	61056537	265	61056424	33	25.0788	9.2568	20.9094	s4_peak_32323	1.23208e-21	Gm17065	ENSMUSG00000090882	61058761	61058999	+	upstream	-2487	2224	NearestLocation
7	86118802	86119415	614	86119075	33	25.0788	9.2568	20.9094	s4_peak_71540	1.23208e-21	Vmn2r-ps84	ENSMUSG00000092532	86126333	86127229	+	upstream	-7530	6918	NearestLocation
11	60560951	60561256	306	60561132	33	25.0788	9.2568	20.9094	s4_peak_12223	1.23208e-21	Gm12622	ENSMUSG00000096745	60560924	60561305	-	inside	353	28	NearestLocation
19	49445860	49446265	406	49446036	33	25.0788	9.2568	20.9094	s4_peak_41595	1.23208e-21	Gm27935	ENSMUSG00000098507	49709794	49709872	-	downstream	264011	263529	NearestLocation
3	99195508	99195832	325	99195657	33	25.0788	9.2568	20.9094	s4_peak_50938	1.23208e-21	Mir6481	ENSMUSG00000098918	99199344	99199453	-	downstream	3944	3512	NearestLocation
1	62860801	62861177	377	62860990	33	25.0788	9.2568	20.9094	s4_peak_1598	1.23208e-21	Gm4208	ENSMUSG00000100426	62821355	62832370	-	upstream	-28432	28432	NearestLocation
X	47866443	47867654	1212	47866798	34	25.0731	8.9838	20.9085	s4_peak_84390	1.23464e-21	Smarca1	ENSMUSG00000031099	47809368	47892974	-	inside	26530	25320	NearestLocation
8	126970747	126971405	659	126971091	39	25.0694	7.81662	20.905	s4_peak_78362	1.24449e-21	Rbm34	ENSMUSG00000033931	126947175	126971079	-	overlapStart	331	326	NearestLocation
4	19708587	19709474	888	19709184	33	25.047	9.24114	20.8838	s4_peak_53274	1.30671e-21	Wwp1	ENSMUSG00000041058	19608303	19708993	-	overlapStart	405	405	NearestLocation
14	47568083	47568668	586	47568428	35	25.0415	8.71186	20.8787	s4_peak_24791	1.32215e-21	Atg14	ENSMUSG00000037526	47540894	47568434	-	overlapStart	350	234	NearestLocation
6	128802624	128803389	766	128803082	48	24.9976	6.31679	20.8364	s4_peak_67859	1.45757e-21	Klrb1c	ENSMUSG00000030325	128778485	128789215	-	upstream	-13410	13410	NearestLocation
18	33463453	33464381	929	33464028	43	24.9955	7.05106	20.8344	s4_peak_37809	1.46427e-21	Gm10549	ENSMUSG00000073610	33464163	33472448	+	overlapStart	-709	218	NearestLocation
9	32835308	32835831	524	32835644	38	24.9825	7.99033	20.8217	s4_peak_79400	1.50768e-21	Gm37167	ENSMUSG00000102467	32839527	32839922	-	downstream	4613	3696	NearestLocation
4	150236557	150237479	923	150236845	49	24.9598	6.17894	20.7999	s4_peak_57825	1.58519e-21	Eno1	ENSMUSG00000063524	150236721	150248879	+	overlapStart	-163	163	NearestLocation
5	129669747	129670329	583	129670135	35	24.9518	8.67052	20.7921	s4_peak_62448	1.61388e-21	Zfp11	ENSMUSG00000051034	129654593	129670099	-	overlapStart	351	230	NearestLocation
8	85111758	85112082	325	85111932	33	24.9472	9.19192	20.788	s4_peak_76627	1.62918e-21	Gm23388	ENSMUSG00000089213	85112012	85112068	-	includeFeature	309	14	NearestLocation
8	46481353	46481749	397	46481510	43	24.9321	7.02887	20.7732	s4_peak_75423	1.6857e-21	Acsl1	ENSMUSG00000018796	46471041	46536051	+	inside	10313	10313	NearestLocation
4	137877283	137877976	694	137877737	51	24.931	5.93485	20.7722	s4_peak_57264	1.6897e-21	Gm13012	ENSMUSG00000085823	137882370	137883937	-	downstream	6653	4394	NearestLocation
18	35561899	35563132	1234	35562200	39	24.9206	7.7569	20.762	s4_peak_37911	1.72966e-21	Matr3	ENSMUSG00000037236	35562146	35593835	+	overlapStart	-246	246	NearestLocation
1	82839223	82839706	484	82839401	37	24.9166	8.18172	20.7581	s4_peak_2189	1.7453e-21	Gm22396	ENSMUSG00000093782	82839446	82839498	+	includeFeature	-222	208	NearestLocation
5	52782873	52783430	558	52783120	34	24.8843	8.89386	20.7268	s4_peak_59644	1.87573e-21	Zcchc4	ENSMUSG00000029179	52775409	52824665	+	inside	7465	7465	NearestLocation
12	23069736	23070049	314	23069895	34	24.8843	8.89386	20.7268	s4_peak_15923	1.87573e-21	2410018L13Rik	ENSMUSG00000073164	22953997	23010284	-	upstream	-59453	59453	NearestLocation
5	15637589	15637924	336	15637750	41	24.882	7.35771	20.7249	s4_peak_58442	1.884e-21	Speer4d	ENSMUSG00000070933	15619064	15623864	+	downstream	18526	13726	NearestLocation
16	33380376	33381070	695	33380746	43	24.869	7.00682	20.7127	s4_peak_31585	1.93763e-21	Zfp148	ENSMUSG00000022811	33380775	33503903	+	overlapStart	-398	295	NearestLocation
17	29268601	29269108	508	29268759	43	24.869	7.00682	20.7127	s4_peak_34519	1.93763e-21	BC004004	ENSMUSG00000052712	29268788	29302881	+	overlapStart	-186	186	NearestLocation
4	116685388	116686119	732	116685674	35	24.8626	8.62958	20.7065	s4_peak_56138	1.96558e-21	Prdx1	ENSMUSG00000028691	116685544	116700822	+	overlapStart	-155	155	NearestLocation
14	48445954	48446675	722	48446147	35	24.8626	8.62958	20.7065	s4_peak_24833	1.96558e-21	Tmem260	ENSMUSG00000036339	48446128	48515135	+	overlapStart	-173	173	NearestLocation
9	41228798	41229299	502	41229065	35	24.8626	8.62958	20.7065	s4_peak_79692	1.96558e-21	1700063D05Rik	ENSMUSG00000100837	41206137	41217627	+	downstream	22662	11172	NearestLocation
11	86683424	86684148	725	86683860	33	24.8481	9.14323	20.6925	s4_peak_13560	2.03021e-21	Ptrh2	ENSMUSG00000072582	86683985	86692457	+	overlapStart	-560	163	NearestLocation
2	5950911	5951750	840	5951311	39	24.8468	7.72738	20.6914	s4_peak_42216	2.03517e-21	Upf2	ENSMUSG00000043241	5951469	6056703	+	overlapStart	-557	281	NearestLocation
11	113683789	113684661	873	113684195	46	24.8438	6.54068	20.6887	s4_peak_14878	2.04767e-21	D11Wsu47e	ENSMUSG00000041623	113684412	113694647	+	overlapStart	-622	249	NearestLocation
5	115326901	115327608	708	115327149	47	24.8326	6.39915	20.6781	s4_peak_61739	2.0985e-21	Srsf9	ENSMUSG00000029538	115327177	115333080	+	overlapStart	-275	275	NearestLocation
11	101119545	101120257	713	101120034	47	24.8326	6.39915	20.6781	s4_peak_14310	2.0985e-21	Tubg1	ENSMUSG00000035198	101119938	101126419	+	overlapStart	-392	319	NearestLocation
2	77928516	77928930	415	77928734	63	24.8319	4.85783	20.6776	s4_peak_44536	2.10107e-21	Cwc22	ENSMUSG00000027014	77881159	77946375	-	inside	17858	17445	NearestLocation
3	107850425	107851118	694	107850640	48	24.7843	6.25327	20.6317	s4_peak_51359	2.33491e-21	Eps8l3	ENSMUSG00000040600	107877230	107892899	+	upstream	-26804	26112	NearestLocation
11	76763164	76763767	604	76763584	35	24.7741	8.58902	20.6219	s4_peak_13105	2.38842e-21	Gosr1	ENSMUSG00000010392	76726602	76763579	-	overlapStart	414	188	NearestLocation
14	48475507	48476142	636	48475785	37	24.7557	8.1129	20.6041	s4_peak_24836	2.48828e-21	Tmem260	ENSMUSG00000036339	48446128	48515135	+	inside	29380	29380	NearestLocation
7	90129695	90130789	1095	90130047	38	24.7514	7.89474	20.6	s4_peak_71614	2.5116e-21	Picalm	ENSMUSG00000039361	90130232	90209447	+	overlapStart	-536	536	NearestLocation
6	27554383	27555161	779	27554846	33	24.7497	9.09504	20.5985	s4_peak_64185	2.52046e-21	Gm26310	ENSMUSG00000088391	27668087	27668203	+	upstream	-113703	112926	NearestLocation
15	36607914	36609912	1999	36609076	44	24.7408	6.80324	20.5902	s4_peak_27894	2.56909e-21	Pabpc1	ENSMUSG00000022283	36595661	36608973	-	overlapStart	1058	939	NearestLocation
4	124708661	124709245	585	124708988	51	24.7363	5.88195	20.5858	s4_peak_56531	2.59549e-21	Sf3a3	ENSMUSG00000028902	124714776	124732460	+	upstream	-6114	5531	NearestLocation
8	87831465	87832046	582	87831852	51	24.7363	5.88195	20.5858	s4_peak_76730	2.59549e-21	Zfp423	ENSMUSG00000045333	87661810	87959595	-	inside	128129	127549	NearestLocation
3	87947786	87948198	413	87947951	53	24.7234	5.66626	20.5732	s4_peak_50343	2.67178e-21	Crabp2	ENSMUSG00000004885	87948666	87953376	+	upstream	-879	468	NearestLocation
7	122101480	122102051	572	122101785	36	24.7071	8.31928	20.5571	s4_peak_72738	2.77243e-21	Ndufab1	ENSMUSG00000030869	122085403	122101886	-	overlapStart	405	165	NearestLocation
3	104864137	104865332	1196	104865141	36	24.7071	8.31928	20.5571	s4_peak_51226	2.77243e-21	St7l	ENSMUSG00000045576	104864503	104927894	+	overlapStart	-365	365	NearestLocation
17	56672967	56673955	989	56673132	49	24.7021	6.10463	20.5525	s4_peak_35607	2.80201e-21	Ranbp3	ENSMUSG00000002372	56673225	56711769	+	overlapStart	-257	257	NearestLocation
6	136468503	136469054	552	136468858	49	24.7021	6.10463	20.5525	s4_peak_68082	2.80201e-21	Gm6728	ENSMUSG00000091408	136486122	136487186	-	downstream	18682	17068	NearestLocation
2	157203919	157205037	1119	157204425	39	24.7004	7.66901	20.5508	s4_peak_47008	2.81294e-21	Rbl1	ENSMUSG00000027641	157145893	157204534	-	overlapStart	614	503	NearestLocation
11	76945380	76945966	587	76945688	35	24.6862	8.54883	20.5372	s4_peak_13114	2.90289e-21	Blmh	ENSMUSG00000020840	76924809	76987379	+	inside	20572	20572	NearestLocation
5	15061871	15062256	386	15062035	35	24.6862	8.54883	20.5372	s4_peak_58403	2.90289e-21	Gm17019	ENSMUSG00000091897	15028950	15032998	-	upstream	-28874	28874	NearestLocation
11	6274373	6275123	751	6274927	40	24.6777	7.46595	20.5291	s4_peak_10448	2.9574e-21	Tmed4	ENSMUSG00000004394	6270369	6274870	-	overlapStart	496	253	NearestLocation
7	118129133	118130068	936	118129516	37	24.676	8.07892	20.5276	s4_peak_72579	2.9675e-21	Arl6ip1	ENSMUSG00000030654	118118891	118129625	-	overlapStart	491	443	NearestLocation
14	54253632	54254300	669	54254069	33	24.6522	9.04737	20.5045	s4_peak_25018	3.12975e-21	Abhd4	ENSMUSG00000040997	54254129	54269169	+	overlapStart	-496	171	NearestLocation
19	41716118	41716745	628	41716397	49	24.6511	6.08999	20.5035	s4_peak_41206	3.1369e-21	Slit1	ENSMUSG00000025020	41600257	41743665	-	inside	27546	26920	NearestLocation
5	127323915	127324440	526	127324096	49	24.6511	6.08999	20.5035	s4_peak_62336	3.1369e-21	Tmem132cos	ENSMUSG00000087104	127256858	127281634	-	upstream	-42282	42282	NearestLocation
8	20516784	20517261	478	20516920	89	24.6321	3.64677	20.4848	s4_peak_74655	3.27476e-21	Gm21092	ENSMUSG00000095403	20550331	20581999	+	upstream	-33546	33070	NearestLocation
3	103171537	103172029	493	103171785	34	24.6062	8.76227	20.4601	s4_peak_51138	3.46649e-21	Bcas2	ENSMUSG00000005687	103171655	103179166	+	overlapStart	-117	117	NearestLocation
3	104541492	104542115	624	104541877	38	24.5996	7.83227	20.4537	s4_peak_51200	3.51763e-21	Lrig2	ENSMUSG00000032913	104453984	104511856	-	upstream	-29637	29637	NearestLocation
17	67741250	67741577	328	67741401	35	24.5989	8.50903	20.4533	s4_peak_35954	3.52111e-21	Lama1	ENSMUSG00000032796	67697265	67822645	+	inside	43986	43986	NearestLocation
8	103409073	103409422	350	103409230	35	24.5989	8.50903	20.4533	s4_peak_77236	3.52111e-21	Gm8730	ENSMUSG00000063696	102864779	102865853	-	upstream	-543221	543221	NearestLocation
GL456221.1	98478	98958	481	98728	37	24.5968	8.04522	20.4515	s4_peak_83365	3.5359e-21
14	34502025	34503054	1030	34502708	43	24.5575	6.89861	20.4132	s4_peak_24458	3.86154e-21	Bmpr1a	ENSMUSG00000021796	34410734	34503341	-	inside	1315	287	NearestLocation
11	83941984	83942504	521	83942161	33	24.5554	9.00019	20.4112	s4_peak_13426	3.87936e-21	Ddx52	ENSMUSG00000020677	83942062	83963088	+	overlapStart	-77	77	NearestLocation
2	119972265	119972916	652	119972448	33	24.5554	9.00019	20.4112	s4_peak_45723	3.87936e-21	Mapkbp1	ENSMUSG00000033902	119972699	120027408	+	overlapStart	-433	217	NearestLocation
12	51691663	51692389	727	51692081	41	24.546	7.2329	20.4023	s4_peak_16574	3.95995e-21	Strn3	ENSMUSG00000020954	51608541	51691914	-	overlapStart	250	250	NearestLocation
1	151344101	151344803	703	151344498	36	24.5411	8.24623	20.3977	s4_peak_4075	4.0024e-21	Ivns1abp	ENSMUSG00000023150	151344477	151364422	+	overlapStart	-375	326	NearestLocation
6	47772794	47773172	379	47772987	83	24.5287	3.82843	20.3859	s4_peak_64908	4.11292e-21	Gm24975	ENSMUSG00000094807	47773329	47773429	+	upstream	-534	157	NearestLocation
12	116280591	116281630	1040	116281190	38	24.5242	7.8014	20.3815	s4_peak_18884	4.15394e-21	Esyt2	ENSMUSG00000021171	116281222	116373096	+	overlapStart	-630	408	NearestLocation
2	144527269	144528015	747	144527682	34	24.5148	8.71926	20.3726	s4_peak_46466	4.24033e-21	Dzank1	ENSMUSG00000037259	144470557	144527414	-	overlapStart	144	144	NearestLocation
11	5761881	5762559	679	5762241	34	24.5148	8.71926	20.3726	s4_peak_10419	4.24033e-21	Urgcp	ENSMUSG00000049680	5713417	5762376	-	overlapStart	494	183	NearestLocation
12	65172265	65173279	1015	65172838	35	24.5122	8.46959	20.3702	s4_peak_16897	4.26393e-21	Mis18bp1	ENSMUSG00000047534	65132734	65172604	-	overlapStart	338	338	NearestLocation
6	3182447	3183812	1366	3183394	49	24.4989	6.04646	20.3574	s4_peak_63643	4.39117e-21		ENSMUSG00000098936	3107510	3108401	-	upstream	-74047	74047	NearestLocation
4	141139468	141139934	467	141139760	43	24.496	6.87736	20.3546	s4_peak_57382	4.41926e-21	Szrd1	ENSMUSG00000040842	141113001	141139775	-	overlapStart	306	159	NearestLocation
7	73617954	73618972	1019	73618583	43	24.496	6.87736	20.3546	s4_peak_71063	4.41926e-21	Gm26176	ENSMUSG00000065729	73645985	73646089	-	downstream	28134	27013	NearestLocation
3	95819358	95819985	628	95819672	39	24.4835	7.58308	20.3425	s4_peak_50718	4.54454e-21	Rprd2	ENSMUSG00000028106	95759873	95818953	-	upstream	-406	406	NearestLocation
18	24020211	24021080	870	24020517	39	24.4835	7.58308	20.3425	s4_peak_37594	4.54454e-21	Zfp24	ENSMUSG00000051469	24009702	24020810	-	overlapStart	598	270	NearestLocation
7	141130941	141131599	659	141131234	40	24.4699	7.38646	20.3293	s4_peak_73704	4.6849e-21	Ptdss2	ENSMUSG00000025495	141122382	141157021	+	inside	8560	8560	NearestLocation
8	106210787	106211304	518	106211094	40	24.4699	7.38646	20.3293	s4_peak_77405	4.6849e-21	Slc7a6os	ENSMUSG00000033106	106200438	106210933	-	overlapStart	145	145	NearestLocation
13	23698099	23698584	486	23698383	36	24.4589	8.21018	20.3188	s4_peak_19662	4.79932e-21	Hist1h4c	ENSMUSG00000060678	23698060	23698454	-	overlapStart	354	40	NearestLocation
11	74925523	74926187	665	74925750	38	24.4493	7.77078	20.3097	s4_peak_12997	4.90162e-21	Srr	ENSMUSG00000001323	74906359	74925948	-	overlapStart	424	239	NearestLocation
1	91249815	91250616	802	91250239	38	24.4493	7.77078	20.3097	s4_peak_2626	4.90162e-21	Ube2f	ENSMUSG00000034343	91250304	91290337	+	overlapStart	-488	312	NearestLocation
10	52528442	52529515	1074	52528918	37	24.4397	7.97867	20.3007	s4_peak_7438	5.00426e-21	Zfa-ps	ENSMUSG00000049576	52542320	52545739	-	downstream	17296	12805	NearestLocation
19	56105338	56105949	612	56105759	43	24.4347	6.85625	20.2958	s4_peak_41802	5.06023e-21	Gm22271	ENSMUSG00000077223	56277518	56277645	-	downstream	172306	171569	NearestLocation
18	6666770	6667124	355	6666941	35	24.426	8.43052	20.2873	s4_peak_37085	5.16095e-21	4921524L21Rik	ENSMUSG00000039540	6603633	6638966	+	downstream	63138	27805	NearestLocation
16	20140887	20141567	681	20141147	35	24.426	8.43052	20.2873	s4_peak_30988	5.16095e-21	Yeats2	ENSMUSG00000041215	20141063	20232573	+	overlapStart	-175	175	NearestLocation
1	60098070	60098749	680	60098259	34	24.4241	8.67668	20.2855	s4_peak_1530	5.18203e-21	Wdr12	ENSMUSG00000026019	60069785	60098645	-	overlapStart	574	104	NearestLocation
2	153346353	153346857	505	153346534	41	24.4137	7.18415	20.2755	s4_peak_46795	5.3031e-21	2500004C02Rik	ENSMUSG00000073236	153341157	153346073	-	upstream	-281	281	NearestLocation
8	20348142	20348512	371	20348334	45	24.4105	6.54506	20.2725	s4_peak_74630	5.33962e-21	Gm15319	ENSMUSG00000074449	20337664	20363210	-	inside	15067	10479	NearestLocation
12	108178858	108180293	1436	108179894	36	24.3772	8.17445	20.24	s4_peak_18570	5.75453e-21	Setd3	ENSMUSG00000056770	108106431	108179314	-	overlapStart	455	455	NearestLocation
7	111082124	111083477	1354	111082916	38	24.3748	7.7404	20.2378	s4_peak_72281	5.78376e-21	Eif4g2	ENSMUSG00000005610	111070568	111083030	-	overlapStart	905	447	NearestLocation
17	71615992	71616648	657	71616136	38	24.3748	7.7404	20.2378	s4_peak_36118	5.78376e-21	Wdr43	ENSMUSG00000041057	71616215	71659031	+	overlapStart	-222	222	NearestLocation
8	10866921	10867222	302	10867111	38	24.3748	7.7404	20.2378	s4_peak_74215	5.78376e-21	Rps16-ps3	ENSMUSG00000096258	10808730	10809170	-	upstream	-57752	57752	NearestLocation
4	150854686	150855637	952	150855054	37	24.3619	7.9458	20.2254	s4_peak_57857	5.95059e-21	1700045H11Rik	ENSMUSG00000078492	150828225	150854949	-	overlapStart	262	262	NearestLocation
5	128600138	128600775	638	128600534	59	24.3348	5.04452	20.1992	s4_peak_62393	6.32106e-21	5930412G12Rik	ENSMUSG00000072591	128579106	128600693	-	overlapStart	554	82	NearestLocation
2	181917366	181917931	566	181917548	52	24.3287	5.66675	20.1935	s4_peak_48140	6.40457e-21	Gm5466	ENSMUSG00000083397	181896823	181898712	+	downstream	20544	18655	NearestLocation
8	20099831	20100530	700	20100266	66	24.3021	4.56658	20.1677	s4_peak_74596	6.7972e-21		ENSMUSG00000094614	20122365	20126624	+	upstream	-22533	21835	NearestLocation
7	35989289	35989835	547	35989632	38	24.3007	7.71025	20.1663	s4_peak_69828	6.8193e-21	Rpl17-ps9	ENSMUSG00000066543	36118274	36118828	+	upstream	-128984	128439	NearestLocation
19	8722968	8723533	566	8723372	38	24.3007	7.71025	20.1663	s4_peak_40206	6.8193e-21		ENSMUSG00000097188	8723496	8726442	+	overlapStart	-527	37	NearestLocation
4	122885582	122886664	1083	122885906	36	24.296	8.13902	20.1619	s4_peak_56406	6.88795e-21	Cap1	ENSMUSG00000028656	122859047	122886056	-	overlapStart	473	473	NearestLocation
2	177839871	177840370	500	177840143	36	24.296	8.13902	20.1619	s4_peak_47934	6.88795e-21	Gm14325	ENSMUSG00000095362	177831791	177840336	-	overlapStart	464	34	NearestLocation
8	104442376	104443094	719	104442869	37	24.2844	7.9132	20.1507	s4_peak_77280	7.06757e-21	Dync1li2	ENSMUSG00000035770	104417674	104443047	-	overlapStart	670	47	NearestLocation
X	13346905	13347533	629	13347089	39	24.27	7.49906	20.1366	s4_peak_83805	7.30062e-21	Gm7129	ENSMUSG00000080914	13326023	13327019	-	upstream	-19887	19887	NearestLocation
3	97901014	97901534	521	97901248	33	24.2694	8.86155	20.1361	s4_peak_50890	7.30903e-21	Gm15999	ENSMUSG00000086557	97892231	97901089	-	overlapStart	74	74	NearestLocation
7	35278480	35278868	389	35278698	42	24.2569	6.95669	20.1245	s4_peak_69790	7.50827e-21	Gpatch1	ENSMUSG00000063808	35276536	35318440	-	inside	39959	1945	NearestLocation
X	32601078	32601984	907	32601639	35	24.2554	8.35344	20.1231	s4_peak_84123	7.53199e-21	Btbd35f1	ENSMUSG00000094309	32560055	32562009	+	downstream	41024	39070	NearestLocation
2	122097747	122098172	426	122098004	36	24.2153	8.1039	20.0845	s4_peak_45815	8.23285e-21	Spg11	ENSMUSG00000033396	122053520	122118386	-	inside	20638	20214	NearestLocation
X	107454213	107454759	547	107454578	39	24.1995	7.47147	20.0693	s4_peak_85322	8.5259e-21	Gm14835	ENSMUSG00000082172	107405894	107406208	-	upstream	-48006	48006	NearestLocation
9	59036073	59037254	1182	59036536	40	24.1975	7.28306	20.0675	s4_peak_80510	8.56091e-21	Neo1	ENSMUSG00000032340	58874679	59036441	-	overlapStart	367	367	NearestLocation
5	137045688	137046580	893	137045994	43	24.1921	6.77309	20.0624	s4_peak_62848	8.66244e-21	Ap1s1	ENSMUSG00000004849	137034993	137046135	-	overlapStart	446	445	NearestLocation
10	24869714	24870370	657	24869965	33	24.1755	8.81628	20.0462	s4_peak_6646	8.99125e-21	Med23	ENSMUSG00000019984	24869986	24913681	+	overlapStart	-271	271	NearestLocation
2	122117934	122118630	697	122118373	33	24.1755	8.81628	20.0462	s4_peak_45818	8.99125e-21	Spg11	ENSMUSG00000033396	122053520	122118386	-	overlapStart	451	244	NearestLocation
13	21222114	21222879	766	21222639	34	24.1558	8.55139	20.0271	s4_peak_19468	9.39593e-21	Trim27	ENSMUSG00000021326	21179445	21194724	+	downstream	42670	27391	NearestLocation
13	46669182	46669807	626	46669434	34	24.1558	8.55139	20.0271	s4_peak_20526	9.39593e-21	Fam8a1	ENSMUSG00000069237	46669522	46678056	+	overlapStart	-339	285	NearestLocation
10	12922478	12923547	1070	12922615	38	24.1537	7.65066	20.0251	s4_peak_6211	9.43865e-21	B230208H11Rik	ENSMUSG00000097378	12916648	12923100	-	overlapStart	621	447	NearestLocation
6	136851031	136851732	702	136851555	41	24.1529	7.08861	20.0244	s4_peak_68107	9.45279e-21	Art4	ENSMUSG00000030217	136848451	136857733	-	inside	6701	2581	NearestLocation
9	35569592	35570576	985	35570029	36	24.135	8.06909	20.0072	s4_peak_79492	9.83581e-21	Hyls1	ENSMUSG00000050555	35560820	35570398	-	overlapStart	805	178	NearestLocation
17	88597190	88598132	943	88597624	42	24.1321	6.91263	20.0046	s4_peak_36829	9.89487e-21	Ston1	ENSMUSG00000033855	88597684	88662586	+	overlapStart	-493	448	NearestLocation
4	151107617	151108606	990	151108180	43	24.1321	6.75261	20.0046	s4_peak_57867	9.89487e-21	Gm13090	ENSMUSG00000078491	151089570	151091449	+	downstream	18048	16169	NearestLocation
7	140137455	140137821	367	140137626	37	24.1309	7.84881	20.0037	s4_peak_73647	9.91448e-21	Mtg1	ENSMUSG00000039018	140137564	140150786	+	overlapStart	-108	108	NearestLocation
6	127468387	127469042	656	127468847	39	24.1294	7.44408	20.0025	s4_peak_67780	9.94146e-21	Parp11	ENSMUSG00000037997	127446840	127494241	+	inside	21548	21548	NearestLocation
X	107455921	107456567	647	107456326	39	24.1294	7.44408	20.0025	s4_peak_85323	9.94146e-21	Gm14835	ENSMUSG00000082172	107405894	107406208	-	upstream	-49714	49714	NearestLocation
JH584304.1	24737	25012	276	24895	127	24.0954	2.8401	19.9691	s4_peak_83507	1.07379e-20
3	138526795	138528073	1279	138527198	44	24.0925	6.58742	19.9662	s4_peak_52162	1.08101e-20	Mir1956	ENSMUSG00000088373	138526415	138526494	+	downstream	381	302	NearestLocation
6	52176944	52177491	548	52177130	57	24.0903	5.14928	19.9641	s4_peak_65171	1.08623e-20	5730596B20Rik	ENSMUSG00000056468	52177498	52180851	+	upstream	-553	7	NearestLocation
3	146812922	146813485	564	146813247	33	24.0823	8.77148	19.9564	s4_peak_52421	1.10563e-20	Prkacb	ENSMUSG00000005034	146729579	146812960	-	overlapStart	37	37	NearestLocation
7	127511801	127513069	1269	127512189	39	24.0596	7.41688	19.9348	s4_peak_72988	1.1619e-20	Srcap	ENSMUSG00000053877	127511983	127567054	+	overlapStart	-181	181	NearestLocation
1	191062761	191063451	691	191062950	36	24.0553	8.03457	19.9307	s4_peak_5725	1.1729e-20	Tatdn3	ENSMUSG00000026632	191045826	191062932	-	overlapStart	170	170	NearestLocation
7	123415724	123416251	528	123416051	37	24.0548	7.817	19.9304	s4_peak_72798	1.17376e-20	Gm23559	ENSMUSG00000088449	123382669	123382771	-	upstream	-32954	32954	NearestLocation
15	102670695	102671321	627	102671092	44	24.0349	6.56848	19.9112	s4_peak_30186	1.22687e-20	Mir688	ENSMUSG00000076009	102671792	102671866	-	downstream	1170	471	NearestLocation
17	29285851	29286763	913	29286439	47	24.0313	6.15661	19.9076	s4_peak_34520	1.23703e-20	BC004004	ENSMUSG00000052712	29268788	29302881	+	inside	17064	16118	NearestLocation
13	21750263	21750834	572	21750518	41	24.0242	7.04178	19.9006	s4_peak_19510	1.25713e-20	Hist1h4k	ENSMUSG00000064288	21750194	21750505	-	overlapStart	241	70	NearestLocation
8	25543174	25543894	721	25543699	46	24.0166	6.28233	19.8931	s4_peak_74898	1.27909e-20	Gm16159	ENSMUSG00000086134	25548661	25556083	-	downstream	12908	4767	NearestLocation
14	105896986	105897953	968	105897288	52	24.0104	5.58441	19.8871	s4_peak_26556	1.29691e-20	Spry2	ENSMUSG00000022114	105891949	105896819	-	upstream	-168	168	NearestLocation
7	3629635	3630098	464	3629917	38	24.0083	7.59198	19.8851	s4_peak_68603	1.30284e-20	Prpf31	ENSMUSG00000008373	3629985	3642486	+	overlapStart	-349	113	NearestLocation
5	124862016	124863435	1420	124862617	42	24.0083	6.86912	19.8851	s4_peak_62250	1.30284e-20	Ccdc92	ENSMUSG00000037979	124834418	124862424	-	overlapStart	407	407	NearestLocation
4	150371567	150372287	721	150371906	38	24.0083	7.59198	19.8851	s4_peak_57830	1.30284e-20	Gm23209	ENSMUSG00000089292	150321193	150321302	+	downstream	50375	50266	NearestLocation
8	80738700	80739862	1163	80739494	40	23.9966	7.2074	19.8738	s4_peak_76455	1.33709e-20	Smarca5	ENSMUSG00000031715	80698507	80739497	-	overlapStart	796	365	NearestLocation
12	83631918	83632940	1023	83632240	39	23.9902	7.38989	19.8676	s4_peak_17724	1.35644e-20	Rbm25	ENSMUSG00000010608	83631236	83683123	+	inside	683	683	NearestLocation
5	129786923	129787826	904	129787408	33	23.9898	8.72712	19.8673	s4_peak_62456	1.35725e-20	Psph	ENSMUSG00000029446	129765558	129787252	-	overlapStart	328	328	NearestLocation
5	106176657	106176986	330	106176829	37	23.9792	7.78545	19.8574	s4_peak_61338	1.38855e-20	Gm25672	ENSMUSG00000095052	106072327	106072433	-	upstream	-104225	104225	NearestLocation
5	150665000	150665922	923	150665646	36	23.976	8.00035	19.8546	s4_peak_63584	1.39753e-20	N4bp2l2	ENSMUSG00000029655	150608007	150665612	-	overlapStart	611	310	NearestLocation
9	37613186	37613978	793	37613705	32	23.9732	8.98454	19.8521	s4_peak_79583	1.40563e-20	Siae	ENSMUSG00000001942	37613847	37648318	+	overlapStart	-660	131	NearestLocation
10	70222257	70222569	313	70222413	32	23.9732	8.98454	19.8521	s4_peak_8031	1.40563e-20	Mrln	ENSMUSG00000019933	70204664	70219711	+	downstream	17594	2547	NearestLocation
12	26598568	26598904	337	26598748	32	23.9732	8.98454	19.8521	s4_peak_16061	1.40563e-20	Cmpk2	ENSMUSG00000020638	26469204	26479835	+	downstream	129365	118734	NearestLocation
15	55557172	55557847	676	55557332	32	23.9732	8.98454	19.8521	s4_peak_28317	1.40563e-20	Mrpl13	ENSMUSG00000022370	55534094	55557748	-	overlapStart	575	99	NearestLocation
6	13069590	13070143	554	13069766	32	23.9732	8.98454	19.8521	s4_peak_63892	1.40563e-20	Tmem106b	ENSMUSG00000029571	13069759	13089269	+	overlapStart	-168	168	NearestLocation
6	135406500	135406862	363	135406685	32	23.9732	8.98454	19.8521	s4_peak_68054	1.40563e-20	Emp1	ENSMUSG00000030208	135362931	135383173	+	downstream	43570	23328	NearestLocation
11	56001439	56001719	281	56001529	32	23.9732	8.98454	19.8521	s4_peak_11984	1.40563e-20	Nmur2	ENSMUSG00000037393	56024987	56041010	-	downstream	39570	23268	NearestLocation
14	45388538	45389074	537	45388881	32	23.9732	8.98454	19.8521	s4_peak_24695	1.40563e-20	Gnpnat1	ENSMUSG00000037722	45376334	45388802	-	overlapStart	263	263	NearestLocation
4	88094269	88095228	960	88094675	32	23.9732	8.98454	19.8521	s4_peak_55213	1.40563e-20	Focad	ENSMUSG00000038368	88094629	88411011	+	overlapStart	-359	359	NearestLocation
13	36978472	36978950	479	36978795	32	23.9732	8.98454	19.8521	s4_peak_20117	1.40563e-20	F13a1	ENSMUSG00000039109	36867178	37050244	-	inside	71771	71294	NearestLocation
16	16136143	16136383	241	16136257	32	23.9732	8.98454	19.8521	s4_peak_30799	1.40563e-20	Spidr	ENSMUSG00000041974	15889227	16146851	-	inside	10707	10468	NearestLocation
16	64806327	64807004	678	64806694	32	23.9732	8.98454	19.8521	s4_peak_32393	1.40563e-20	Zfp654	ENSMUSG00000047141	64780351	64786321	-	upstream	-20007	20007	NearestLocation
12	95822146	95823314	1169	95822756	32	23.9732	8.98454	19.8521	s4_peak_18115	1.40563e-20	Flrt2	ENSMUSG00000047414	95692226	95785215	+	downstream	129921	36932	NearestLocation
19	38043240	38043703	464	38043515	32	23.9732	8.98454	19.8521	s4_peak_41074	1.40563e-20	Myof	ENSMUSG00000048612	37899036	38043577	-	overlapStart	336	126	NearestLocation
1	162217409	162218125	717	162217559	32	23.9732	8.98454	19.8521	s4_peak_4501	1.40563e-20	Mir199a-2	ENSMUSG00000070126	162217814	162217923	+	includeFeature	-404	202	NearestLocation
2	146855683	146856497	815	146855919	32	23.9732	8.98454	19.8521	s4_peak_46536	1.40563e-20	Kiz	ENSMUSG00000074749	146855864	146970097	+	overlapStart	-180	180	NearestLocation
2	12060317	12060716	400	12060590	32	23.9732	8.98454	19.8521	s4_peak_42399	1.40563e-20	Gm13310	ENSMUSG00000080801	12082612	12083992	-	downstream	23674	21896	NearestLocation
X	65540135	65540800	666	65540368	32	23.9732	8.98454	19.8521	s4_peak_84635	1.40563e-20		ENSMUSG00000081489	65194669	65195115	-	upstream	-345021	345021	NearestLocation
X	52898562	52899314	753	52899067	32	23.9732	8.98454	19.8521	s4_peak_84478	1.40563e-20	Rps2-ps13	ENSMUSG00000081684	52898588	52899469	+	overlapStart	-25	25	NearestLocation
4	105787807	105788260	454	105788076	32	23.9732	8.98454	19.8521	s4_peak_55736	1.40563e-20	Gm12728	ENSMUSG00000083780	105789869	105794711	+	upstream	-2061	1609	NearestLocation
13	78163050	78163998	949	78163245	32	23.9732	8.98454	19.8521	s4_peak_21883	1.40563e-20	A830082K12Rik	ENSMUSG00000087143	78198017	78279391	+	upstream	-34966	34019	NearestLocation
7	70845916	70846537	622	70846303	32	23.9732	8.98454	19.8521	s4_peak_70982	1.40563e-20	Gm24880	ENSMUSG00000089401	70752416	70752500	+	downstream	93501	93417	NearestLocation
3	137918260	137918887	628	137918504	32	23.9732	8.98454	19.8521	s4_peak_52130	1.40563e-20	Lamtor3	ENSMUSG00000091512	137918526	137928765	+	overlapStart	-265	265	NearestLocation
X	108747675	108748107	433	108747985	32	23.9732	8.98454	19.8521	s4_peak_85338	1.40563e-20	Gm379	ENSMUSG00000093916	108664004	108664891	-	upstream	-82785	82785	NearestLocation
16	78660489	78661156	668	78660741	32	23.9732	8.98454	19.8521	s4_peak_32637	1.40563e-20	Gm24861	ENSMUSG00000093988	78624747	78624853	+	downstream	35743	35637	NearestLocation
5	151368402	151369180	779	151368913	32	23.9732	8.98454	19.8521	s4_peak_63616	1.40563e-20	1700028E10Rik	ENSMUSG00000097321	151368675	151396164	+	overlapStart	-272	272	NearestLocation
6	102787690	102787986	297	102787835	32	23.9732	8.98454	19.8521	s4_peak_66827	1.40563e-20	Mir6373	ENSMUSG00000098533	102794384	102794485	+	upstream	-6693	6398	NearestLocation
1	150343922	150344251	330	150344076	32	23.9732	8.98454	19.8521	s4_peak_4047	1.40563e-20	2310030A07Rik	ENSMUSG00000099447	150320681	150346771	-	inside	2848	2520	NearestLocation
9	25150915	25152237	1323	25151697	32	23.9732	8.98454	19.8521	s4_peak_79137	1.40563e-20	Gm29642	ENSMUSG00000100002	25152114	25175039	+	overlapStart	-1198	123	NearestLocation
1	123303710	123303981	272	123303882	32	23.9732	8.98454	19.8521	s4_peak_3324	1.40563e-20	Gm28912	ENSMUSG00000101495	123287574	123287807	+	downstream	16137	15904	NearestLocation
2	168154402	168154790	389	168154564	50	23.9606	5.78172	19.8448	s4_peak_47485	1.42965e-20	E130018N17Rik	ENSMUSG00000087648	168152603	168154513	-	overlapStart	110	110	NearestLocation
1	161130946	161131604	659	161131419	32	23.9425	8.96934	19.8273	s4_peak_4469	1.48833e-20	Klhl20	ENSMUSG00000026705	161088375	161131511	-	overlapStart	564	93	NearestLocation
12	17544465	17545457	993	17544672	39	23.9212	7.36309	19.8068	s4_peak_15726	1.56016e-20	Odc1	ENSMUSG00000011179	17544873	17551502	+	overlapStart	-407	407	NearestLocation
3	89998165	89998884	720	89998624	39	23.9212	7.36309	19.8068	s4_peak_50474	1.56016e-20	Hax1	ENSMUSG00000027944	89995457	89998686	-	overlapStart	520	198	NearestLocation
9	21615675	21616773	1099	21615927	44	23.9204	6.53092	19.8065	s4_peak_79007	1.56121e-20	Smarca4	ENSMUSG00000032187	21616169	21704230	+	overlapStart	-493	493	NearestLocation
17	23535100	23535475	376	23535248	45	23.9066	6.38401	19.7931	s4_peak_34200	1.61027e-20	Casp16-ps	ENSMUSG00000067882	23550965	23553566	-	downstream	18465	15490	NearestLocation
14	57797987	57798991	1005	57798144	36	23.8973	7.96641	19.7843	s4_peak_25221	1.6432e-20	Sap18	ENSMUSG00000021963	57798180	57804980	+	overlapStart	-192	192	NearestLocation
2	70661213	70661793	581	70661633	34	23.8929	8.42967	19.7804	s4_peak_44143	1.65821e-20	Gorasp2	ENSMUSG00000014959	70661576	70712636	+	overlapStart	-362	217	NearestLocation
2	52696496	52698991	2496	52698651	64	23.8864	4.60977	19.7743	s4_peak_43710	1.68132e-20	Cacnb4	ENSMUSG00000017412	52428320	52676831	-	upstream	-19666	19666	NearestLocation
4	105157197	105157915	719	105157434	38	23.8643	7.53419	19.7527	s4_peak_55707	1.76722e-20	Plpp3	ENSMUSG00000028517	105157347	105232764	+	overlapStart	-149	149	NearestLocation
9	121718648	121719699	1052	121718827	40	23.8643	7.15782	19.7527	s4_peak_83119	1.76722e-20	Nktr	ENSMUSG00000032525	121719169	121756843	+	overlapStart	-520	520	NearestLocation
3	53463052	53463858	807	53463694	40	23.8643	7.15782	19.7527	s4_peak_49466	1.76722e-20	Proser1	ENSMUSG00000049504	53463666	53481755	+	overlapStart	-613	192	NearestLocation
8	19713796	19714219	424	19713956	57	23.8522	5.09581	19.7415	s4_peak_74543	1.81334e-20	4930467E23Rik	ENSMUSG00000096265	19729746	19752236	+	upstream	-15949	15527	NearestLocation
7	29865003	29865441	439	29865235	35	23.8384	8.16678	19.728	s4_peak_69583	1.87051e-20	Zfp420	ENSMUSG00000058402	29859979	29877292	+	inside	5025	5025	NearestLocation
18	66075485	66075917	433	66075696	41	23.8333	6.97269	19.7234	s4_peak_38989	1.89069e-20	Lman1	ENSMUSG00000041891	65980754	66022580	-	upstream	-52906	52906	NearestLocation
3	31212481	31213061	581	31212872	37	23.8291	7.72311	19.7193	s4_peak_48839	1.90858e-20	Cldn11	ENSMUSG00000037625	31149920	31164324	+	downstream	62562	48158	NearestLocation
7	121034014	121035396	1383	121034596	37	23.8291	7.72311	19.7193	s4_peak_72691	1.90858e-20	Gm9905	ENSMUSG00000053358	121033252	121035096	-	overlapStart	1081	300	NearestLocation
7	141638074	141639776	1703	141638251	60	23.8257	4.86281	19.7162	s4_peak_73739	1.92234e-20	Muc6	ENSMUSG00000048191	141633456	141655319	-	inside	17244	4619	NearestLocation
1	37313385	37313928	544	37313721	38	23.793	7.50563	19.6849	s4_peak_871	2.06581e-20	Inpp4a	ENSMUSG00000026113	37299865	37410736	+	inside	13521	13521	NearestLocation
15	93910876	93911469	594	93911143	39	23.7841	7.31008	19.6763	s4_peak_29637	2.10727e-20	Prickle1	ENSMUSG00000036158	93499114	93595891	-	upstream	-314986	314986	NearestLocation
4	128715820	128716207	388	128716018	50	23.772	5.73053	19.6646	s4_peak_56749	2.16461e-20	A3galt2	ENSMUSG00000028794	128755364	128769298	+	upstream	-39543	39157	NearestLocation
12	59040065	59040563	499	59040261	36	23.7411	7.8994	19.6352	s4_peak_16809	2.31627e-20	Gm22973	ENSMUSG00000065232	59040335	59040525	+	includeFeature	-269	38	NearestLocation
4	117330834	117331530	697	117331016	50	23.7252	5.71787	19.6199	s4_peak_56178	2.39961e-20	Gm12843	ENSMUSG00000085749	117295817	117297725	+	downstream	35018	33110	NearestLocation
5	132500813	132501337	525	132500995	33	23.7163	8.59671	19.6117	s4_peak_62580	2.4454e-20	Auts2	ENSMUSG00000029673	131437333	132543344	-	inside	42530	42007	NearestLocation
6	87457279	87458028	750	87457542	39	23.716	7.28385	19.6116	s4_peak_66209	2.44546e-20	Bmp10	ENSMUSG00000030046	87429002	87434512	+	downstream	28278	22768	NearestLocation
12	110695750	110696934	1185	110696415	44	23.6941	6.45707	19.5905	s4_peak_18712	2.56738e-20	Hsp90aa1	ENSMUSG00000021270	110690605	110702728	-	inside	6977	5146	NearestLocation
10	100366707	100367405	699	100367132	37	23.6807	7.66175	19.5775	s4_peak_9210	2.64545e-20	Gm4308	ENSMUSG00000095673	100366499	100367412	+	inside	209	7	NearestLocation
4	62524695	62525502	808	62525187	40	23.6681	7.08472	19.5661	s4_peak_54647	2.71556e-20	4933430I17Rik	ENSMUSG00000058046	62525369	62547993	+	overlapStart	-673	133	NearestLocation
17	33890440	33891061	622	33890899	40	23.6681	7.08472	19.5661	s4_peak_34780	2.71556e-20	Kifc1	ENSMUSG00000079553	33875666	33890661	-	overlapStart	220	220	NearestLocation
5	25529529	25530386	858	25529953	43	23.6605	6.59314	19.5595	s4_peak_58806	2.75721e-20	1700096K18Rik	ENSMUSG00000101856	25530013	25531466	+	overlapStart	-483	373	NearestLocation
9	51962998	51963740	743	51963563	32	23.6547	8.82754	19.5546	s4_peak_80201	2.7885e-20	Fdx1	ENSMUSG00000032051	51943307	51963533	-	overlapStart	534	207	NearestLocation
15	17266483	17267727	1245	17266848	32	23.6547	8.82754	19.5546	s4_peak_27485	2.7885e-20	Gm22032	ENSMUSG00000080596	17591566	17591681	-	downstream	325197	323839	NearestLocation
9	44320047	44320492	446	44320326	41	23.645	6.90494	19.5471	s4_peak_79830	2.83707e-20	C2cd2l	ENSMUSG00000032120	44309237	44320282	-	overlapStart	234	210	NearestLocation
5	142906327	142906879	553	142906615	61	23.6422	4.7558	19.545	s4_peak_63128	2.85122e-20	Actb	ENSMUSG00000029580	142903115	142906754	-	overlapStart	426	125	NearestLocation
10	99262647	99263367	721	99263123	50	23.632	5.69273	19.5359	s4_peak_9160	2.91132e-20	Dusp6	ENSMUSG00000019960	99263231	99267488	+	overlapStart	-583	136	NearestLocation
17	26252702	26253511	810	26252872	33	23.6265	8.5541	19.5315	s4_peak_34380	2.9413e-20	Luc7l	ENSMUSG00000024188	26252910	26285504	+	overlapStart	-207	207	NearestLocation
9	123112835	123113656	822	123113175	33	23.6265	8.5541	19.5315	s4_peak_83197	2.9413e-20	Zdhhc3	ENSMUSG00000025786	123066160	123113205	-	overlapStart	369	369	NearestLocation
6	134928160	134929128	969	134928690	43	23.6026	6.57374	19.5092	s4_peak_68015	3.09606e-20	Lockd	ENSMUSG00000098318	134929092	134951718	+	overlapStart	-931	36	NearestLocation
16	81029382	81029704	323	81029531	35	23.5945	8.05874	19.5012	s4_peak_32682	3.15333e-20	Ncam2	ENSMUSG00000022762	81200697	81624285	+	upstream	-171314	170993	NearestLocation
16	32332045	32333107	1063	32332333	35	23.5945	8.05874	19.5012	s4_peak_31527	3.15333e-20	Ubxn7	ENSMUSG00000053774	32332252	32393747	+	overlapStart	-206	206	NearestLocation
7	27591372	27592136	765	27591954	42	23.5834	6.72106	19.4905	s4_peak_69422	3.23184e-20	Akt2	ENSMUSG00000004056	27591552	27640826	+	overlapStart	-179	179	NearestLocation
7	127776566	127777409	844	127777026	42	23.5834	6.72106	19.4905	s4_peak_73014	3.23184e-20	Setd1a	ENSMUSG00000042308	127776670	127800122	+	overlapStart	-103	103	NearestLocation
7	70624525	70624975	451	70624801	38	23.581	7.42122	19.4886	s4_peak_70968	3.24661e-20	Gm24880	ENSMUSG00000089401	70752416	70752500	+	upstream	-127890	127441	NearestLocation
5	14974381	14974743	363	14974563	52	23.5661	5.47085	19.4742	s4_peak_58381	3.35583e-20	Gm10354	ENSMUSG00000072188	14974113	14978935	-	inside	4553	269	NearestLocation
3	19162590	19163369	780	19163234	32	23.5602	8.78127	19.4684	s4_peak_48529	3.40087e-20	Armc1	ENSMUSG00000027599	19131402	19163065	-	overlapStart	474	304	NearestLocation
2	73911009	73911594	586	73911425	34	23.5508	8.27267	19.4592	s4_peak_44318	3.47384e-20	Atp5g3	ENSMUSG00000018770	73908447	73911326	-	overlapStart	316	268	NearestLocation
4	44167346	44168564	1219	44168381	34	23.5508	8.27267	19.4592	s4_peak_53988	3.47384e-20	Gm12504	ENSMUSG00000084274	44121893	44124123	+	downstream	45454	43224	NearestLocation
4	95510094	95511194	1101	95511014	33	23.5373	8.51192	19.4464	s4_peak_55384	3.57726e-20	Gm25004	ENSMUSG00000065745	95524044	95524204	+	upstream	-13949	12850	NearestLocation
1	61498673	61499611	939	61499325	37	23.5339	7.60137	19.4432	s4_peak_1566	3.60429e-20	Gm28449	ENSMUSG00000100965	61474951	61476028	+	downstream	23723	22646	NearestLocation
3	36475111	36476101	991	36475925	36	23.5103	7.80097	19.421	s4_peak_49023	3.79289e-20	1810062G17Rik	ENSMUSG00000027713	36475937	36482299	+	overlapStart	-825	164	NearestLocation
9	110131620	110132351	732	110131970	36	23.5103	7.80097	19.421	s4_peak_82581	3.79289e-20	Smarcc1	ENSMUSG00000032481	110132024	110240177	+	overlapStart	-403	327	NearestLocation
2	155020345	155020808	464	155020652	50	23.4932	5.65542	19.4042	s4_peak_46889	3.94248e-20	Gm14226	ENSMUSG00000084897	155018266	155027104	+	inside	2080	2080	NearestLocation
11	120796237	120796692	456	120796477	47	23.4689	5.99012	19.3804	s4_peak_15188	4.16447e-20	Dus1l	ENSMUSG00000025155	120789201	120796403	-	overlapStart	165	165	NearestLocation
4	84545236	84545864	629	84545424	32	23.4665	8.73547	19.3783	s4_peak_55102	4.18514e-20	Gm12421	ENSMUSG00000083743	84428818	84429124	-	upstream	-116113	116113	NearestLocation
16	3115468	3115920	453	3115728	42	23.4643	6.67992	19.3764	s4_peak_30301	4.20291e-20	Gm23215	ENSMUSG00000095122	3249584	3249704	+	upstream	-134115	133664	NearestLocation
3	60500714	60501889	1176	60501452	33	23.4488	8.47014	19.3615	s4_peak_49660	4.35031e-20	Mbnl1	ENSMUSG00000027763	60472830	60629750	+	inside	27885	27885	NearestLocation
4	105347828	105348346	519	105347972	39	23.4472	7.18081	19.3602	s4_peak_55725	4.36275e-20	Gm12722	ENSMUSG00000081819	105374454	105374946	-	downstream	27117	26108	NearestLocation
11	96006476	96007598	1123	96007215	53	23.4459	5.34579	19.3591	s4_peak_13940	4.37462e-20	Gm37179	ENSMUSG00000103376	96006333	96007155	-	overlapStart	678	144	NearestLocation
17	15440508	15441156	649	15440808	38	23.4415	7.366	19.3547	s4_peak_34006	4.41835e-20	Fam120b	ENSMUSG00000014763	15396246	15433580	+	downstream	44263	6929	NearestLocation
1	171503241	171503980	740	171503420	46	23.4371	6.10548	19.3505	s4_peak_4900	4.46149e-20	Alyref2	ENSMUSG00000060244	171503478	171504750	+	overlapStart	-236	236	NearestLocation
2	91202512	91203132	621	91202900	35	23.4344	7.98828	19.3479	s4_peak_44870	4.4888e-20	Acp2	ENSMUSG00000002103	91202885	91214098	+	overlapStart	-372	247	NearestLocation
12	118300808	118301697	890	118301148	42	23.4051	6.65954	19.3196	s4_peak_18955	4.7906e-20	Sp4	ENSMUSG00000025323	118234933	118301440	-	overlapStart	631	257	NearestLocation
13	65420238	65421126	889	65420666	32	23.3735	8.69016	19.2895	s4_peak_21462	5.13452e-20		ENSMUSG00000096536	65416599	65417147	+	downstream	3640	3092	NearestLocation
11	6415776	6416400	625	6415991	45	23.3657	6.21412	19.2822	s4_peak_10456	5.22192e-20	Ppia	ENSMUSG00000071866	6415443	6419817	+	inside	334	334	NearestLocation
4	117182354	117182805	452	117182652	36	23.3586	7.7367	19.2754	s4_peak_56162	5.30335e-20	Kif2c	ENSMUSG00000028678	117159639	117182639	-	overlapStart	284	166	NearestLocation
7	80246239	80246759	521	80246530	36	23.3586	7.7367	19.2754	s4_peak_71303	5.30335e-20	Ttll13	ENSMUSG00000045467	80246376	80260821	+	overlapStart	-136	136	NearestLocation
12	26534346	26534807	462	26534523	40	23.347	6.96615	19.2643	s4_peak_16059	5.44189e-20	Cmpk2	ENSMUSG00000020638	26469204	26479835	+	downstream	65143	54512	NearestLocation
14	22080047	22080704	658	22080512	42	23.3461	6.63929	19.2634	s4_peak_23908	5.45255e-20	Gm27532	ENSMUSG00000098542	22021958	22022070	-	upstream	-57978	57978	NearestLocation
2	25255170	25256047	878	25255413	37	23.3167	7.51255	19.2345	s4_peak_42785	5.82774e-20	Ndor1	ENSMUSG00000006471	25244821	25256022	-	overlapStart	851	25	NearestLocation
11	21370391	21371640	1250	21370744	37	23.3167	7.51255	19.2345	s4_peak_10868	5.82774e-20	Gm12043	ENSMUSG00000087253	21370400	21374161	+	overlapStart	-8	8	NearestLocation
17	83927647	83928253	607	83927830	37	23.3167	7.51255	19.2345	s4_peak_36556	5.82774e-20	Gm23905	ENSMUSG00000088193	83947588	83947696	+	upstream	-19940	19335	NearestLocation
8	106010874	106011725	852	106011537	38	23.3035	7.31159	19.2222	s4_peak_77391	5.99487e-20	Ddx28	ENSMUSG00000045538	106009621	106011882	-	inside	1007	157	NearestLocation
19	3576023	3576383	361	3576213	42	23.2874	6.61915	19.2065	s4_peak_39919	6.21642e-20	Ppp6r3	ENSMUSG00000024908	3454933	3575749	-	upstream	-275	275	NearestLocation
2	85037084	85037842	759	85037269	42	23.2874	6.61915	19.2065	s4_peak_44749	6.21642e-20	Ssrp1	ENSMUSG00000027067	85037234	85047109	+	overlapStart	-149	149	NearestLocation
7	59771301	59771979	679	59771635	71	23.2866	4.13086	19.2057	s4_peak_70574	6.22659e-20	Gm22128	ENSMUSG00000095100	59771656	59771749	-	includeFeature	447	230	NearestLocation
14	49065772	49066960	1189	49066469	32	23.2812	8.64531	19.2007	s4_peak_24857	6.2997e-20	Exoc5	ENSMUSG00000061244	49012146	49066653	-	overlapStart	880	307	NearestLocation
10	9900915	9901609	695	9901155	33	23.2736	8.38781	19.1935	s4_peak_6137	6.40516e-20	Stxbp5	ENSMUSG00000019790	9755547	9901079	-	overlapStart	163	163	NearestLocation
6	52164979	52165459	481	52165153	57	23.2709	4.96686	19.1911	s4_peak_65168	6.4408e-20	Hoxa2	ENSMUSG00000014704	52162511	52164831	-	upstream	-149	149	NearestLocation
12	91589745	91590596	852	91590190	45	23.2598	6.18122	19.1802	s4_peak_18042	6.60374e-20	Gtf2a1	ENSMUSG00000020962	91555916	91590487	-	overlapStart	741	109	NearestLocation
4	134018617	134019568	952	134019384	55	23.2549	5.12408	19.1754	s4_peak_57066	6.67713e-20	Lin28a	ENSMUSG00000050966	134003330	134018841	-	overlapStart	223	223	NearestLocation
1	151500527	151501273	747	151500843	37	23.2451	7.48341	19.1659	s4_peak_4080	6.82512e-20	Rnf2	ENSMUSG00000026484	151458004	151500955	-	overlapStart	427	318	NearestLocation
9	52047724	52048868	1145	52047967	37	23.2451	7.48341	19.1659	s4_peak_80205	6.82512e-20	Rdx	ENSMUSG00000032050	52047150	52088737	+	inside	575	575	NearestLocation
13	21734696	21735459	764	21735152	37	23.2451	7.48341	19.1659	s4_peak_19509	6.82512e-20	Hist1h4j	ENSMUSG00000067455	21735064	21735837	+	overlapStart	-367	367	NearestLocation
7	116443076	116444130	1055	116443358	34	23.2177	8.1214	19.1395	s4_peak_72513	7.25337e-20	Pik3c2a	ENSMUSG00000030660	116337276	116443458	-	overlapStart	381	381	NearestLocation
5	114443831	114444563	733	114444035	43	23.2036	6.44104	19.1262	s4_peak_61692	7.47859e-20	Mmab	ENSMUSG00000029575	114431034	114444059	-	overlapStart	227	227	NearestLocation
5	15606784	15607089	306	15606931	44	23.1972	6.29688	19.12	s4_peak_58436	7.58647e-20	Speer4d	ENSMUSG00000070933	15619064	15623864	+	upstream	-12279	11975	NearestLocation
3	36571393	36572384	992	36572012	32	23.1896	8.60092	19.1127	s4_peak_49030	7.71401e-20	Ccna2	ENSMUSG00000027715	36564866	36572150	-	overlapStart	756	234	NearestLocation
4	84883953	84885066	1114	84884369	33	23.1869	8.34725	19.1105	s4_peak_55112	7.75318e-20	Cntln	ENSMUSG00000038070	84884309	85131921	+	overlapStart	-355	355	NearestLocation
7	35647254	35647774	521	35647498	39	23.1835	7.08065	19.1073	s4_peak_69809	7.81034e-20	Pdcd5	ENSMUSG00000030417	35641982	35647521	-	overlapStart	266	253	NearestLocation
2	18064005	18065196	1192	18064553	39	23.1835	7.08065	19.1073	s4_peak_42540	7.81034e-20	Mir7655	ENSMUSG00000099050	18057846	18057903	+	downstream	6160	6103	NearestLocation
6	120363786	120364562	777	120364321	37	23.1739	7.45449	19.098	s4_peak_67438	7.97995e-20	Ccdc77	ENSMUSG00000030177	120324323	120364374	-	overlapStart	587	188	NearestLocation
19	3318179	3318597	419	3318436	42	23.1706	6.57925	19.0949	s4_peak_39911	8.03637e-20	Cpt1a	ENSMUSG00000024900	3323301	3385732	+	upstream	-5121	4704	NearestLocation
9	124424284	124424891	608	124424665	47	23.1706	5.90304	19.0949	s4_peak_83253	8.03637e-20	Ppp2r3d	ENSMUSG00000093803	124422622	124476861	-	inside	52576	1663	NearestLocation
8	87199521	87200179	659	87199736	41	23.1546	6.73055	19.0794	s4_peak_76701	8.32875e-20	Gm10637	ENSMUSG00000099207	87169747	87199850	-	overlapStart	328	328	NearestLocation
11	97041293	97041810	518	97041436	43	23.1475	6.42251	19.0726	s4_peak_14040	8.46116e-20	Lrrc46	ENSMUSG00000020878	97034602	97041407	-	overlapStart	113	113	NearestLocation
8	20296792	20297633	842	20296928	55	23.1357	5.09652	19.0611	s4_peak_74621	8.688e-20	6820431F20Rik	ENSMUSG00000071796	20262613	20297432	-	overlapStart	639	201	NearestLocation
3	32396769	32397351	583	32397171	36	23.1344	7.64226	19.0599	s4_peak_48881	8.71204e-20	Pik3ca	ENSMUSG00000027665	32397671	32468486	+	upstream	-901	320	NearestLocation
1	16229596	16229950	355	16229770	36	23.1344	7.64226	19.0599	s4_peak_359	8.71204e-20	Gm28095	ENSMUSG00000100868	16228506	16244062	+	inside	1091	1091	NearestLocation
6	49337740	49338616	877	49338335	39	23.1184	7.05604	19.0446	s4_peak_65018	9.02381e-20	Ccdc126	ENSMUSG00000050786	49319274	49341582	+	inside	18467	2966	NearestLocation
6	51592167	51593056	890	51592447	33	23.1009	8.30707	19.0278	s4_peak_65131	9.38059e-20	Gm22914	ENSMUSG00000094528	51621632	51621708	+	upstream	-29464	28576	NearestLocation
16	17069765	17070415	651	17069991	38	23.099	7.23146	19.0261	s4_peak_30832	9.41673e-20	Ypel1	ENSMUSG00000022773	17069696	17087045	+	inside	70	70	NearestLocation
6	49215196	49215889	694	49215472	57	23.0815	4.92531	19.0096	s4_peak_65008	9.78138e-20	Igf2bp3	ENSMUSG00000029814	49085221	49214954	-	upstream	-243	243	NearestLocation
11	113785509	113786177	669	113785680	47	23.0724	5.87458	19.0006	s4_peak_14881	9.98642e-20	Gm11736	ENSMUSG00000083090	113756702	113757206	+	downstream	28808	28304	NearestLocation
3	97226864	97227909	1046	97227467	39	23.0536	7.03161	18.9825	s4_peak_50852	1.04105e-19	Bcl9	ENSMUSG00000038256	97203662	97228846	-	inside	1981	937	NearestLocation
7	81213001	81213680	680	81213239	41	23.0346	6.68832	18.9643	s4_peak_71364	1.0857e-19	Pde8a	ENSMUSG00000025584	81213596	81334533	+	overlapStart	-594	84	NearestLocation
12	80168208	80168601	394	80168444	40	23.0333	6.85149	18.963	s4_peak_17544	1.0888e-19	2310015A10Rik	ENSMUSG00000097729	80120548	80132844	-	upstream	-35365	35365	NearestLocation
11	96064463	96065508	1046	96065338	37	23.0326	7.39731	18.9625	s4_peak_13945	1.09031e-19	Ube2z	ENSMUSG00000014349	96047432	96065388	-	overlapStart	924	120	NearestLocation
7	89980110	89981331	1222	89980641	38	23.0316	7.20514	18.9617	s4_peak_71610	1.09227e-19	Eed	ENSMUSG00000030619	89954656	89980983	-	overlapStart	872	348	NearestLocation
5	129125608	129125927	320	129125771	38	23.0316	7.20514	18.9617	s4_peak_62423	1.09227e-19	Rps16-ps2	ENSMUSG00000060419	129128077	129128517	-	downstream	2908	2150	NearestLocation
11	87126855	87127531	677	87127196	33	23.0154	8.26728	18.9459	s4_peak_13587	1.13261e-19	Gm11491	ENSMUSG00000085310	87121567	87126958	-	overlapStart	102	102	NearestLocation
1	163994378	163995101	724	163994861	32	23.0085	8.51349	18.9393	s4_peak_4568	1.14995e-19	Mettl18	ENSMUSG00000041396	163994889	163997243	+	overlapStart	-510	212	NearestLocation
13	97137599	97138274	676	97137773	32	23.0085	8.51349	18.9393	s4_peak_22366	1.14995e-19	Nsa2	ENSMUSG00000060739	97129427	97137926	-	overlapStart	326	326	NearestLocation
14	7351002	7351312	311	7351149	32	23.0085	8.51349	18.9393	s4_peak_23420	1.14995e-19	Gm8374	ENSMUSG00000091676	7362097	7365134	-	downstream	14131	10785	NearestLocation
2	74734400	74734920	521	74734574	57	23.0064	4.90889	18.9375	s4_peak_44369	1.15484e-19	Gm28230	ENSMUSG00000100642	74726728	74747918	+	inside	7673	7673	NearestLocation
13	119600218	119600567	350	119600388	265	22.9895	1.9635	18.9209	s4_peak_23177	1.19986e-19		ENSMUSG00000094114	119606650	119610458	+	upstream	-6431	6083	NearestLocation
11	97781879	97782762	884	97782520	39	22.9891	7.00734	18.9205	s4_peak_14079	1.20088e-19	Rpl23	ENSMUSG00000071415	97777527	97782437	-	overlapStart	557	325	NearestLocation
17	24240296	24240619	324	24240445	39	22.9891	7.00734	18.9205	s4_peak_34257	1.20088e-19	Mir6965	ENSMUSG00000099123	24240884	24240947	-	downstream	650	265	NearestLocation
7	82012132	82012843	712	82012658	36	22.987	7.58057	18.9187	s4_peak_71398	1.20576e-19	Bnc1	ENSMUSG00000025105	81966672	81992299	-	upstream	-19834	19834	NearestLocation
14	21891480	21892434	955	21891959	36	22.987	7.58057	18.9187	s4_peak_23892	1.20576e-19	Gm37590	ENSMUSG00000104232	21932095	21952399	+	upstream	-40614	39661	NearestLocation
13	58401318	58402929	1612	58401560	41	22.975	6.66741	18.9072	s4_peak_21135	1.23831e-19	Rmi1	ENSMUSG00000035367	58402597	58411149	+	overlapStart	-1278	332	NearestLocation
6	86471936	86472810	875	86472531	41	22.975	6.66741	18.9072	s4_peak_66156	1.23831e-19	A430078I02Rik	ENSMUSG00000085589	86470805	86480830	-	inside	8893	1132	NearestLocation
3	96382827	96383092	266	96382970	41	22.975	6.66741	18.9072	s4_peak_50774	1.23831e-19	Gm17575	ENSMUSG00000097420	96375646	96388864	-	inside	6036	5772	NearestLocation
9	15279487	15280246	760	15279974	34	22.9735	8.01154	18.9059	s4_peak_78804	1.24188e-19	Med17	ENSMUSG00000031935	15260352	15279867	-	overlapStart	379	379	NearestLocation
8	107096004	107096689	686	107096512	34	22.9735	8.01154	18.9059	s4_peak_77468	1.24188e-19	Mir7075	ENSMUSG00000098671	107096025	107096106	-	includeFeature	101	20	NearestLocation
3	41082856	41083826	971	41083371	35	22.9659	7.78412	18.8985	s4_peak_49166	1.26328e-19	Pgrmc2	ENSMUSG00000049940	41066326	41083046	-	overlapStart	189	189	NearestLocation
9	57520927	57521775	849	57521148	38	22.9644	7.17902	18.8973	s4_peak_80424	1.26675e-19	Cox5a	ENSMUSG00000000088	57521232	57532424	+	overlapStart	-304	304	NearestLocation
17	80482867	80483292	426	80483098	38	22.9644	7.17902	18.8973	s4_peak_36416	1.26675e-19	Sos1	ENSMUSG00000024241	80393752	80480453	-	upstream	-2415	2415	NearestLocation
3	133091245	133092270	1026	133092157	33	22.9306	8.22786	18.8641	s4_peak_52017	1.36732e-19	Gstcd	ENSMUSG00000028018	132981753	133092033	-	overlapStart	787	237	NearestLocation
4	59188919	59189278	360	59189109	33	22.9306	8.22786	18.8641	s4_peak_54502	1.36732e-19	Ugcg	ENSMUSG00000028381	59189257	59222833	+	overlapStart	-337	21	NearestLocation
4	10136926	10137759	834	10137575	33	22.9306	8.22786	18.8641	s4_peak_53048	1.36732e-19	Gm11835	ENSMUSG00000082501	9959354	9960016	+	downstream	177573	176911	NearestLocation
7	109985890	109986573	684	109986363	32	22.9189	8.47044	18.8532	s4_peak_72232	1.40201e-19	Tmem41b	ENSMUSG00000047554	109972187	109986929	-	inside	1038	356	NearestLocation
7	75455202	75456213	1012	75455632	32	22.9189	8.47044	18.8532	s4_peak_71117	1.40201e-19	Akap13	ENSMUSG00000066406	75455534	75754609	+	overlapStart	-331	331	NearestLocation
11	85799768	85800182	415	85800020	41	22.9157	6.64662	18.8503	s4_peak_13522	1.41146e-19	Gm23473	ENSMUSG00000089508	85778812	85778927	+	downstream	20957	20842	NearestLocation
8	88361583	88362338	756	88362074	36	22.914	7.5501	18.8488	s4_peak_76761	1.41645e-19	Brd7	ENSMUSG00000031660	88331039	88362194	-	overlapStart	610	144	NearestLocation
9	108305669	108307000	1332	108306049	40	22.9097	6.80667	18.8447	s4_peak_82491	1.42995e-19	Rhoa	ENSMUSG00000007815	108306129	108337934	+	overlapStart	-459	459	NearestLocation
9	102726293	102726667	375	102726479	51	22.9082	5.40058	18.8433	s4_peak_82252	1.4344e-19	Amotl2	ENSMUSG00000032531	102716672	102733418	+	inside	9622	6751	NearestLocation
14	54553803	54554638	836	54554140	38	22.8977	7.15308	18.8329	s4_peak_25036	1.4693e-19	Haus4	ENSMUSG00000022177	54541785	54554361	-	overlapStart	557	277	NearestLocation
5	74905429	74906294	866	74905960	38	22.8977	7.15308	18.8329	s4_peak_60310	1.4693e-19	Gm6116	ENSMUSG00000072874	74949194	74966368	+	upstream	-43764	42900	NearestLocation
12	84996141	84997213	1073	84996368	34	22.8932	7.97557	18.8289	s4_peak_17807	1.48269e-19	Ylpm1	ENSMUSG00000021244	84996321	85070515	+	overlapStart	-179	179	NearestLocation
Y	6553200	6553476	277	6553348	34	22.8932	7.97557	18.8289	s4_peak_86284	1.48269e-19	Gm28917	ENSMUSG00000100289	6576815	6577051	-	downstream	23850	23339	NearestLocation
1	127773820	127774808	989	127774006	34	22.8932	7.97557	18.8289	s4_peak_3420	1.48269e-19	2900009J06Rik	ENSMUSG00000102014	127753616	127774092	-	overlapStart	271	271	NearestLocation
1	161034290	161035455	1166	161034911	37	22.8928	7.34101	18.8288	s4_peak_4466	1.48327e-19	Gm26224	ENSMUSG00000064440	161035394	161035473	+	overlapStart	-1103	18	NearestLocation
17	75551453	75552240	788	75551880	35	22.8895	7.7511	18.8257	s4_peak_36272	1.49376e-19	Fam98a	ENSMUSG00000002017	75537086	75551946	-	overlapStart	492	294	NearestLocation
13	21254007	21254397	391	21254228	31	22.8806	8.71228	18.8174	s4_peak_19472	1.52268e-19	Gpx5	ENSMUSG00000004344	21286429	21292731	-	downstream	38723	32032	NearestLocation
13	13590203	13591109	907	13590381	31	22.8806	8.71228	18.8174	s4_peak_19292	1.52268e-19	Lyst	ENSMUSG00000019726	13590409	13777440	+	overlapStart	-205	205	NearestLocation
14	16212710	16212944	235	16212773	31	22.8806	8.71228	18.8174	s4_peak_23657	1.52268e-19	Ngly1	ENSMUSG00000021785	16249280	16311926	+	upstream	-36569	36336	NearestLocation
14	77874582	77875099	518	77874926	31	22.8806	8.71228	18.8174	s4_peak_26126	1.52268e-19	Dnajc15	ENSMUSG00000022013	77826217	77874917	-	overlapStart	334	182	NearestLocation
15	43282267	43282941	675	43282768	31	22.8806	8.71228	18.8174	s4_peak_28115	1.52268e-19	Eif3e	ENSMUSG00000022336	43250040	43282736	-	overlapStart	468	205	NearestLocation
17	53152409	53152752	344	53152573	31	22.8806	8.71228	18.8174	s4_peak_35517	1.52268e-19	Efhb	ENSMUSG00000023931	53398889	53463321	-	downstream	310911	246137	NearestLocation
18	9957737	9958553	817	9958210	31	22.8806	8.71228	18.8174	s4_peak_37183	1.52268e-19	Thoc1	ENSMUSG00000024287	9958180	9995484	+	overlapStart	-442	373	NearestLocation
18	14103183	14103476	294	14103331	31	22.8806	8.71228	18.8174	s4_peak_37388	1.52268e-19	Zfp521	ENSMUSG00000024420	13687013	13972733	-	upstream	-130451	130451	NearestLocation
8	66486060	66486730	671	66486545	31	22.8806	8.71228	18.8174	s4_peak_75890	1.52268e-19	Tma16	ENSMUSG00000025591	66474330	66486530	-	overlapStart	469	200	NearestLocation
2	13617083	13617770	688	13617447	31	22.8806	8.71228	18.8174	s4_peak_42438	1.52268e-19	Vim	ENSMUSG00000026728	13573927	13582826	+	downstream	43157	34258	NearestLocation
2	120609013	120609789	777	120609420	31	22.8806	8.71228	18.8174	s4_peak_45748	1.52268e-19	Lrrc57	ENSMUSG00000027286	120604238	120609520	-	overlapStart	506	269	NearestLocation
3	146520983	146521684	702	146521494	31	22.8806	8.71228	18.8174	s4_peak_52408	1.52268e-19	Rpf1	ENSMUSG00000028187	146506348	146521423	-	overlapStart	439	261	NearestLocation
4	65280107	65280480	374	65280294	31	22.8806	8.71228	18.8174	s4_peak_54731	1.52268e-19	Pappa	ENSMUSG00000028370	65124174	65357509	+	inside	155934	77029	NearestLocation
4	62470644	62471119	476	62470930	31	22.8806	8.71228	18.8174	s4_peak_54638	1.52268e-19	Wdr31	ENSMUSG00000028391	62448653	62470896	-	overlapStart	251	223	NearestLocation
4	87834373	87834737	365	87834531	31	22.8806	8.71228	18.8174	s4_peak_55206	1.52268e-19	Mllt3	ENSMUSG00000028496	87769925	88033364	-	inside	198990	64449	NearestLocation
5	31689167	31689569	403	31689406	31	22.8806	8.71228	18.8174	s4_peak_59050	1.52268e-19	Rbks	ENSMUSG00000029136	31624439	31697627	-	inside	8459	8058	NearestLocation
6	13607579	13608301	723	13607930	31	22.8806	8.71228	18.8174	s4_peak_63903	1.52268e-19	Tmem168	ENSMUSG00000029569	13580687	13608100	-	overlapStart	520	201	NearestLocation
6	40325245	40325812	568	40325432	31	22.8806	8.71228	18.8174	s4_peak_64732	1.52268e-19	Agk	ENSMUSG00000029916	40325478	40396762	+	overlapStart	-232	232	NearestLocation
6	82262088	82262587	500	82262281	31	22.8806	8.71228	18.8174	s4_peak_65923	1.52268e-19	Tacr1	ENSMUSG00000030043	82402475	82560103	+	upstream	-140386	139888	NearestLocation
10	83543642	83544418	777	83544126	31	22.8806	8.71228	18.8174	s4_peak_8573	1.52268e-19	Washc4	ENSMUSG00000034560	83543941	83596469	+	overlapStart	-298	298	NearestLocation
18	32837112	32837750	639	32837331	31	22.8806	8.71228	18.8174	s4_peak_37788	1.52268e-19	Wdr36	ENSMUSG00000038299	32837225	32866420	+	overlapStart	-112	112	NearestLocation
11	60830641	60831148	508	60830831	31	22.8806	8.71228	18.8174	s4_peak_12257	1.52268e-19	Dhrs7b	ENSMUSG00000042569	60830631	60860195	+	inside	11	11	NearestLocation
3	37312105	37312881	777	37312691	31	22.8806	8.71228	18.8174	s4_peak_49049	1.52268e-19	Cetn4	ENSMUSG00000045031	37307749	37312708	-	overlapStart	602	173	NearestLocation
X	101222094	101222867	774	101222589	31	22.8806	8.71228	18.8174	s4_peak_85186	1.52268e-19	Snx12	ENSMUSG00000046032	101097786	101222563	-	overlapStart	468	304	NearestLocation
18	5334126	5335074	949	5334356	31	22.8806	8.71228	18.8174	s4_peak_37024	1.52268e-19	Zfp438	ENSMUSG00000050945	5210031	5334439	-	overlapStart	312	312	NearestLocation
13	30973692	30974244	553	30974070	31	22.8806	8.71228	18.8174	s4_peak_19894	1.52268e-19	Gm5447	ENSMUSG00000056257	30974204	30975976	+	overlapStart	-511	40	NearestLocation
8	83442008	83442731	724	83442507	31	22.8806	8.71228	18.8174	s4_peak_76512	1.52268e-19	Scoc	ENSMUSG00000063253	83434493	83458391	-	inside	16382	7516	NearestLocation
17	21566691	21567284	594	21566880	31	22.8806	8.71228	18.8174	s4_peak_34143	1.52268e-19	Zfp948	ENSMUSG00000067931	21567046	21588697	+	overlapStart	-354	238	NearestLocation
13	36426291	36426730	440	36426622	31	22.8806	8.71228	18.8174	s4_peak_20101	1.52268e-19	Gm26395	ENSMUSG00000077282	36654405	36654536	+	upstream	-228113	227675	NearestLocation
13	23299917	23300279	363	23300142	31	22.8806	8.71228	18.8174	s4_peak_19599	1.52268e-19	Gm11333	ENSMUSG00000080698	23298049	23298196	+	downstream	1869	1722	NearestLocation
2	83413678	83414494	817	83413862	31	22.8806	8.71228	18.8174	s4_peak_44658	1.52268e-19	Gm13681	ENSMUSG00000083389	83428702	83428911	+	upstream	-15023	14208	NearestLocation
X	10372534	10372819	286	10372667	31	22.8806	8.71228	18.8174	s4_peak_83717	1.52268e-19	4933416E14Rik	ENSMUSG00000086996	10415301	10417238	-	downstream	44703	42482	NearestLocation
2	148460340	148461097	758	148460845	31	22.8806	8.71228	18.8174	s4_peak_46583	1.52268e-19	Gm14120	ENSMUSG00000087678	148468890	148478780	+	upstream	-8549	7793	NearestLocation
14	13846525	13846868	344	13846707	31	22.8806	8.71228	18.8174	s4_peak_23595	1.52268e-19	Gm25964	ENSMUSG00000087796	13868143	13868239	+	upstream	-21617	21275	NearestLocation
Y	9165646	9165958	313	9165811	31	22.8806	8.71228	18.8174	s4_peak_86321	1.52268e-19	Gm21292	ENSMUSG00000091077	9130999	9133924	-	upstream	-31723	31723	NearestLocation
3	132621691	132622167	477	132622000	31	22.8806	8.71228	18.8174	s4_peak_51995	1.52268e-19	Gimd1	ENSMUSG00000091721	132634721	132645350	+	upstream	-13029	12554	NearestLocation
9	63476085	63476415	331	63476277	31	22.8806	8.71228	18.8174	s4_peak_80755	1.52268e-19	Gm6257	ENSMUSG00000091866	63443166	63444075	-	upstream	-32011	32011	NearestLocation
13	38960422	38960825	404	38960632	31	22.8806	8.71228	18.8174	s4_peak_20214	1.52268e-19	5033403F01Rik	ENSMUSG00000096932	38960619	38966299	+	overlapStart	-196	196	NearestLocation
12	92394146	92394381	236	92394325	31	22.8806	8.71228	18.8174	s4_peak_18070	1.52268e-19	Gm21614	ENSMUSG00000098159	91968399	91969577	-	upstream	-424570	424570	NearestLocation
8	128183120	128183484	365	128183295	31	22.8806	8.71228	18.8174	s4_peak_78407	1.52268e-19	Mir21c	ENSMUSG00000099326	128278148	128278225	-	downstream	95104	94664	NearestLocation
4	95317761	95318286	526	95318057	31	22.8806	8.71228	18.8174	s4_peak_55380	1.52268e-19	Gm29064	ENSMUSG00000100129	95401978	95402790	-	downstream	85028	83692	NearestLocation
Y	9523684	9524023	340	9523830	31	22.8806	8.71228	18.8174	s4_peak_86324	1.52268e-19	Gm29471	ENSMUSG00000100661	9552436	9553135	+	upstream	-28751	28413	NearestLocation
12	80945295	80946391	1097	80945716	39	22.8609	6.95931	18.8043	s4_peak_17593	1.56939e-19	Srsf5	ENSMUSG00000021134	80945504	80950507	+	overlapStart	-208	208	NearestLocation
6	134566251	134567469	1219	134567078	40	22.8483	6.78448	18.7922	s4_peak_67987	1.61373e-19	Lrp6	ENSMUSG00000030201	134446476	134566965	-	overlapStart	713	504	NearestLocation
13	60147052	60147988	937	60147461	40	22.8483	6.78448	18.7922	s4_peak_21254	1.61373e-19	Gas1	ENSMUSG00000052957	60174405	60177365	-	downstream	30312	26417	NearestLocation
9	103304955	103305735	781	103305163	33	22.8463	8.18882	18.7903	s4_peak_82299	1.62073e-19	1300017J02Rik	ENSMUSG00000033688	103250521	103305082	-	overlapStart	126	126	NearestLocation
10	111972579	111973188	610	111972722	33	22.8463	8.18882	18.7903	s4_peak_9438	1.62073e-19	Krr1	ENSMUSG00000063334	111972664	111988432	+	overlapStart	-84	84	NearestLocation
1	118388684	118389892	1209	118389314	36	22.8413	7.51987	18.7857	s4_peak_3165	1.6378e-19	Clasp1	ENSMUSG00000064302	118389058	118612678	+	overlapStart	-373	373	NearestLocation
11	85234436	85235482	1047	85234896	36	22.8413	7.51987	18.7857	s4_peak_13491	1.6378e-19	Appbp2os	ENSMUSG00000085628	85234775	85238304	+	overlapStart	-338	338	NearestLocation
3	95217322	95218237	916	95217924	36	22.8413	7.51987	18.7857	s4_peak_50678	1.6378e-19	Gm16740	ENSMUSG00000097167	95217457	95226658	+	overlapStart	-134	134	NearestLocation
5	15632554	15632832	279	15632680	38	22.8312	7.12732	18.7758	s4_peak_58441	1.67556e-19	Speer4d	ENSMUSG00000070933	15619064	15623864	+	downstream	13491	8691	NearestLocation
19	4811026	4812062	1037	4811579	37	22.8234	7.31318	18.7686	s4_peak_39991	1.70369e-19	Rbm14	ENSMUSG00000006456	4800569	4811634	-	overlapStart	607	428	NearestLocation
3	96351045	96351331	287	96351192	44	22.8219	6.17767	18.7673	s4_peak_50770	1.70891e-19	Platr30	ENSMUSG00000097851	96349927	96358480	+	inside	1119	1119	NearestLocation
2	119546964	119548059	1096	119547620	34	22.8133	7.93993	18.759	s4_peak_45698	1.74185e-19	Chp1	ENSMUSG00000014077	119547697	119587027	+	overlapStart	-732	362	NearestLocation
6	143099857	143100455	599	143100178	35	22.8135	7.71837	18.759	s4_peak_68283	1.74185e-19	C2cd5	ENSMUSG00000030279	143010920	143100107	-	overlapStart	249	249	NearestLocation
11	95414090	95414908	819	95414718	34	22.8133	7.93993	18.759	s4_peak_13905	1.74185e-19	Spop	ENSMUSG00000057522	95414080	95493406	+	inside	11	11	NearestLocation
15	74156118	74156706	589	74156379	40	22.7872	6.76244	18.7338	s4_peak_28776	1.84582e-19	Gm15387	ENSMUSG00000082585	74093686	74094333	-	upstream	-61786	61786	NearestLocation
10	69212650	69213779	1130	69213298	40	22.7872	6.76244	18.7338	s4_peak_7983	1.84582e-19	A930033H14Rik	ENSMUSG00000090622	69209762	69213098	-	overlapStart	447	447	NearestLocation
2	154613022	154614083	1062	154613465	40	22.7872	6.76244	18.7338	s4_peak_46862	1.84582e-19	4930519P11Rik	ENSMUSG00000097602	154612937	154613437	-	overlapStart	414	86	NearestLocation
4	145609697	145610018	322	145609859	33	22.7626	8.15016	18.7101	s4_peak_57570	1.94922e-19	Gm13234	ENSMUSG00000083562	145632504	145633250	+	upstream	-22806	22486	NearestLocation
8	48246843	48248212	1370	48247275	43	22.7608	6.29579	18.7087	s4_peak_75512	1.9556e-19	Dctd	ENSMUSG00000031562	48099092	48153233	+	downstream	147752	93611	NearestLocation
13	104286820	104287298	479	104286995	31	22.7573	8.65122	18.7055	s4_peak_22732	1.97002e-19	Adamts6	ENSMUSG00000046169	104287873	104494763	+	upstream	-1052	575	NearestLocation
7	48303917	48305005	1089	48304264	31	22.7573	8.65122	18.7055	s4_peak_70309	1.97002e-19	Mrgprb13	ENSMUSG00000099620	48311304	48312288	+	upstream	-7386	6299	NearestLocation
JH584294.1	61819	62433	615	62278	37	22.7545	7.28556	18.7028	s4_peak_83471	1.98244e-19
4	35225327	35226336	1010	35226004	32	22.7418	8.38564	18.6907	s4_peak_53634	2.03859e-19	3110043O21Rik	ENSMUSG00000028300	35191285	35226175	-	overlapStart	847	161	NearestLocation
13	65604849	65605256	408	65605065	32	22.7418	8.38564	18.6907	s4_peak_21477	2.03859e-19	Gm26639	ENSMUSG00000097562	65590293	65591561	-	upstream	-13289	13289	NearestLocation
3	95658394	95659365	972	95658826	39	22.734	6.91192	18.6836	s4_peak_50707	2.07205e-19	Mcl1	ENSMUSG00000038612	95658721	95663176	+	overlapStart	-326	326	NearestLocation
7	36997302	36997997	696	36997840	36	22.6973	7.46013	18.6483	s4_peak_69878	2.24761e-19	Gm28078	ENSMUSG00000101342	37119993	37128692	-	downstream	131389	121996	NearestLocation
5	76950831	76952025	1195	76951685	37	22.6858	7.25814	18.6374	s4_peak_60422	2.30478e-19	Ppat	ENSMUSG00000029246	76913249	76951578	-	overlapStart	746	447	NearestLocation
14	31830167	31831217	1051	31830859	33	22.6794	8.11185	18.6313	s4_peak_24316	2.33701e-19	Ankrd28	ENSMUSG00000014496	31700015	31830415	-	overlapStart	247	247	NearestLocation
10	82698767	82699951	1185	82699060	33	22.6794	8.11185	18.6313	s4_peak_8519	2.33701e-19	Hcfc2	ENSMUSG00000020246	82696160	82742428	+	inside	2608	2608	NearestLocation
15	103272633	103273188	556	103272799	33	22.6794	8.11185	18.6313	s4_peak_30253	2.33701e-19	Copz1	ENSMUSG00000060992	103272911	103299862	+	overlapStart	-277	277	NearestLocation
3	30018198	30018566	369	30018389	31	22.6646	8.60539	18.617	s4_peak_48781	2.41529e-19	Mecomos	ENSMUSG00000085702	30012379	30054808	+	inside	5820	5820	NearestLocation
7	100706234	100707357	1124	100706664	35	22.6629	7.65371	18.6156	s4_peak_71954	2.42348e-19	Fam168a	ENSMUSG00000029461	100706651	100841628	+	overlapStart	-416	416	NearestLocation
JH584304.1	47396	48038	643	47597	180	22.6609	2.28794	18.6139	s4_peak_83518	2.43299e-19
8	20614628	20614938	311	20614781	48	22.6576	5.64321	18.6106	s4_peak_74676	2.45155e-19	Gm21119	ENSMUSG00000095294	20615097	20639412	+	upstream	-468	159	NearestLocation
3	105687058	105687973	916	105687500	34	22.6552	7.86959	18.6084	s4_peak_51269	2.46377e-19	Ddx20	ENSMUSG00000027905	105678270	105687574	-	overlapStart	515	399	NearestLocation
8	90861582	90862489	908	90862213	34	22.6552	7.86959	18.6084	s4_peak_76866	2.46377e-19	Chd9	ENSMUSG00000056608	90828835	91054508	+	inside	32748	32748	NearestLocation
1	166282535	166283071	537	166282769	34	22.6552	7.86959	18.6084	s4_peak_4676	2.46377e-19	5330438I03Rik	ENSMUSG00000091393	166306741	166309585	-	downstream	27049	23670	NearestLocation
4	55349580	55350914	1335	55350002	37	22.6176	7.23093	18.5719	s4_peak_54344	2.67954e-19	Rad23b	ENSMUSG00000028426	55350043	55392237	+	overlapStart	-462	462	NearestLocation
4	42385870	42386139	270	42385967	37	22.6176	7.23093	18.5719	s4_peak_53865	2.67954e-19	Gm21586	ENSMUSG00000095234	42439378	42439966	+	upstream	-53507	53239	NearestLocation
8	20609342	20610081	740	20609655	53	22.5792	5.13547	18.5348	s4_peak_74674	2.91857e-19	Gm21119	ENSMUSG00000095294	20615097	20639412	+	upstream	-5754	5016	NearestLocation
18	35598492	35599374	883	35599155	34	22.5769	7.83489	18.5326	s4_peak_37912	2.93386e-19	Paip2	ENSMUSG00000037058	35598617	35617186	+	overlapStart	-124	124	NearestLocation
12	13085877	13086306	430	13086048	34	22.5769	7.83489	18.5326	s4_peak_15602	2.93386e-19	Gm24208	ENSMUSG00000064717	13163629	13163763	-	downstream	77885	77323	NearestLocation
11	85989835	85990305	471	85989977	34	22.5769	7.83489	18.5326	s4_peak_13539	2.93386e-19	Gm11443	ENSMUSG00000081632	85950495	85950973	+	downstream	39341	38863	NearestLocation
9	120237917	120238422	506	120238113	34	22.5769	7.83489	18.5326	s4_peak_83033	2.93386e-19	Gm37111	ENSMUSG00000104494	120182564	120183197	+	downstream	55354	54721	NearestLocation
13	23561846	23562574	729	23562291	31	22.5725	8.56004	18.5284	s4_peak_19644	2.96203e-19	Hist1h3e	ENSMUSG00000069273	23561534	23562369	-	overlapStart	522	205	NearestLocation
19	4756275	4756859	585	4756576	38	22.5686	7.02614	18.5247	s4_peak_39984	2.98717e-19	Rbm4b	ENSMUSG00000033760	4756543	4767065	+	overlapStart	-267	267	NearestLocation
14	52057849	52058196	348	52058013	32	22.5673	8.30251	18.5236	s4_peak_24947	2.99509e-19	Gm22354	ENSMUSG00000065853	52069300	52069369	+	upstream	-11450	11104	NearestLocation
9	90126306	90126634	329	90126475	32	22.5673	8.30251	18.5236	s4_peak_81827	2.99509e-19	Gm6223	ENSMUSG00000096647	90118937	90119807	+	downstream	7370	6500	NearestLocation
17	62882642	62883359	718	62882924	49	22.5538	5.50843	18.5107	s4_peak_35723	3.08518e-19	Efna5	ENSMUSG00000048915	62604184	62881317	-	upstream	-1326	1326	NearestLocation
4	97772053	97772790	738	97772329	37	22.5496	7.20393	18.5066	s4_peak_55435	3.11451e-19	Nfia	ENSMUSG00000028565	97772734	98118874	+	overlapStart	-680	56	NearestLocation
16	15084405	15085306	902	15085108	33	22.5148	8.03631	18.4727	s4_peak_30751	3.36713e-19	Gm7731	ENSMUSG00000069315	15216859	15217328	-	downstream	132922	131553	NearestLocation
4	31986978	31987921	944	31987690	33	22.5148	8.03631	18.4727	s4_peak_53499	3.36713e-19	Gm11926	ENSMUSG00000084201	31990857	31991286	-	downstream	4307	2936	NearestLocation
19	10231056	10231501	446	10231247	50	22.5112	5.39608	18.4696	s4_peak_40284	3.39133e-19	Myrf	ENSMUSG00000036098	10208272	10240748	-	inside	9691	9247	NearestLocation
17	26916688	26917430	743	26916950	41	22.5071	6.50467	18.4657	s4_peak_34412	3.42208e-19	Kifc5b	ENSMUSG00000024301	26917091	26932579	+	overlapStart	-402	339	NearestLocation
8	55518497	55518854	358	55518684	42	22.4897	6.34958	18.449	s4_peak_75652	3.5559e-19	Adam29	ENSMUSG00000046258	55870912	55906948	-	downstream	388450	352058	NearestLocation
18	70568030	70568574	545	70568386	36	22.4841	7.37228	18.4436	s4_peak_39167	3.60064e-19	Mbd2	ENSMUSG00000024513	70568189	70626131	+	overlapStart	-158	158	NearestLocation
2	144270222	144271266	1045	144270518	36	22.4841	7.37228	18.4436	s4_peak_46453	3.60064e-19	Snx5	ENSMUSG00000027423	144250123	144270906	-	overlapStart	683	360	NearestLocation
2	28840019	28841010	992	28840438	36	22.4841	7.37228	18.4436	s4_peak_42965	3.60064e-19	Gtf3c4	ENSMUSG00000035666	28822299	28840360	-	overlapStart	340	340	NearestLocation
16	93603549	93604219	671	93603871	39	22.4837	6.81907	18.4434	s4_peak_33105	3.60238e-19	Setd4	ENSMUSG00000022948	93583457	93604063	-	overlapStart	513	156	NearestLocation
14	122982674	122983712	1039	122983228	37	22.4821	7.17712	18.4419	s4_peak_27051	3.61501e-19	Tmtc4	ENSMUSG00000041594	122918971	122984035	-	inside	1360	323	NearestLocation
12	101083221	101084084	864	101083694	37	22.4821	7.17712	18.4419	s4_peak_18271	3.61501e-19	Ppp4r3a	ENSMUSG00000041846	101039409	101083702	-	overlapStart	480	382	NearestLocation
6	17693863	17694982	1120	17694422	37	22.4821	7.17712	18.4419	s4_peak_63990	3.61501e-19	Gm27762	ENSMUSG00000098567	17693937	17694045	+	includeFeature	-73	73	NearestLocation
17	55944815	55945667	853	55944973	32	22.481	8.26157	18.4411	s4_peak_35568	3.62126e-19	Zfp119b	ENSMUSG00000062101	55938381	55949500	-	inside	4684	3833	NearestLocation
JH584304.1	9206	9684	479	9344	113	22.4673	2.90829	18.4279	s4_peak_83501	3.73353e-19
8	20363190	20363505	316	20363359	49	22.4648	5.48462	18.4254	s4_peak_74632	3.75465e-19	Gm15319	ENSMUSG00000074449	20337664	20363210	-	overlapStart	19	19	NearestLocation
16	22265100	22266217	1118	22265797	38	22.4392	6.97662	18.4005	s4_peak_31130	3.9764e-19	Tra2b	ENSMUSG00000022858	22244549	22266005	-	overlapStart	904	212	NearestLocation
9	83805781	83806646	866	83806351	34	22.4217	7.76639	18.3839	s4_peak_81631	4.13162e-19	Elovl4	ENSMUSG00000032262	83778692	83806277	-	overlapStart	495	369	NearestLocation
10	43220993	43221718	726	43221533	34	22.4217	7.76639	18.3839	s4_peak_7228	4.13162e-19	Pdss2	ENSMUSG00000038240	43221486	43464882	+	overlapStart	-492	232	NearestLocation
2	69722663	69723461	799	69722877	34	22.4217	7.76639	18.3839	s4_peak_44096	4.13162e-19	Ppig	ENSMUSG00000042133	69722545	69754012	+	inside	119	119	NearestLocation
8	19968320	19968937	618	19968666	34	22.4217	7.76639	18.3839	s4_peak_74570	4.13162e-19		ENSMUSG00000094614	20122365	20126624	+	upstream	-154044	153428	NearestLocation
1	136345180	136346419	1240	136346237	37	22.4149	7.15052	18.3775	s4_peak_3813	4.19305e-19	Camsap2	ENSMUSG00000041570	136268123	136346104	-	overlapStart	923	315	NearestLocation
19	8966814	8967686	873	8967191	44	22.4046	6.04684	18.3677	s4_peak_40237	4.28894e-19	Eef1g	ENSMUSG00000071644	8967041	8978479	+	overlapStart	-226	226	NearestLocation
10	75211744	75212678	935	75212354	32	22.3953	8.22102	18.3586	s4_peak_8143	4.37976e-19	Specc1l	ENSMUSG00000033444	75212073	75312399	+	overlapStart	-328	328	NearestLocation
17	36958148	36958775	628	36958579	32	22.3953	8.22102	18.3586	s4_peak_34991	4.37976e-19	Znrd1as	ENSMUSG00000036214	36958592	36965622	+	overlapStart	-443	183	NearestLocation
GL456221.1	120512	120806	295	120670	41	22.3925	6.46522	18.3561	s4_peak_83368	4.40474e-19
14	118145106	118146306	1201	118145573	45	22.3892	5.91503	18.3531	s4_peak_26766	4.43455e-19	Gpr180	ENSMUSG00000022131	118137127	118164232	+	inside	7980	7980	NearestLocation
15	95790555	95791351	797	95790746	38	22.375	6.95212	18.3395	s4_peak_29717	4.57657e-19	Ano6	ENSMUSG00000064210	95790843	95975464	+	overlapStart	-287	287	NearestLocation
GL456216.1	23689	24049	361	23830	40	22.367	6.61205	18.3317	s4_peak_83339	4.65908e-19
2	119896749	119897732	984	119897160	33	22.3524	7.96216	18.3176	s4_peak_45722	4.81327e-19	Mga	ENSMUSG00000033943	119897228	119969581	+	overlapStart	-478	478	NearestLocation
Y	90769046	90769388	343	90769208	163	22.346	2.38006	18.3115	s4_peak_86455	4.88056e-19	Gm21860	ENSMUSG00000095366	90754513	90754821	-	upstream	-14226	14226	NearestLocation
18	67723911	67724738	828	67724251	34	22.3449	7.73259	18.3104	s4_peak_39075	4.89328e-19	Ptpn2	ENSMUSG00000024539	67665511	67724595	-	overlapStart	683	143	NearestLocation
15	102470776	102471425	650	102471113	34	22.3449	7.73259	18.3104	s4_peak_30172	4.89328e-19	Pcbp2	ENSMUSG00000056851	102470632	102500059	+	inside	145	145	NearestLocation
7	59753943	59754538	596	59754288	48	22.3375	5.55499	18.3038	s4_peak_70569	4.96775e-19	Gm25350	ENSMUSG00000096070	59754002	59754095	-	includeFeature	151	58	NearestLocation
1	171037930	171038372	443	171038075	43	22.3311	6.15695	18.2976	s4_peak_4847	5.03953e-19	Gm26110	ENSMUSG00000065905	171027965	171028129	+	downstream	9966	9802	NearestLocation
13	58058127	58058862	736	58058673	42	22.3245	6.29465	18.2912	s4_peak_21112	5.11482e-19	Mir874	ENSMUSG00000077962	58023125	58023200	-	upstream	-34928	34928	NearestLocation
6	148831204	148831747	544	148831561	32	22.3102	8.18087	18.2772	s4_peak_68544	5.28178e-19	Ipo8	ENSMUSG00000040029	148770683	148831467	-	overlapStart	262	262	NearestLocation
13	63431083	63431912	830	63431587	32	22.3102	8.18087	18.2772	s4_peak_21368	5.28178e-19	Gm16134	ENSMUSG00000089868	63446930	63447265	-	downstream	16181	15018	NearestLocation
JH584304.1	70249	71604	1356	70395	289	22.3022	1.88179	18.2696	s4_peak_83529	5.37527e-19
3	97658002	97658811	810	97658381	35	22.294	7.49672	18.2619	s4_peak_50875	5.47192e-19	Prkab2	ENSMUSG00000038205	97658193	97673812	+	overlapStart	-190	190	NearestLocation
10	7902586	7903013	428	7902745	36	22.2745	7.28648	18.2432	s4_peak_6070	5.71268e-19	Tab2	ENSMUSG00000015755	7905653	7956230	-	downstream	53643	2640	NearestLocation
19	53052150	53052837	688	53052522	36	22.2745	7.28648	18.2432	s4_peak_41639	5.71268e-19	Xpnpep1	ENSMUSG00000025027	52943417	53040214	-	upstream	-11937	11937	NearestLocation
1	10039530	10040234	705	10039761	36	22.2745	7.28648	18.2432	s4_peak_182	5.71268e-19	Cops5	ENSMUSG00000025917	10024601	10038168	-	upstream	-1363	1363	NearestLocation
2	153240914	153241817	904	153241526	36	22.2745	7.28648	18.2432	s4_peak_46788	5.71268e-19	Pofut1	ENSMUSG00000046020	153241533	153270247	+	overlapStart	-618	284	NearestLocation
9	106788739	106789376	638	106789228	33	22.272	7.92559	18.2412	s4_peak_82427	5.73892e-19	Rad54l2	ENSMUSG00000040661	106688082	106789194	-	overlapStart	454	182	NearestLocation
11	72215104	72215752	649	72215248	33	22.272	7.92559	18.2412	s4_peak_12883	5.73892e-19	4930563E22Rik	ENSMUSG00000053574	72215138	72218450	+	overlapStart	-33	33	NearestLocation
5	3543601	3544410	810	3543926	33	22.272	7.92559	18.2412	s4_peak_58139	5.73892e-19	Fam133b	ENSMUSG00000058503	3543844	3569810	+	overlapStart	-242	242	NearestLocation
18	14682194	14683308	1115	14683049	34	22.2685	7.69908	18.238	s4_peak_37402	5.78163e-19	Ss18	ENSMUSG00000037013	14624198	14682914	-	overlapStart	719	394	NearestLocation
5	74161510	74161963	454	74161730	38	22.2475	6.90363	18.2173	s4_peak_60263	6.06262e-19	Rasl11b	ENSMUSG00000049907	74195288	74199481	+	upstream	-33777	33325	NearestLocation
6	99485080	99485579	500	99485264	38	22.2475	6.90363	18.2173	s4_peak_66681	6.06262e-19	Gm22328	ENSMUSG00000088699	99484591	99484702	-	upstream	-379	379	NearestLocation
17	6079463	6080065	603	6079858	32	22.2257	8.14111	18.1962	s4_peak_33464	6.36546e-19	Serac1	ENSMUSG00000015659	6042196	6079741	-	overlapStart	277	277	NearestLocation
3	153912713	153913260	548	153912981	32	22.2257	8.14111	18.1962	s4_peak_52652	6.36546e-19	Rabggtb	ENSMUSG00000038975	153907289	153912966	-	overlapStart	252	252	NearestLocation
4	105406756	105407111	356	105406920	32	22.2257	8.14111	18.1962	s4_peak_55728	6.36546e-19	Gm12722	ENSMUSG00000081819	105374454	105374946	-	upstream	-31811	31811	NearestLocation
2	75512837	75513276	440	75512971	32	22.2257	8.14111	18.1962	s4_peak_44414	6.36546e-19	Gm13660	ENSMUSG00000086576	75458966	75464788	-	upstream	-48050	48050	NearestLocation
17	26715344	26715776	433	26715526	35	22.2215	7.46609	18.1923	s4_peak_34401	6.42259e-19	Crebrf	ENSMUSG00000048249	26715650	26776635	+	overlapStart	-305	126	NearestLocation
12	52604573	52604995	423	52604815	36	22.2053	7.25832	18.1767	s4_peak_16609	6.65733e-19	Gm23296	ENSMUSG00000064489	52604485	52604591	-	overlapStart	17	17	NearestLocation
8	106935484	106936628	1145	106935676	39	22.1771	6.70646	18.1499	s4_peak_77460	7.08158e-19	Sntb2	ENSMUSG00000041308	106935750	107014192	+	overlapStart	-265	265	NearestLocation
8	20495079	20495631	553	20495275	39	22.1771	6.70646	18.1499	s4_peak_74652	7.08158e-19	Gm21092	ENSMUSG00000095403	20550331	20581999	+	upstream	-55251	54700	NearestLocation
5	131584449	131585068	620	131584805	44	22.1497	5.96785	18.123	s4_peak_62545	7.53321e-19	Gm27266	ENSMUSG00000099255	131577987	131578109	+	downstream	6463	6341	NearestLocation
11	78115220	78115920	701	78115657	35	22.1494	7.43571	18.1228	s4_peak_13167	7.53772e-19	Fam222b	ENSMUSG00000037750	78094660	78156700	+	inside	20561	20561	NearestLocation
6	128424482	128425000	519	128424754	32	22.1418	8.10174	18.1157	s4_peak_67836	7.66073e-19	Itfg2	ENSMUSG00000001518	128409444	128424931	-	overlapStart	448	69	NearestLocation
6	30693361	30694148	788	30693914	32	22.1418	8.10174	18.1157	s4_peak_64316	7.66073e-19	Cep41	ENSMUSG00000029790	30653457	30693749	-	overlapStart	387	387	NearestLocation
4	62519695	62520293	599	62520058	52	22.1411	5.11706	18.1152	s4_peak_54646	7.66955e-19	Alad	ENSMUSG00000028393	62509169	62519918	-	overlapStart	222	222	NearestLocation
10	93889126	93890008	883	93889686	36	22.1365	7.23038	18.1108	s4_peak_8956	7.74836e-19	Metap2	ENSMUSG00000036112	93858489	93897093	-	inside	7966	7085	NearestLocation
18	34330838	34331456	619	34331130	34	22.1171	7.63292	18.0925	s4_peak_37852	8.08202e-19	Srp19	ENSMUSG00000014504	34330847	34336599	+	overlapStart	-8	8	NearestLocation
12	21373191	21374138	948	21373791	34	22.1171	7.63292	18.0925	s4_peak_15877	8.08202e-19	Adam17	ENSMUSG00000052593	21323509	21373632	-	overlapStart	440	440	NearestLocation
17	31570304	31570619	316	31570452	34	22.1171	7.63292	18.0925	s4_peak_34645	8.08202e-19	Gm24970	ENSMUSG00000093323	31564962	31565043	-	upstream	-5262	5262	NearestLocation
18	44661616	44662445	830	44662189	34	22.1171	7.63292	18.0925	s4_peak_38285	8.08202e-19	A930012L18Rik	ENSMUSG00000097610	44661665	44676271	+	overlapStart	-48	48	NearestLocation
8	19914944	19915411	468	19915132	46	22.1027	5.71088	18.079	s4_peak_74560	8.33662e-19	Gm26853	ENSMUSG00000097230	19789798	19798548	+	downstream	125147	116397	NearestLocation
8	20593796	20594077	282	20593952	87	22.0958	3.40016	18.0722	s4_peak_74669	8.46779e-19	Gm21119	ENSMUSG00000095294	20615097	20639412	+	upstream	-21300	21020	NearestLocation
11	72606965	72608647	1683	72608472	36	22.0682	7.20265	18.0458	s4_peak_12908	8.99995e-19	Ube2g1	ENSMUSG00000020794	72607283	72686481	+	overlapStart	-317	317	NearestLocation
5	143464452	143464787	336	143464640	36	22.0682	7.20265	18.0458	s4_peak_63161	8.99995e-19	Daglb	ENSMUSG00000039206	143464493	143504442	+	overlapStart	-40	40	NearestLocation
5	30960022	30960518	497	30960334	38	22.0585	6.83216	18.0365	s4_peak_59000	9.19327e-19	Preb	ENSMUSG00000045302	30950853	30960330	-	overlapStart	307	188	NearestLocation
10	100381675	100382369	695	100381931	32	22.0585	8.06274	18.0365	s4_peak_9213	9.19327e-19	Gm4312	ENSMUSG00000096640	100381647	100382560	-	inside	884	29	NearestLocation
13	22049781	22050055	275	22049925	39	22.0564	6.66245	18.0349	s4_peak_19558	9.22763e-19	Hist1h2bj	ENSMUSG00000069300	22043214	22043676	+	downstream	6568	6106	NearestLocation
13	112578503	112578726	224	112578679	41	22.0544	6.34969	18.0329	s4_peak_23003	9.26937e-19	Il31ra	ENSMUSG00000050377	112522810	112580662	-	inside	2158	1936	NearestLocation
1	34434696	34435193	498	34434830	41	22.0544	6.34969	18.0329	s4_peak_737	9.26937e-19	Gm37233	ENSMUSG00000102336	34427002	34433264	-	upstream	-1433	1433	NearestLocation
3	96459017	96459592	576	96459404	68	22.0479	4.06912	18.0267	s4_peak_50787	9.40394e-19	Rnu1b6	ENSMUSG00000065773	96460024	96460189	-	downstream	1171	432	NearestLocation
8	70691590	70692210	621	70691978	48	22.024	5.46948	18.0039	s4_peak_76051	9.91014e-19	Jund	ENSMUSG00000071076	70697739	70700616	+	upstream	-6148	5529	NearestLocation
14	24807013	24807517	505	24807206	37	22.0187	6.99494	17.9986	s4_peak_24037	1.00314e-18	Gm10398	ENSMUSG00000072686	24909414	24913440	+	upstream	-102400	101897	NearestLocation
3	90292714	90293903	1190	90293574	37	22.0187	6.99494	17.9986	s4_peak_50489	1.00314e-18	Mir7012	ENSMUSG00000099199	90270149	90270212	+	downstream	22566	22503	NearestLocation
15	6707550	6708653	1104	6708291	35	22.0065	7.37569	17.987	s4_peak_27204	1.03031e-18	Rictor	ENSMUSG00000050310	6708381	6800398	+	overlapStart	-830	272	NearestLocation
10	99172019	99172546	528	99172259	36	22.0001	7.17513	17.981	s4_peak_9149	1.04472e-18	Gm16239	ENSMUSG00000089994	99179184	99184610	-	downstream	12590	6638	NearestLocation
GL456211.1	182548	182826	279	182701	36	22.0001	7.17513	17.981	s4_peak_83303	1.04472e-18
8	47713145	47714620	1476	47714189	41	21.9989	6.33083	17.9799	s4_peak_75483	1.04744e-18	E030037K01Rik	ENSMUSG00000097706	47713266	47715021	+	overlapStart	-120	120	NearestLocation
4	41684500	41684971	472	41684791	55	21.9888	4.83638	17.9702	s4_peak_53782	1.07103e-18	Cntfr	ENSMUSG00000028444	41657498	41697089	-	inside	12588	12118	NearestLocation
9	67805704	67806108	405	67805876	32	21.9758	8.02412	17.9577	s4_peak_81046	1.10243e-18	C2cd4a	ENSMUSG00000047990	67830532	67832330	-	downstream	26625	24424	NearestLocation
8	33978411	33979109	699	33978594	34	21.9676	7.5679	17.9497	s4_peak_75120	1.12277e-18	Rbpms	ENSMUSG00000031586	33782643	33929863	-	upstream	-48549	48549	NearestLocation
18	69794414	69794928	515	69794657	34	21.9676	7.5679	17.9497	s4_peak_39150	1.12277e-18	Gm22508	ENSMUSG00000064706	69777936	69778045	-	upstream	-16370	16370	NearestLocation
19	15942135	15942432	298	15942291	34	21.9676	7.5679	17.9497	s4_peak_40441	1.12277e-18	Gm3329	ENSMUSG00000090147	15943610	15944165	+	upstream	-1474	1178	NearestLocation
1	86526172	86527076	905	86526375	58	21.9649	4.61637	17.9474	s4_peak_2377	1.12889e-18	Ptma	ENSMUSG00000026238	86526726	86530712	+	overlapStart	-553	350	NearestLocation
11	107479238	107479874	637	107479602	33	21.9556	7.78264	17.9383	s4_peak_14666	1.15263e-18	Psmd12	ENSMUSG00000020720	107479484	107504362	+	overlapStart	-245	245	NearestLocation
11	121259587	121260001	415	121259768	37	21.9538	6.96966	17.9366	s4_peak_15228	1.15723e-18	Foxk2	ENSMUSG00000039275	121259990	121309896	+	overlapStart	-402	11	NearestLocation
12	12581228	12581639	412	12581462	37	21.9538	6.96966	17.9366	s4_peak_15560	1.15723e-18		ENSMUSG00000103645	12594823	12595352	+	upstream	-13594	13184	NearestLocation
9	48694610	48695090	481	48694800	41	21.9435	6.31209	17.9272	s4_peak_80065	1.18247e-18	Nnmt	ENSMUSG00000032271	48591877	48605153	-	upstream	-89458	89458	NearestLocation
17	23802805	23803273	469	23802992	39	21.9368	6.61901	17.9209	s4_peak_34225	1.19969e-18	Srrm2	ENSMUSG00000039218	23790662	23824741	+	inside	12144	12144	NearestLocation
12	69168257	69169101	845	69168630	35	21.9356	7.34604	17.9199	s4_peak_16960	1.20254e-18	Lrr1	ENSMUSG00000034883	69168814	69179010	+	overlapStart	-556	287	NearestLocation
16	4003457	4004282	826	4003844	35	21.9356	7.34604	17.9199	s4_peak_30335	1.20254e-18	Slx4	ENSMUSG00000039738	3979105	4003770	-	overlapStart	312	312	NearestLocation
2	105398722	105399609	888	105399353	38	21.934	6.78532	17.9184	s4_peak_45318	1.20662e-18	Rcn1	ENSMUSG00000005973	105386291	105399319	-	overlapStart	596	290	NearestLocation
10	28074405	28075251	847	28074878	36	21.9324	7.14782	17.917	s4_peak_6740	1.21049e-18	Ptprk	ENSMUSG00000019889	28074820	28597397	+	overlapStart	-414	414	NearestLocation
3	144228618	144228987	370	144228794	32	21.8937	7.98587	17.879	s4_peak_52286	1.32136e-18	Lmo4	ENSMUSG00000028266	144188530	144205220	-	upstream	-23399	23399	NearestLocation
16	96127304	96128263	960	96128023	42	21.8931	6.1527	17.879	s4_peak_33251	1.32136e-18	Hmgn1	ENSMUSG00000040681	96120618	96127729	-	overlapStart	424	424	NearestLocation
1	30873108	30874122	1015	30873833	32	21.8937	7.98587	17.879	s4_peak_642	1.32136e-18	Phf3	ENSMUSG00000048874	30802339	30873921	-	overlapStart	812	201	NearestLocation
3	130866857	130867412	556	130867230	32	21.8937	7.98587	17.879	s4_peak_51927	1.32136e-18	Gm26090	ENSMUSG00000088522	130870949	130871076	-	downstream	4218	3537	NearestLocation
3	133641883	133642809	927	133642072	32	21.8937	7.98587	17.879	s4_peak_52038	1.32136e-18	Gm37228	ENSMUSG00000102530	133623684	133634758	-	upstream	-7126	7126	NearestLocation
8	111743668	111744061	394	111743850	48	21.8917	5.43364	17.8778	s4_peak_77712	1.32483e-18	Bcar1	ENSMUSG00000031955	111710485	111743849	-	overlapStart	180	180	NearestLocation
12	70111272	70112025	754	70111770	37	21.8892	6.94457	17.8755	s4_peak_17034	1.33202e-18	Nin	ENSMUSG00000021068	70011435	70111925	-	overlapStart	652	100	NearestLocation
8	114707294	114708009	716	114707813	37	21.8892	6.94457	17.8755	s4_peak_77806	1.33202e-18	Gm16118	ENSMUSG00000089797	114698439	114708006	-	overlapStart	711	3	NearestLocation
13	51202669	51203036	368	51202853	37	21.8892	6.94457	17.8755	s4_peak_20736	1.33202e-18	Hist1h2al	ENSMUSG00000091383	51202688	51203065	-	overlapEnd	395	18	NearestLocation
9	64960706	64961118	413	64960927	33	21.8778	7.7477	17.8644	s4_peak_80845	1.36634e-18	Ints14	ENSMUSG00000034263	64960832	64986974	+	overlapStart	-125	125	NearestLocation
8	46210665	46211421	757	46211091	39	21.8774	6.5975	17.8642	s4_peak_75409	1.36694e-18	Slc25a4	ENSMUSG00000031633	46206797	46211284	-	overlapStart	618	137	NearestLocation
10	120898713	120899487	775	120899005	39	21.8774	6.5975	17.8642	s4_peak_9821	1.36694e-18	Gm4473	ENSMUSG00000086522	120899157	120901888	+	overlapStart	-443	330	NearestLocation
5	130222042	130222710	669	130222282	35	21.8651	7.31663	17.8524	s4_peak_62490	1.40479e-18	Tmem248	ENSMUSG00000053094	130219744	130243765	+	inside	2299	2299	NearestLocation
6	128799368	128799853	486	128799554	45	21.8522	5.75468	17.8403	s4_peak_67858	1.44447e-18	Klrb1c	ENSMUSG00000030325	128778485	128789215	-	upstream	-10154	10154	NearestLocation
11	69662299	69662904	606	69662718	47	21.8513	5.52804	17.8395	s4_peak_12736	1.447e-18	Mpdu1	ENSMUSG00000018761	69656697	69662642	-	overlapStart	342	262	NearestLocation
8	20096389	20097472	1084	20096957	59	21.8494	4.52714	17.8378	s4_peak_74595	1.45281e-18		ENSMUSG00000094614	20122365	20126624	+	upstream	-25975	24893	NearestLocation
13	65351602	65352745	1144	65351911	40	21.845	6.42825	17.8335	s4_peak_21457	1.46734e-18		ENSMUSG00000096536	65416599	65417147	+	upstream	-64996	63854	NearestLocation
13	55692838	55693668	831	55693180	37	21.825	6.91966	17.8139	s4_peak_20992	1.5349e-18	B230219D22Rik	ENSMUSG00000045767	55693124	55703499	+	overlapStart	-285	285	NearestLocation
3	96104233	96105105	873	96104543	32	21.8121	7.94798	17.8017	s4_peak_50741	1.57867e-18	Otud7b	ENSMUSG00000038495	96104527	96161129	+	overlapStart	-293	293	NearestLocation
11	117114571	117115399	829	117115002	45	21.8043	5.74053	17.7944	s4_peak_15043	1.60546e-18	Sec14l1	ENSMUSG00000020823	117115168	117159268	+	overlapStart	-596	231	NearestLocation
11	26387099	26387526	428	26387263	30	21.8013	8.44002	17.7915	s4_peak_11010	1.61633e-18	Fancl	ENSMUSG00000004018	26386135	26471876	+	inside	965	965	NearestLocation
16	3872090	3872820	731	3872468	30	21.8013	8.44002	17.7915	s4_peak_30326	1.61633e-18	Naa60	ENSMUSG00000005982	3872375	3904780	+	overlapStart	-284	284	NearestLocation
11	97315463	97315984	522	97315846	30	21.8013	8.44002	17.7915	s4_peak_14052	1.61633e-18	Mrpl45	ENSMUSG00000018882	97315716	97329920	+	overlapStart	-252	252	NearestLocation
11	29526066	29526640	575	29526495	30	21.8013	8.44002	17.7915	s4_peak_11067	1.61633e-18	Mtif2	ENSMUSG00000020459	29526408	29545279	+	overlapStart	-341	232	NearestLocation
11	109995643	109996009	367	109995834	30	21.8013	8.44002	17.7915	s4_peak_14774	1.61633e-18	Abca8b	ENSMUSG00000020620	109932190	109995845	-	overlapStart	201	164	NearestLocation
13	30966547	30967003	457	30966815	30	21.8013	8.44002	17.7915	s4_peak_19893	1.61633e-18	Exoc2	ENSMUSG00000021357	30813919	30974047	-	inside	7499	7044	NearestLocation
13	93440213	93440577	365	93440401	30	21.8013	8.44002	17.7915	s4_peak_22177	1.61633e-18	Jmy	ENSMUSG00000021690	93430097	93499808	-	inside	59594	10117	NearestLocation
13	118386807	118387436	630	118387162	30	21.8013	8.44002	17.7915	s4_peak_23158	1.61633e-18	Mrps30	ENSMUSG00000021731	118380110	118387252	-	overlapStart	444	184	NearestLocation
16	45158100	45159242	1143	45158738	30	21.8013	8.44002	17.7915	s4_peak_31992	1.61633e-18	Atg3	ENSMUSG00000022663	45158785	45188538	+	overlapStart	-684	457	NearestLocation
17	51068571	51068955	385	51068786	30	21.8013	8.44002	17.7915	s4_peak_35486	1.61633e-18	Tbc1d5	ENSMUSG00000023923	50733127	51179349	-	inside	110777	110394	NearestLocation
17	29450911	29451755	845	29451425	44	21.8003	5.86067	17.7915	s4_peak_34531	1.61633e-18	Pim1	ENSMUSG00000024014	29490812	29496111	+	upstream	-39900	39057	NearestLocation
19	36083548	36084063	516	36083720	30	21.8013	8.44002	17.7915	s4_peak_40998	1.61633e-18	Rpp30	ENSMUSG00000024800	36083716	36104772	+	overlapStart	-167	167	NearestLocation
1	65186309	65186958	650	65186518	30	21.8013	8.44002	17.7915	s4_peak_1701	1.61633e-18	Idh1	ENSMUSG00000025950	65158616	65186500	-	overlapStart	190	190	NearestLocation
2	181837572	181838087	516	181837832	30	21.8013	8.44002	17.7915	s4_peak_48131	1.61633e-18	Pcmtd2	ENSMUSG00000027589	181837854	181857461	+	overlapStart	-281	233	NearestLocation
3	36000191	36000868	678	36000689	30	21.8013	8.44002	17.7915	s4_peak_49006	1.61633e-18	Mccc1	ENSMUSG00000027709	35959311	36000678	-	overlapStart	486	190	NearestLocation
3	123385417	123386283	867	123385834	30	21.8013	8.44002	17.7915	s4_peak_51742	1.61633e-18	Mettl14	ENSMUSG00000028114	123364645	123385990	-	overlapStart	572	293	NearestLocation
3	121171272	121171918	647	121171708	30	21.8013	8.44002	17.7915	s4_peak_51610	1.61633e-18	Rwdd3	ENSMUSG00000028133	121155400	121171695	-	overlapStart	422	223	NearestLocation
5	108268575	108269362	788	108268771	30	21.8013	8.44002	17.7915	s4_peak_61432	1.61633e-18	Dr1	ENSMUSG00000029265	108268897	108280526	+	overlapStart	-321	321	NearestLocation
X	160765899	160766475	577	160766128	30	21.8013	8.44002	17.7915	s4_peak_86079	1.61633e-18	Rs1	ENSMUSG00000031293	160768013	160799663	+	upstream	-2113	1538	NearestLocation
9	75683683	75684255	573	75684032	30	21.8013	8.44002	17.7915	s4_peak_81406	1.61633e-18	Scg3	ENSMUSG00000032181	75643264	75683996	-	overlapStart	312	259	NearestLocation
6	113531319	113531831	513	113531663	30	21.8013	8.44002	17.7915	s4_peak_67051	1.61633e-18	Fancd2	ENSMUSG00000034023	113531682	113597017	+	overlapStart	-362	149	NearestLocation
9	67840093	67840881	789	67840360	30	21.8013	8.44002	17.7915	s4_peak_81050	1.61633e-18	Vps13c	ENSMUSG00000035284	67840396	67995634	+	overlapStart	-302	302	NearestLocation
5	86804033	86804861	829	86804310	30	21.8013	8.44002	17.7915	s4_peak_60595	1.61633e-18	Ythdc1	ENSMUSG00000035851	86804221	86836659	+	overlapStart	-187	187	NearestLocation
11	54522501	54523201	701	54523011	30	21.8013	8.44002	17.7915	s4_peak_11925	1.61633e-18	Rapgef6	ENSMUSG00000037533	54522847	54699285	+	overlapStart	-345	345	NearestLocation
3	121967654	121968060	407	121967814	30	21.8013	8.44002	17.7915	s4_peak_51662	1.61633e-18	Arhgap29	ENSMUSG00000039831	121953326	122016151	+	inside	14329	14329	NearestLocation
X	152336529	152337003	475	152336701	30	21.8013	8.44002	17.7915	s4_peak_85938	1.61633e-18	Tspyl2	ENSMUSG00000041096	152336852	152342425	-	overlapEnd	5895	151	NearestLocation
9	48494976	48495975	1000	48495269	30	21.8013	8.44002	17.7915	s4_peak_80052	1.61633e-18	Gm5617	ENSMUSG00000042293	48495345	48495964	+	includeFeature	-368	11	NearestLocation
1	56714388	56715271	884	56714927	30	21.8013	8.44002	17.7915	s4_peak_1371	1.61633e-18	Hsfy2	ENSMUSG00000045336	56636044	56637435	-	upstream	-76954	76954	NearestLocation
12	33717633	33717965	333	33717773	30	21.8013	8.44002	17.7915	s4_peak_16290	1.61633e-18	Ferd3l	ENSMUSG00000046518	33928425	33929310	+	upstream	-210791	210460	NearestLocation
11	37236038	37236548	511	37236292	30	21.8013	8.44002	17.7915	s4_peak_11340	1.61633e-18	Tenm2	ENSMUSG00000049336	36006656	37235964	-	upstream	-75	75	NearestLocation
8	54529428	54530225	798	54529697	30	21.8013	8.44002	17.7915	s4_peak_75614	1.61633e-18	Spcs3	ENSMUSG00000054408	54520433	54529998	-	overlapStart	569	227	NearestLocation
X	43231681	43232257	577	43231828	30	21.8013	8.44002	17.7915	s4_peak_84347	1.61633e-18	Gm24763	ENSMUSG00000065622	43254046	43254235	+	upstream	-22364	21789	NearestLocation
14	76010570	76011055	486	76010862	30	21.8013	8.44002	17.7915	s4_peak_26043	1.61633e-18	Gtf2f2	ENSMUSG00000067995	75896937	76010865	-	overlapStart	294	190	NearestLocation
X	95743965	95744381	417	95744186	30	21.8013	8.44002	17.7915	s4_peak_85078	1.61633e-18	1700010D01Rik	ENSMUSG00000071721	95732586	95733265	-	upstream	-10701	10701	NearestLocation
7	41633438	41633961	524	41633805	30	21.8013	8.44002	17.7915	s4_peak_70024	1.61633e-18	Zfp788	ENSMUSG00000074165	41633203	41651534	+	inside	236	236	NearestLocation
13	21911219	21911498	280	21911377	30	21.8013	8.44002	17.7915	s4_peak_19529	1.61633e-18	Gm11279	ENSMUSG00000081576	21903156	21904784	+	downstream	8064	6436	NearestLocation
11	8149389	8150092	704	8149899	30	21.8013	8.44002	17.7915	s4_peak_10513	1.61633e-18	Gm11988	ENSMUSG00000082459	8112363	8114094	-	upstream	-35296	35296	NearestLocation
5	20786710	20787101	392	20786924	30	21.8013	8.44002	17.7915	s4_peak_58582	1.61633e-18	Rpl31-ps5	ENSMUSG00000082716	20806090	20806464	+	upstream	-19379	18989	NearestLocation
11	43455281	43455612	332	43455460	30	21.8013	8.44002	17.7915	s4_peak_11406	1.61633e-18	Gm12151	ENSMUSG00000084307	43463196	43463485	-	downstream	8203	7584	NearestLocation
14	46491462	46492023	562	46491796	30	21.8013	8.44002	17.7915	s4_peak_24737	1.61633e-18	Gm15221	ENSMUSG00000086168	46436855	46454535	+	downstream	54608	36928	NearestLocation
2	3964398	3964727	330	3964564	30	21.8013	8.44002	17.7915	s4_peak_42103	1.61633e-18	Gm13191	ENSMUSG00000086445	3925808	3929139	-	upstream	-35260	35260	NearestLocation
X	152484338	152485232	895	152485073	30	21.8013	8.44002	17.7915	s4_peak_85944	1.61633e-18	Gm8464	ENSMUSG00000087569	152489661	152491860	-	downstream	7521	4429	NearestLocation
13	9652889	9653220	332	9653044	30	21.8013	8.44002	17.7915	s4_peak_19182	1.61633e-18	Gm23496	ENSMUSG00000088366	9623380	9623627	-	upstream	-29263	29263	NearestLocation
10	94872023	94872352	330	94872189	30	21.8013	8.44002	17.7915	s4_peak_9012	1.61633e-18	Gm24186	ENSMUSG00000088608	94821529	94821655	-	upstream	-50369	50369	NearestLocation
18	16038046	16038470	425	16038240	30	21.8013	8.44002	17.7915	s4_peak_37442	1.61633e-18	Gm22389	ENSMUSG00000088818	16033746	16034046	+	downstream	4301	4001	NearestLocation
3	46095198	46095616	419	46095361	30	21.8013	8.44002	17.7915	s4_peak_49268	1.61633e-18	Gm23337	ENSMUSG00000089584	45978578	45978695	+	downstream	116621	116504	NearestLocation
13	62325058	62325332	275	62325182	30	21.8013	8.44002	17.7915	s4_peak_21317	1.61633e-18	Gm3604	ENSMUSG00000094942	62368328	62383166	-	downstream	58107	42996	NearestLocation
18	52488311	52488716	406	52488566	30	21.8013	8.44002	17.7915	s4_peak_38469	1.61633e-18	Gm27026	ENSMUSG00000098000	52472848	52473739	-	upstream	-14573	14573	NearestLocation
9	112483486	112483730	245	112483625	30	21.8013	8.44002	17.7915	s4_peak_82675	1.61633e-18	Gm27847	ENSMUSG00000098345	112489616	112489722	+	upstream	-6129	5886	NearestLocation
5	119178758	119179237	480	119179046	35	21.795	7.28745	17.7915	s4_peak_61932	1.61633e-18	1700081H04Rik	ENSMUSG00000100573	119108234	119114543	+	downstream	70525	64216	NearestLocation
8	44233881	44234653	773	44234219	30	21.8013	8.44002	17.7915	s4_peak_75334	1.61633e-18	Gm37972	ENSMUSG00000102378	44227718	44228545	-	upstream	-5337	5337	NearestLocation
3	34080975	34081565	591	34081287	30	21.8013	8.44002	17.7915	s4_peak_48941	1.61633e-18		ENSMUSG00000103171	34078662	34081188	-	overlapStart	212	212	NearestLocation
9	71971014	71972045	1032	71971339	30	21.8013	8.44002	17.7915	s4_peak_81245	1.61633e-18	Gm37663	ENSMUSG00000104469	71988973	71991271	-	downstream	20256	16928	NearestLocation
GL456212.1	107218	107664	447	107535	30	21.8013	8.44002	17.7915	s4_peak_83325	1.61633e-18
X	170809467	170810345	879	170810109	99	21.7889	3.09001	17.7864	s4_peak_86210	1.63527e-18	Gm15068	ENSMUSG00000094276	170869589	170869960	-	downstream	60492	59244	NearestLocation
3	103737895	103738490	596	103738083	41	21.7788	6.25652	17.7767	s4_peak_51167	1.6724e-18	Olfml3	ENSMUSG00000027848	103733700	103738001	-	overlapStart	105	105	NearestLocation
4	129742061	129742882	822	129742393	41	21.7788	6.25652	17.7767	s4_peak_56823	1.6724e-18	Khdrbs1	ENSMUSG00000028790	129703164	129742303	-	overlapStart	241	241	NearestLocation
15	8098770	8099373	604	8099243	31	21.7751	8.17244	17.773	s4_peak_27267	1.68644e-18	Wdr70	ENSMUSG00000039828	7873055	8099209	-	overlapStart	438	164	NearestLocation
1	194749357	194750132	776	194749859	31	21.7751	8.17244	17.773	s4_peak_5910	1.68644e-18	2900035J10Rik	ENSMUSG00000103776	194732707	194733238	+	downstream	16651	16120	NearestLocation
2	128686883	128687612	730	128687358	30	21.7726	8.42575	17.7707	s4_peak_46035	1.69555e-18	Anapc1	ENSMUSG00000014355	128610104	128687391	-	overlapStart	507	221	NearestLocation
11	59839070	59840004	935	59839737	30	21.7726	8.42575	17.7707	s4_peak_12181	1.69555e-18	Cops3	ENSMUSG00000019373	59817795	59839838	-	overlapStart	767	166	NearestLocation
10	126681099	126681432	334	126681270	30	21.7726	8.42575	17.7707	s4_peak_10026	1.69555e-18	Mir378d	ENSMUSG00000098756	126710282	126710391	-	downstream	29291	28850	NearestLocation
15	38077823	38078462	640	38078278	37	21.7611	6.89492	17.7595	s4_peak_27976	1.73968e-18	Ubr5	ENSMUSG00000037487	37967328	38078853	-	inside	1029	391	NearestLocation
10	120872279	120872830	552	120872561	39	21.7594	6.55491	17.7581	s4_peak_9820	1.7455e-18	Gm15910	ENSMUSG00000087480	120857629	120863326	+	downstream	14651	8954	NearestLocation
17	83122907	83123498	592	83123077	39	21.7594	6.55491	17.7581	s4_peak_36497	1.7455e-18	Gm29052	ENSMUSG00000100154	83068905	83070632	+	downstream	54003	52276	NearestLocation
3	142168801	142169521	721	142169326	34	21.7466	7.47241	17.7458	s4_peak_52241	1.79573e-18	Bmpr1b	ENSMUSG00000052430	141837136	142169425	-	overlapStart	623	96	NearestLocation
10	88730708	88732067	1360	88731357	34	21.7466	7.47241	17.7458	s4_peak_8807	1.79573e-18	Arl1	ENSMUSG00000060904	88730858	88744094	+	overlapStart	-149	149	NearestLocation
10	5804870	5806304	1435	5806044	36	21.7316	7.06714	17.7311	s4_peak_6001	1.85746e-18	Fbxo5	ENSMUSG00000019773	5799160	5805600	-	overlapStart	729	704	NearestLocation
19	56997207	56997616	410	56997419	36	21.7316	7.06714	17.7311	s4_peak_41858	1.85746e-18	Afap1l2	ENSMUSG00000025083	56912361	57008228	-	inside	11020	10612	NearestLocation
5	74920505	74920904	400	74920661	36	21.7316	7.06714	17.7311	s4_peak_60312	1.85746e-18	Gm6116	ENSMUSG00000072874	74949194	74966368	+	upstream	-28688	28290	NearestLocation
3	138851892	138852289	398	138852075	32	21.7311	7.91044	17.7308	s4_peak_52184	1.85853e-18	Gm16060	ENSMUSG00000086123	138828685	138829162	-	upstream	-22731	22731	NearestLocation
11	57883050	57883561	512	57883222	41	21.7244	6.23821	17.7247	s4_peak_12031	1.88512e-18	Gm12244	ENSMUSG00000084223	57880896	57881186	+	downstream	2155	1865	NearestLocation
4	48539788	48540306	519	48539946	33	21.7237	7.67876	17.7241	s4_peak_54181	1.88769e-18	Msantd3	ENSMUSG00000039693	48539935	48561919	+	overlapStart	-146	146	NearestLocation
8	20588034	20588562	529	20588390	74	21.7035	3.76285	17.7043	s4_peak_74666	1.97574e-18	Gm21119	ENSMUSG00000095294	20615097	20639412	+	upstream	-27062	26535	NearestLocation
10	75517672	75518273	602	75517945	39	21.7008	6.53381	17.7016	s4_peak_8161	1.98779e-18	Gucd1	ENSMUSG00000033416	75351111	75517972	-	overlapStart	299	299	NearestLocation
1	185203864	185204533	670	185204005	37	21.6975	6.87037	17.6986	s4_peak_5493	2.00184e-18	Rab3gap2	ENSMUSG00000039318	185204117	185286759	+	overlapStart	-252	252	NearestLocation
13	60267543	60268102	560	60267853	37	21.6975	6.87037	17.6986	s4_peak_21264	2.00184e-18	Gm24999	ENSMUSG00000080668	60293672	60293772	+	upstream	-26128	25570	NearestLocation
7	137750865	137751365	501	137751041	31	21.6897	8.13153	17.691	s4_peak_73537	2.03709e-18	Glrx3	ENSMUSG00000031068	137437648	137468594	+	downstream	313218	282272	NearestLocation
2	63606545	63607703	1159	63606985	31	21.6897	8.13153	17.691	s4_peak_43970	2.03709e-18	Gm23503	ENSMUSG00000065837	63432088	63432194	-	upstream	-174352	174352	NearestLocation
1	118459072	118459745	674	118459353	38	21.6884	6.69356	17.69	s4_peak_3169	2.04188e-18	Gm22710	ENSMUSG00000080542	118459141	118459265	-	includeFeature	192	68	NearestLocation
18	69613904	69614675	772	69614163	38	21.6884	6.69356	17.69	s4_peak_39144	2.04188e-18	Gm24845	ENSMUSG00000088659	69551963	69552071	+	downstream	61942	61834	NearestLocation
11	97988055	97988434	380	97988240	49	21.6867	5.27927	17.6883	s4_peak_14090	2.04975e-18	Plxdc1	ENSMUSG00000017417	97923238	97986444	-	upstream	-1612	1612	NearestLocation
18	60663852	60664452	601	60664102	42	21.6823	6.0841	17.684	s4_peak_38758	2.07009e-18	Synpo	ENSMUSG00000043079	60593973	60660142	-	upstream	-3711	3711	NearestLocation
1	160791954	160793282	1329	160792884	30	21.6822	8.38087	17.6839	s4_peak_4460	2.07062e-18	Rabgap1l	ENSMUSG00000026721	160219174	160793211	-	overlapStart	1256	71	NearestLocation
1	139421926	139422809	884	139422302	30	21.6822	8.38087	17.6839	s4_peak_3905	2.07062e-18	Zbtb41	ENSMUSG00000033964	139422383	139453007	+	overlapStart	-456	426	NearestLocation
14	39552667	39553578	912	39553324	30	21.6822	8.38087	17.6839	s4_peak_24555	2.07062e-18	Nrg3	ENSMUSG00000041014	38368952	39473088	-	upstream	-79580	79580	NearestLocation
13	60497440	60498108	669	60497837	30	21.6822	8.38087	17.6839	s4_peak_21279	2.07062e-18	Gm25000	ENSMUSG00000080666	60529296	60529409	-	downstream	31968	31188	NearestLocation
2	130273958	130274722	765	130274465	40	21.6754	6.36923	17.6774	s4_peak_46120	2.10199e-18	Nop56	ENSMUSG00000027405	130274430	130279313	+	overlapStart	-471	292	NearestLocation
11	48826016	48826399	384	48826210	40	21.6754	6.36923	17.6774	s4_peak_11591	2.10199e-18	Trim7	ENSMUSG00000040350	48826140	48852209	+	overlapStart	-123	123	NearestLocation
7	131409941	131410973	1033	131410604	34	21.6739	7.44111	17.6759	s4_peak_73218	2.10892e-18	Acadsb	ENSMUSG00000030861	131410601	131446211	+	overlapStart	-659	372	NearestLocation
4	141790357	141791012	656	141790832	41	21.6701	6.22001	17.6725	s4_peak_57406	2.12589e-18	Dnajc16	ENSMUSG00000040697	141760189	141790931	-	overlapStart	573	81	NearestLocation
19	47444131	47444808	678	47444661	50	21.6691	5.18014	17.6715	s4_peak_41531	2.13059e-18	Sh3pxd2a	ENSMUSG00000053617	47260174	47464411	-	inside	20279	19603	NearestLocation
11	105181054	105182225	1172	105181428	36	21.6653	7.04065	17.6678	s4_peak_14561	2.14882e-18	1700052K11Rik	ENSMUSG00000099681	105177726	105181433	-	overlapStart	378	378	NearestLocation
2	49795772	49796300	529	49795984	35	21.6561	7.22979	17.6588	s4_peak_43633	2.19361e-18	Lypd6b	ENSMUSG00000026765	49787688	49948849	+	inside	8085	8085	NearestLocation
19	14890688	14891027	340	14890861	32	21.6506	7.87326	17.6536	s4_peak_40419	2.22004e-18	Gm5513	ENSMUSG00000063586	14959549	14960766	-	downstream	70077	68522	NearestLocation
5	110176391	110177309	919	110176902	32	21.6506	7.87326	17.6536	s4_peak_61495	2.22004e-18	Gm15787	ENSMUSG00000086247	110154400	110176504	-	overlapStart	112	112	NearestLocation
5	15039479	15040337	859	15040042	60	21.6489	4.425	17.6522	s4_peak_58396	2.22731e-18	Gm17019	ENSMUSG00000091897	15028950	15032998	-	upstream	-6482	6482	NearestLocation
8	79294455	79295496	1042	79294874	33	21.6474	7.64474	17.6507	s4_peak_76398	2.23506e-18	Gm4890	ENSMUSG00000097174	79295123	79307685	+	overlapStart	-667	373	NearestLocation
18	67774598	67775520	923	67775197	37	21.6342	6.84598	17.6382	s4_peak_39079	2.30049e-18	Gm26910	ENSMUSG00000097835	67773712	67774857	-	overlapStart	258	258	NearestLocation
1	165641626	165642671	1046	165642370	37	21.6342	6.84598	17.6382	s4_peak_4641	2.30049e-18	Gm18407	ENSMUSG00000104517	165643899	165644688	-	downstream	3061	1228	NearestLocation
9	56842357	56842717	361	56842523	42	21.6301	6.06719	17.6343	s4_peak_80387	2.32097e-18	Odf3l1	ENSMUSG00000045620	56848659	56851963	-	downstream	9605	5942	NearestLocation
10	80676259	80676786	528	80676601	52	21.6283	4.99359	17.6326	s4_peak_8431	2.33034e-18	Mknk2	ENSMUSG00000020190	80665332	80671976	-	upstream	-4284	4284	NearestLocation
2	105257895	105258991	1097	105258065	40	21.6193	6.3498	17.6237	s4_peak_45311	2.37826e-18	Them7	ENSMUSG00000055312	105224320	105379796	+	inside	33576	33576	NearestLocation
14	76413962	76415041	1080	76414423	45	21.6145	5.68463	17.6192	s4_peak_26061	2.40331e-18	Tsc22d1	ENSMUSG00000022010	76414961	76507765	+	overlapStart	-998	80	NearestLocation
17	79020081	79021311	1231	79020660	31	21.605	8.09102	17.61	s4_peak_36345	2.45477e-18	Prkd3	ENSMUSG00000024070	78949405	79020816	-	overlapStart	734	495	NearestLocation
18	6135837	6136796	960	6136263	34	21.6015	7.41007	17.6068	s4_peak_37064	2.47292e-18	Arhgap12	ENSMUSG00000041225	6024427	6136098	-	overlapStart	260	260	NearestLocation
10	7725822	7726281	460	7726006	30	21.5925	8.33647	17.5983	s4_peak_6058	2.52191e-18	Katna1	ENSMUSG00000019794	7726000	7763150	+	overlapStart	-177	177	NearestLocation
6	71831141	71831911	771	71831356	30	21.5925	8.33647	17.5983	s4_peak_65724	2.52191e-18	Immt	ENSMUSG00000052337	71831331	71875257	+	overlapStart	-189	189	NearestLocation
6	53493350	53493670	321	53493508	30	21.5925	8.33647	17.5983	s4_peak_65249	2.52191e-18	Gm25818	ENSMUSG00000096147	53433974	53434137	+	downstream	59377	59214	NearestLocation
6	29388623	29389002	380	29388863	35	21.5872	7.2013	17.5934	s4_peak_64239	2.55064e-18	Opn1sw	ENSMUSG00000058831	29376671	29388468	-	upstream	-156	156	NearestLocation
14	62837185	62838292	1108	62837416	35	21.5872	7.2013	17.5934	s4_peak_25455	2.55064e-18	Gm26536	ENSMUSG00000097501	62836908	62838207	-	overlapStart	1021	85	NearestLocation
18	34759335	34760039	705	34759673	39	21.5843	6.49203	17.5907	s4_peak_37878	2.56614e-18	Fam53c	ENSMUSG00000034300	34758906	34773760	+	inside	430	430	NearestLocation
8	79027913	79028375	463	79028191	47	21.5832	5.4538	17.5897	s4_peak_76377	2.57229e-18	Zfp827	ENSMUSG00000071064	79028437	79193766	+	upstream	-523	62	NearestLocation
2	24949374	24950024	651	24949663	37	21.5712	6.82177	17.5782	s4_peak_42765	2.64101e-18	Zmynd19	ENSMUSG00000026974	24949792	24962075	+	overlapStart	-417	232	NearestLocation
4	124714570	124714964	395	124714782	37	21.5712	6.82177	17.5782	s4_peak_56532	2.64101e-18	Sf3a3	ENSMUSG00000028902	124714776	124732460	+	overlapStart	-205	188	NearestLocation
11	6443969	6444850	882	6444314	33	21.5715	7.61103	17.5782	s4_peak_10458	2.64101e-18	H2afv	ENSMUSG00000041126	6427229	6444443	-	overlapStart	473	407	NearestLocation
4	100171435	100171970	536	100171589	33	21.5715	7.61103	17.5782	s4_peak_55545	2.64101e-18	Gm12701	ENSMUSG00000086385	100119621	100120841	+	downstream	51815	50595	NearestLocation
13	53293115	53293470	356	53293298	32	21.5707	7.83643	17.5779	s4_peak_20847	2.64296e-18	Ror2	ENSMUSG00000021464	53109312	53286124	-	upstream	-6992	6992	NearestLocation
3	122983989	122985041	1053	122984758	32	21.5707	7.83643	17.5779	s4_peak_51721	2.64296e-18	Usp53	ENSMUSG00000039701	122933601	122984447	-	overlapStart	457	457	NearestLocation
1	185362683	185363727	1045	185362992	32	21.5707	7.83643	17.5779	s4_peak_5503	2.64296e-18	4930532G15Rik	ENSMUSG00000097261	185359461	185362865	-	overlapStart	181	181	NearestLocation
7	126502957	126503866	910	126503532	45	21.5674	5.67082	17.5748	s4_peak_72908	2.66226e-18	Atxn2l	ENSMUSG00000032637	126491708	126503437	-	overlapStart	479	429	NearestLocation
2	25332422	25332840	419	25332645	38	21.5673	6.6486	17.5747	s4_peak_42789	2.66269e-18	AA543186	ENSMUSG00000097345	25327450	25332571	-	overlapStart	148	148	NearestLocation
6	72655294	72655874	581	72655549	41	21.5623	6.18393	17.5698	s4_peak_65782	2.69246e-18	Gm38320	ENSMUSG00000102983	72652320	72653600	+	downstream	2975	1695	NearestLocation
8	70439324	70440095	772	70439728	43	21.5588	5.91247	17.5665	s4_peak_76038	2.71325e-18	Crtc1	ENSMUSG00000003575	70382355	70439579	-	overlapStart	254	254	NearestLocation
15	103177559	103178073	515	103177888	51	21.5438	5.05901	17.5517	s4_peak_30240	2.80724e-18	Smug1	ENSMUSG00000036061	103153307	103158002	-	upstream	-19558	19558	NearestLocation
7	130865561	130866554	994	130865736	36	21.5338	6.98825	17.5418	s4_peak_73198	2.87184e-18	Plekha1	ENSMUSG00000040268	130865756	130913312	+	overlapStart	-194	194	NearestLocation
2	77938409	77938696	288	77938580	53	21.5295	4.88821	17.5378	s4_peak_44539	2.89861e-18	Cwc22	ENSMUSG00000027014	77881159	77946375	-	inside	7965	7679	NearestLocation
18	55549666	55550082	417	55549820	34	21.5296	7.3793	17.5378	s4_peak_38601	2.89861e-18	Gm37337	ENSMUSG00000103555	55516122	55517114	-	upstream	-32553	32553	NearestLocation
10	110919515	110920702	1188	110920007	39	21.5264	6.47134	17.5349	s4_peak_9390	2.91776e-18	Csrp2	ENSMUSG00000020186	110920177	110939599	+	overlapStart	-661	525	NearestLocation
19	6363325	6364706	1382	6363624	39	21.5264	6.47134	17.5349	s4_peak_40097	2.91776e-18	Sf1	ENSMUSG00000024949	6363690	6378030	+	overlapStart	-364	364	NearestLocation
5	142961725	142962302	578	142962061	58	21.5227	4.52569	17.5313	s4_peak_63133	2.94212e-18	Fscn1	ENSMUSG00000029581	142960343	142973185	+	inside	1383	1383	NearestLocation
1	175692264	175693107	844	175692796	31	21.521	8.05092	17.5296	s4_peak_5016	2.95379e-18	Opn3	ENSMUSG00000026525	175662421	175692776	-	overlapStart	511	331	NearestLocation
6	22355841	22356460	620	22356273	31	21.521	8.05092	17.5296	s4_peak_64079	2.95379e-18	Fam3c	ENSMUSG00000029672	22306520	22356243	-	overlapStart	401	217	NearestLocation
7	109959986	109960684	699	109960483	31	21.521	8.05092	17.5296	s4_peak_72231	2.95379e-18	Dennd5a	ENSMUSG00000035901	109893780	109960470	-	overlapStart	483	214	NearestLocation
9	88438451	88439340	890	88439027	30	21.5036	8.29254	17.5135	s4_peak_81767	3.06528e-18	Snx14	ENSMUSG00000032422	88376750	88438958	-	overlapStart	506	382	NearestLocation
5	76974610	76975298	689	76974965	33	21.4961	7.57761	17.5063	s4_peak_60423	3.11652e-18	Srp72	ENSMUSG00000036323	76974683	76999937	+	overlapStart	-72	72	NearestLocation
3	103020325	103021379	1055	103020588	33	21.4961	7.57761	17.5063	s4_peak_51130	3.11652e-18	Csde1	ENSMUSG00000068823	103020546	103058189	+	overlapStart	-220	220	NearestLocation
6	30958814	30959353	540	30959069	33	21.4961	7.57761	17.5063	s4_peak_64334	3.11652e-18	Klf14	ENSMUSG00000073209	30956023	30959078	-	overlapStart	263	263	NearestLocation
7	30562972	30563447	476	30563215	45	21.4737	5.64341	17.4846	s4_peak_69643	3.27642e-18	U2af1l4	ENSMUSG00000078765	30563301	30567960	+	overlapStart	-328	146	NearestLocation
4	149810042	149811087	1046	149810452	50	21.4656	5.12882	17.4769	s4_peak_57791	3.33503e-18	Gm13064	ENSMUSG00000083173	149814666	149815222	-	downstream	5179	3579	NearestLocation
5	65763216	65764433	1218	65763932	38	21.4474	6.60424	17.4597	s4_peak_59956	3.46992e-18	N4bp2	ENSMUSG00000037795	65763521	65830108	+	overlapStart	-304	304	NearestLocation
2	164460826	164461671	846	164460989	38	21.4474	6.60424	17.4597	s4_peak_47309	3.46992e-18	Gm14302	ENSMUSG00000085760	164459896	164460955	-	overlapStart	128	128	NearestLocation
14	24900618	24901411	794	24900808	37	21.4462	6.77386	17.4586	s4_peak_24046	3.47848e-18	Gm10398	ENSMUSG00000072686	24909414	24913440	+	upstream	-8795	8003	NearestLocation
1	4571597	4572243	647	4572062	31	21.4375	8.01122	17.4502	s4_peak_33	3.54675e-18	Gm37323	ENSMUSG00000104328	4583129	4586252	-	downstream	14654	10886	NearestLocation
11	69758086	69759632	1547	69758611	45	21.4271	5.6298	17.4399	s4_peak_12744	3.63137e-18	Polr2a	ENSMUSG00000005198	69733997	69758637	-	overlapStart	550	550	NearestLocation
10	59879374	59880075	702	59879551	42	21.4233	6.00047	17.4362	s4_peak_7633	3.66286e-18	Dnajb12	ENSMUSG00000020109	59879556	59899302	+	overlapStart	-181	181	NearestLocation
1	92473372	92474067	696	92473732	33	21.4212	7.54449	17.4342	s4_peak_2702	3.67968e-18	Ndufa10	ENSMUSG00000026260	92439010	92473860	-	overlapStart	487	207	NearestLocation
4	107252895	107253879	985	107253214	33	21.4212	7.54449	17.4342	s4_peak_55804	3.67968e-18	Hspb11	ENSMUSG00000063172	107253593	107279938	+	overlapStart	-697	286	NearestLocation
17	56303205	56304100	896	56303850	48	21.416	5.30613	17.4294	s4_peak_35589	3.7204e-18	Uhrf1	ENSMUSG00000001228	56303321	56323486	+	overlapStart	-115	115	NearestLocation
10	89670339	89670768	430	89670515	30	21.4154	8.24907	17.4287	s4_peak_8828	3.72615e-18	Scyl2	ENSMUSG00000069539	89638721	89686285	-	inside	15945	15517	NearestLocation
2	10047787	10048862	1076	10048637	32	21.4125	7.76379	17.4261	s4_peak_42322	3.74904e-18	C630004M23Rik	ENSMUSG00000103570	10047838	10049519	+	overlapStart	-50	50	NearestLocation
2	77876168	77876623	456	77876380	55	21.4087	4.70822	17.4227	s4_peak_44521	3.77833e-18	Gm13727	ENSMUSG00000087353	77879753	77881467	-	downstream	5298	3130	NearestLocation
10	81378332	81378939	608	81378709	47	21.4071	5.40541	17.4211	s4_peak_8464	3.79236e-18	Fzr1	ENSMUSG00000020235	81366222	81378516	-	overlapStart	183	183	NearestLocation
2	28640930	28641428	499	28641235	37	21.3841	6.75016	17.3989	s4_peak_42956	3.99117e-18	Tsc1	ENSMUSG00000026812	28641228	28691167	+	overlapStart	-297	200	NearestLocation
4	3835017	3835909	893	3835516	31	21.3547	7.9719	17.3703	s4_peak_52834	4.26275e-18	Gm24016	ENSMUSG00000088351	3835079	3835146	-	includeFeature	128	61	NearestLocation
14	42134529	42135183	655	42134916	31	21.3547	7.9719	17.3703	s4_peak_24613	4.26275e-18	Gm17064	ENSMUSG00000091757	42145893	42148119	-	downstream	13589	10710	NearestLocation
17	87445963	87447488	1526	87446854	39	21.3544	6.41005	17.3702	s4_peak_36775	4.26334e-18	Calm2	ENSMUSG00000036438	87433412	87446935	-	overlapStart	971	553	NearestLocation
2	26140089	26140767	679	26140354	49	21.3532	5.19286	17.3693	s4_peak_42830	4.27248e-18	Tmem250-ps	ENSMUSG00000087679	26136814	26140521	-	overlapStart	431	246	NearestLocation
6	87838374	87839166	793	87838637	33	21.3468	7.51165	17.363	s4_peak_66242	4.33551e-18	Isy1	ENSMUSG00000030056	87818447	87838759	-	overlapStart	384	384	NearestLocation
5	107900283	107901099	817	107900578	33	21.3468	7.51165	17.363	s4_peak_61424	4.33551e-18	Rpl5	ENSMUSG00000058558	107900502	107909005	+	overlapStart	-218	218	NearestLocation
2	121506344	121506832	489	121506684	36	21.3391	6.91111	17.3555	s4_peak_45796	4.41052e-18	Wdr76	ENSMUSG00000027242	121506723	121544860	+	overlapStart	-378	109	NearestLocation
7	105810502	105811461	960	105811035	32	21.3342	7.72798	17.3508	s4_peak_72129	4.45862e-18	Mrpl17	ENSMUSG00000030879	105806658	105811099	-	overlapStart	596	362	NearestLocation
6	42161473	42162746	1274	42161735	32	21.3342	7.72798	17.3508	s4_peak_64772	4.45862e-18	Tas2r139	ENSMUSG00000047102	42140936	42141895	+	downstream	20538	19579	NearestLocation
10	69583931	69584570	640	69584375	32	21.3342	7.72798	17.3508	s4_peak_8005	4.45862e-18	Ank3	ENSMUSG00000069601	69533772	70027438	+	inside	50160	50160	NearestLocation
17	85089819	85091037	1219	85090626	32	21.3342	7.72798	17.3508	s4_peak_36627	4.45862e-18	Camkmt	ENSMUSG00000071037	85090726	85458139	+	overlapStart	-906	311	NearestLocation
X	23974343	23975497	1155	23975272	30	21.3278	8.20605	17.3449	s4_peak_83951	4.51939e-18	Gm25299	ENSMUSG00000093024	23982185	23982286	+	upstream	-7841	6688	NearestLocation
16	94569277	94570141	865	94569548	42	21.321	5.96766	17.3386	s4_peak_33165	4.58553e-18	Dyrk1a	ENSMUSG00000022897	94570010	94695517	+	overlapStart	-732	131	NearestLocation
8	20283067	20283438	372	20283203	46	21.3204	5.48758	17.3381	s4_peak_74618	4.59113e-18	Gm26804	ENSMUSG00000097263	20292477	20420781	+	upstream	-9409	9039	NearestLocation
18	56562006	56562788	783	56562318	35	21.3153	7.08954	17.3334	s4_peak_38639	4.6412e-18	Phax	ENSMUSG00000008301	56562443	56587712	+	overlapStart	-436	345	NearestLocation
5	110770414	110770931	518	110770595	39	21.2975	6.38988	17.3162	s4_peak_61526	4.82836e-18	Ep400	ENSMUSG00000029505	110664373	110770717	-	overlapStart	302	214	NearestLocation
13	23684124	23684759	636	23684484	33	21.2728	7.4791	17.2922	s4_peak_19660	5.10317e-18	Hist1h2bc	ENSMUSG00000018102	23684199	23692488	+	overlapStart	-74	74	NearestLocation
2	151494066	151494885	820	151494218	33	21.2728	7.4791	17.2922	s4_peak_46670	5.10317e-18	Nsfl1c	ENSMUSG00000027455	151494182	151511414	+	overlapStart	-115	115	NearestLocation
7	6770209	6770561	353	6770390	33	21.2728	7.4791	17.2922	s4_peak_68763	5.10317e-18	Mir3099	ENSMUSG00000092815	6803587	6803670	+	upstream	-33377	33026	NearestLocation
17	29032247	29033131	885	29032759	38	21.2694	6.5388	17.2892	s4_peak_34505	5.13748e-18	Srsf3	ENSMUSG00000071172	29032673	29043366	+	overlapStart	-425	425	NearestLocation
9	37053913	37054723	811	37054342	37	21.2609	6.70324	17.2811	s4_peak_79540	5.2348e-18	n-R5s82	ENSMUSG00000077401	37026399	37026507	+	downstream	27515	27407	NearestLocation
14	34673490	34674132	643	34673791	32	21.2564	7.69249	17.2769	s4_peak_24466	5.2853e-18	Wapl	ENSMUSG00000041408	34673928	34747983	+	overlapStart	-437	204	NearestLocation
1	86703369	86704153	785	86703886	32	21.2564	7.69249	17.2769	s4_peak_2384	5.2853e-18	Dis3l2	ENSMUSG00000053333	86703808	87050095	+	overlapStart	-438	345	NearestLocation
2	75000130	75000750	621	75000582	35	21.2482	7.06215	17.2691	s4_peak_44386	5.38158e-18	n-R5s198	ENSMUSG00000084574	74935415	74935514	-	upstream	-64617	64617	NearestLocation
17	30483376	30484076	701	30483914	35	21.2482	7.06215	17.2691	s4_peak_34569	5.38158e-18	Gm9874	ENSMUSG00000103207	30484661	30486124	+	upstream	-1284	585	NearestLocation
13	53462085	53462791	707	53462428	45	21.2421	5.57603	17.2635	s4_peak_20856	5.4518e-18	Msx2	ENSMUSG00000021469	53466884	53473074	-	downstream	10988	4093	NearestLocation
5	147429837	147430628	792	147430135	39	21.2409	6.36983	17.2623	s4_peak_63382	5.46651e-18	Pan3	ENSMUSG00000029647	147430161	147548502	+	overlapStart	-323	323	NearestLocation
14	47276541	47277263	723	47277081	30	21.2409	8.16348	17.2623	s4_peak_24776	5.46651e-18	Wdhd1	ENSMUSG00000037572	47240944	47276857	-	overlapStart	315	315	NearestLocation
9	122805364	122805803	440	122805612	30	21.2409	8.16348	17.2623	s4_peak_83182	5.46651e-18	Tcaim	ENSMUSG00000046603	122805539	122836334	+	overlapStart	-174	174	NearestLocation
9	120728277	120728601	325	120728452	39	21.2409	6.36983	17.2623	s4_peak_83065	5.46651e-18	Gm23624	ENSMUSG00000064397	120791465	120791785	-	downstream	63507	62864	NearestLocation
7	73537696	73538211	516	73537974	30	21.2409	8.16348	17.2623	s4_peak_71055	5.46651e-18	Chd2	ENSMUSG00000078671	73426691	73541746	-	inside	4049	3535	NearestLocation
8	4238380	4239297	918	4238772	46	21.231	5.46245	17.253	s4_peak_74031	5.58432e-18	Map2k7	ENSMUSG00000002948	4238740	4251423	+	overlapStart	-359	359	NearestLocation
9	40800372	40801811	1440	40801308	43	21.2124	5.8049	17.2347	s4_peak_79660	5.82532e-18	Hspa8	ENSMUSG00000015656	40800984	40805200	+	overlapStart	-611	611	NearestLocation
5	21906692	21907030	339	21906865	36	21.2109	6.86062	17.2333	s4_peak_58650	5.84386e-18	Gm10475	ENSMUSG00000073152	21910931	21954014	+	upstream	-4238	3901	NearestLocation
8	26507531	26508017	487	26507791	38	21.2107	6.51727	17.2332	s4_peak_74949	5.8448e-18	Gm22227	ENSMUSG00000087981	26240150	26240408	-	upstream	-267124	267124	NearestLocation
1	39535547	39536149	603	39535819	37	21.1997	6.68003	17.2223	s4_peak_980	5.99322e-18	Cnot11	ENSMUSG00000003135	39534992	39546889	+	inside	556	556	NearestLocation
6	97010284	97010850	567	97010661	37	21.1997	6.68003	17.2223	s4_peak_66585	5.99322e-18	Fam19a4	ENSMUSG00000046500	96831209	97060411	-	inside	50126	49561	NearestLocation
4	132353431	132353782	352	132353605	37	21.1997	6.68003	17.2223	s4_peak_56952	5.99322e-18	Snhg3	ENSMUSG00000085241	132348014	132353686	-	overlapStart	254	96	NearestLocation
19	7482581	7483590	1010	7483378	33	21.1993	7.44683	17.2221	s4_peak_40153	5.99584e-18	Rtn3	ENSMUSG00000024758	7425901	7483289	-	overlapStart	707	301	NearestLocation
4	34550373	34551526	1154	34550599	33	21.1993	7.44683	17.2221	s4_peak_53603	5.99584e-18	Akirin2	ENSMUSG00000028291	34550937	34566908	+	overlapStart	-563	563	NearestLocation
16	32877505	32877950	446	32877715	33	21.1993	7.44683	17.2221	s4_peak_31563	5.99584e-18	Rubcn	ENSMUSG00000035629	32821703	32877766	-	overlapStart	260	184	NearestLocation
19	36925592	36926580	989	36926136	33	21.1993	7.44683	17.2221	s4_peak_41028	5.99584e-18	Btaf1	ENSMUSG00000040565	36926079	37012752	+	overlapStart	-486	486	NearestLocation
11	55469518	55470001	484	55469843	41	21.1913	6.06087	17.2145	s4_peak_11977	6.10183e-18	G3bp1	ENSMUSG00000018583	55469685	55504838	+	overlapStart	-166	166	NearestLocation
4	3874873	3875386	514	3875194	31	21.1907	7.89441	17.214	s4_peak_52838	6.10956e-18	Mos	ENSMUSG00000078365	3870657	3872105	-	upstream	-2769	2769	NearestLocation
16	3116162	3116528	367	3116345	39	21.1845	6.34991	17.2082	s4_peak_30302	6.19156e-18	Gm23215	ENSMUSG00000095122	3249584	3249704	+	upstream	-133421	133056	NearestLocation
8	57334197	57334548	352	57334383	39	21.1845	6.34991	17.2082	s4_peak_75692	6.19156e-18	5033428I22Rik	ENSMUSG00000097910	57332118	57340682	+	inside	2080	2080	NearestLocation
5	23843828	23844412	585	23844099	35	21.1816	7.03496	17.2054	s4_peak_58723	6.23103e-18	Tomm7	ENSMUSG00000028998	23838944	23844161	-	overlapStart	332	251	NearestLocation
13	96542334	96543629	1296	96542612	32	21.1791	7.65732	17.2032	s4_peak_22344	6.26268e-18	Polk	ENSMUSG00000021668	96480689	96542485	-	overlapStart	150	150	NearestLocation
10	100335915	100336569	655	100336313	34	21.1762	7.22916	17.2006	s4_peak_9201	6.30028e-18	Gm4301	ENSMUSG00000094314	100335676	100336591	+	inside	240	22	NearestLocation
19	3767570	3769098	1529	3767954	43	21.1636	5.78985	17.1883	s4_peak_39928	6.48112e-18	Kmt5b	ENSMUSG00000045098	3767421	3818303	+	inside	150	150	NearestLocation
10	34019168	34020073	906	34019837	30	21.1547	8.12135	17.1796	s4_peak_6885	6.61333e-18	Rwdd1	ENSMUSG00000019782	33996555	34019624	-	overlapStart	455	449	NearestLocation
8	78141121	78141489	369	78141294	30	21.1547	8.12135	17.1796	s4_peak_76334	6.61333e-18	Ttc29	ENSMUSG00000037101	78213297	78394326	+	upstream	-72175	71808	NearestLocation
4	53439898	53440999	1102	53440265	36	21.1473	6.83565	17.1726	s4_peak_54287	6.72125e-18	Slc44a1	ENSMUSG00000028412	53440413	53622478	+	overlapStart	-514	514	NearestLocation
9	109832562	109833124	563	109832742	36	21.1473	6.83565	17.1726	s4_peak_82565	6.72125e-18	3000002C10Rik	ENSMUSG00000070282	109827943	109832706	-	overlapStart	143	143	NearestLocation
15	96460569	96461449	881	96460871	39	21.1283	6.33012	17.1543	s4_peak_29759	7.00955e-18	Scaf11	ENSMUSG00000033228	96411698	96460843	-	overlapStart	273	273	NearestLocation
8	26672834	26673554	721	26673187	39	21.1283	6.33012	17.1543	s4_peak_74960	7.00955e-18	2310008N11Rik	ENSMUSG00000100335	26814593	26824423	-	downstream	151588	141039	NearestLocation
4	42294166	42294631	466	42294358	33	21.1262	7.41484	17.1523	s4_peak_53855	7.04158e-18	Gm21953	ENSMUSG00000094695	42294267	42294855	+	overlapStart	-100	100	NearestLocation
Y	10359865	10360124	260	10359994	33	21.1262	7.41484	17.1523	s4_peak_86326	7.04158e-18	Gm20834	ENSMUSG00000095242	10322618	10324589	-	upstream	-35277	35277	NearestLocation
6	114553107	114553326	220	114553210	95	21.1157	3.10238	17.1425	s4_peak_67116	7.20311e-18	Atg7	ENSMUSG00000030314	114643097	114860614	+	upstream	-89989	89771	NearestLocation
11	85139455	85140522	1068	85140043	35	21.1152	7.00798	17.142	s4_peak_13483	7.21058e-18	Usp32	ENSMUSG00000000804	84984442	85140161	-	overlapStart	705	361	NearestLocation
15	76511773	76512248	476	76511953	43	21.115	5.77488	17.142	s4_peak_28875	7.21058e-18	Dgat1	ENSMUSG00000022555	76502015	76511951	-	overlapStart	177	177	NearestLocation
4	126677365	126677985	621	126677553	31	21.1096	7.85623	17.1368	s4_peak_56651	7.29777e-18	Psmb2	ENSMUSG00000028837	126677630	126709714	+	overlapStart	-264	264	NearestLocation
1	4857417	4858339	923	4857603	31	21.1096	7.85623	17.1368	s4_peak_42	7.29777e-18	Tcea1	ENSMUSG00000033813	4857814	4897909	+	overlapStart	-396	396	NearestLocation
9	20581178	20581826	649	20581430	31	21.1096	7.85623	17.1368	s4_peak_78931	7.29777e-18	Zfp846	ENSMUSG00000058192	20581325	20595194	+	overlapStart	-146	146	NearestLocation
11	19923913	19924670	758	19924122	49	21.1079	5.12989	17.1355	s4_peak_10791	7.31998e-18	Spred2	ENSMUSG00000045671	19924375	20024026	+	overlapStart	-461	295	NearestLocation
16	4077524	4078173	650	4077756	34	21.1068	7.19987	17.1344	s4_peak_30341	7.33922e-18	Trap1	ENSMUSG00000005981	4039971	4077827	-	overlapStart	302	302	NearestLocation
8	70042467	70043336	870	70042646	34	21.1068	7.19987	17.1344	s4_peak_76014	7.33922e-18	Mau2	ENSMUSG00000031858	70016123	70042734	-	overlapStart	266	266	NearestLocation
4	147401796	147402162	367	147401967	45	21.1049	5.53637	17.1329	s4_peak_57661	7.36444e-18	Gm8178	ENSMUSG00000096354	147378929	147379574	+	downstream	22868	22223	NearestLocation
12	70937481	70938366	886	70937974	32	21.1023	7.62248	17.1303	s4_peak_17086	7.40815e-18	Actr10	ENSMUSG00000021076	70937857	70964718	+	overlapStart	-375	375	NearestLocation
4	59548536	59549886	1351	59549580	32	21.1023	7.62248	17.1303	s4_peak_54519	7.40815e-18	1700018M17Rik	ENSMUSG00000046145	59549154	59549625	+	includeFeature	-617	261	NearestLocation
14	60251146	60251972	827	60251330	32	21.1023	7.62248	17.1303	s4_peak_25323	7.40815e-18	Nupl1	ENSMUSG00000063895	60219204	60251507	-	overlapStart	360	360	NearestLocation
19	10101554	10102194	641	10101793	38	21.0939	6.47464	17.1222	s4_peak_40274	7.54779e-18	Fads2	ENSMUSG00000024665	10064164	10101503	-	upstream	-52	52	NearestLocation
14	52019623	52020386	764	52020162	41	21.0872	6.0266	17.1156	s4_peak_24946	7.66355e-18	Zfp219	ENSMUSG00000049295	52006077	52020733	-	inside	1109	347	NearestLocation
3	96334552	96334865	314	96334678	41	21.0872	6.0266	17.1156	s4_peak_50766	7.66355e-18	Gm24830	ENSMUSG00000095701	96328425	96328590	+	downstream	6128	5963	NearestLocation
17	28634496	28634826	331	28634685	36	21.0841	6.81086	17.1125	s4_peak_34484	7.71774e-18	Srpk1	ENSMUSG00000004865	28587648	28622521	-	upstream	-11976	11976	NearestLocation
18	61653249	61653811	563	61653557	51	21.0759	4.94527	17.1049	s4_peak_38811	7.85471e-18	Mir143	ENSMUSG00000065445	61649190	61649269	-	upstream	-3981	3981	NearestLocation
6	91877893	91878594	702	91878051	30	21.0692	8.07965	17.0983	s4_peak_66433	7.97407e-18	Ccdc174	ENSMUSG00000034083	91878053	91899843	+	overlapStart	-159	159	NearestLocation
4	109000362	109001218	857	109000551	30	21.0692	8.07965	17.0983	s4_peak_55905	7.97407e-18	Nrd1	ENSMUSG00000053510	109000655	109061777	+	overlapStart	-292	292	NearestLocation
19	7185982	7186623	642	7186161	55	21.0565	4.63151	17.0863	s4_peak_40126	8.19804e-18	Otub1	ENSMUSG00000024767	7198202	7206316	-	downstream	20333	11579	NearestLocation
6	29767935	29768848	914	29768256	33	21.0536	7.38312	17.0834	s4_peak_64265	8.25201e-18	Ahcyl2	ENSMUSG00000029772	29768011	29912310	+	overlapStart	-75	75	NearestLocation
6	91515578	91516421	844	91515997	33	21.0536	7.38312	17.0834	s4_peak_66415	8.25201e-18	Xpc	ENSMUSG00000030094	91489305	91515884	-	overlapStart	305	305	NearestLocation
1	161968868	161969466	599	161969187	33	21.0536	7.38312	17.0834	s4_peak_4491	8.25201e-18	Gm38304	ENSMUSG00000103393	161969200	162027106	+	overlapStart	-331	266	NearestLocation
14	73524862	73525332	471	73525045	31	21.0291	7.81842	17.0599	s4_peak_25966	8.71084e-18	Sucla2	ENSMUSG00000022110	73525319	73596142	+	overlapStart	-456	13	NearestLocation
11	20909541	20909923	383	20909734	31	21.0291	7.81842	17.0599	s4_peak_10856	8.71084e-18	Gm23681	ENSMUSG00000096061	20937576	20937701	-	downstream	28159	27653	NearestLocation
1	117253627	117254972	1346	117254133	31	21.0291	7.81842	17.0599	s4_peak_3129	8.71084e-18	Gm17777	ENSMUSG00000101154	117392257	117393532	-	downstream	139904	137285	NearestLocation
11	68852441	68853406	966	68853189	32	21.0261	7.58795	17.0572	s4_peak_12661	8.76577e-18	Ndel1	ENSMUSG00000018736	68821434	68871858	-	inside	19416	18452	NearestLocation
7	68748820	68749706	887	68749221	32	21.0261	7.58795	17.0572	s4_peak_70925	8.76577e-18	Arrdc4	ENSMUSG00000042659	68737045	68749241	-	overlapStart	420	420	NearestLocation
1	60180227	60181144	918	60180445	32	21.0261	7.58795	17.0572	s4_peak_1531	8.76577e-18	Nbeal1	ENSMUSG00000073664	60180599	60338328	+	overlapStart	-371	371	NearestLocation
13	63562961	63563508	548	63563141	55	21.0218	4.62397	17.0531	s4_peak_21376	8.84932e-18	A930032L01Rik	ENSMUSG00000102282	63567098	63568054	-	downstream	5092	3590	NearestLocation
4	133910399	133911262	864	133910723	36	21.0211	6.78625	17.0525	s4_peak_57055	8.86217e-18	Rps6ka1	ENSMUSG00000003644	133847290	133887797	-	upstream	-22603	22603	NearestLocation
10	62791644	62792762	1119	62792312	36	21.0211	6.78625	17.0525	s4_peak_7785	8.86217e-18	Ccar1	ENSMUSG00000020074	62743928	62792368	-	overlapStart	723	394	NearestLocation
3	94582145	94582860	716	94582636	30	20.9842	8.03838	17.0168	s4_peak_50628	9.62122e-18	Snx27	ENSMUSG00000028136	94497550	94582702	-	overlapStart	556	158	NearestLocation
16	44194852	44195259	408	44195144	30	20.9842	8.03838	17.0168	s4_peak_31953	9.62122e-18	Usf3	ENSMUSG00000068284	44173246	44227465	+	inside	21607	21607	NearestLocation
18	34220756	34221246	491	34220886	35	20.9836	6.95464	17.0167	s4_peak_37846	9.62188e-18	Apc	ENSMUSG00000005871	34220924	34322189	+	overlapStart	-167	167	NearestLocation
7	138909476	138909955	480	138909643	35	20.9836	6.95464	17.0167	s4_peak_73582	9.62188e-18	Bnip3	ENSMUSG00000078566	138890836	138909519	-	overlapStart	42	42	NearestLocation
2	29124660	29125745	1086	29125214	33	20.9814	7.35167	17.0147	s4_peak_42975	9.66629e-18	Setx	ENSMUSG00000043535	29124181	29182471	+	inside	480	480	NearestLocation
8	20139095	20139384	290	20139209	43	20.9702	5.73044	17.0041	s4_peak_74604	9.90558e-18	Gm21811	ENSMUSG00000096401	20136502	20151665	+	inside	2594	2594	NearestLocation
19	37375680	37376733	1054	37376291	34	20.969	7.14198	17.003	s4_peak_41041	9.93025e-18	Kif11	ENSMUSG00000012443	37376403	37421859	+	overlapStart	-722	330	NearestLocation
8	115362476	115362860	385	115362648	34	20.969	7.14198	17.003	s4_peak_77833	9.93025e-18	Gm23677	ENSMUSG00000065090	115591170	115591273	-	downstream	228796	228310	NearestLocation
3	123508075	123508481	407	123508255	34	20.969	7.14198	17.003	s4_peak_51745	9.93025e-18	Snora24	ENSMUSG00000092730	123507937	123508066	-	upstream	-10	10	NearestLocation
16	50429865	50430527	663	50430186	40	20.9641	6.12553	16.9984	s4_peak_32097	1.00374e-17	Bbx	ENSMUSG00000022641	50191844	50432390	-	inside	2524	1863	NearestLocation
4	42713988	42714622	635	42714239	36	20.9585	6.76182	16.9931	s4_peak_53899	1.01604e-17	Gm21955	ENSMUSG00000102504	42714926	42719893	+	upstream	-937	304	NearestLocation
3	104638026	104639508	1483	104638282	37	20.9579	6.58876	16.9926	s4_peak_51208	1.01709e-17	Slc16a1	ENSMUSG00000032902	104638668	104658462	+	overlapStart	-641	641	NearestLocation
2	171734615	171735182	568	171734779	37	20.9579	6.58876	16.9926	s4_peak_47658	1.01709e-17	1700028P15Rik	ENSMUSG00000086823	171956879	171962824	-	downstream	228208	221697	NearestLocation
15	6386308	6386959	652	6386581	32	20.9503	7.55373	16.9853	s4_peak_27186	1.03455e-17	C9	ENSMUSG00000022149	6445327	6498751	+	upstream	-59018	58368	NearestLocation
12	79661127	79661582	456	79661393	31	20.9491	7.78097	16.9843	s4_peak_17491	1.03676e-17		ENSMUSG00000101696	79963568	79963872	+	upstream	-302440	301986	NearestLocation
16	30063754	30064417	664	30064225	62	20.9344	4.1762	16.97	s4_peak_31381	1.07149e-17	Hes1	ENSMUSG00000022528	30064384	30067796	+	overlapStart	-629	33	NearestLocation
11	33162274	33163665	1392	33163343	38	20.9208	6.41173	16.9567	s4_peak_11199	1.10484e-17	Npm1	ENSMUSG00000057113	33152287	33163206	-	overlapStart	931	459	NearestLocation
6	140623170	140623883	714	140623505	40	20.9109	6.10755	16.9471	s4_peak_68204	1.12951e-17	Aebp2	ENSMUSG00000030232	140622449	140678472	+	inside	722	722	NearestLocation
11	101896624	101897361	738	101897058	50	20.91	4.99041	16.9463	s4_peak_14381	1.13151e-17	Meox1	ENSMUSG00000001493	101877510	101894374	-	upstream	-2251	2251	NearestLocation
1	13589494	13590310	817	13590039	33	20.9097	7.32049	16.9461	s4_peak_283	1.13219e-17	Tram1	ENSMUSG00000025935	13564698	13589910	-	overlapStart	415	400	NearestLocation
1	170868586	170869052	467	170868730	33	20.9097	7.32049	16.9461	s4_peak_4838	1.13219e-17	Gm9929	ENSMUSG00000053925	170868645	170881721	+	overlapStart	-58	58	NearestLocation
2	11602943	11603390	448	11603202	30	20.9	7.99752	16.9373	s4_peak_42384	1.15526e-17	Rbm17	ENSMUSG00000037197	11585437	11604153	-	inside	1209	763	NearestLocation
2	47641710	47642797	1088	47642231	30	20.9	7.99752	16.9373	s4_peak_43578	1.15526e-17		ENSMUSG00000083756	47617085	47617529	+	downstream	24626	24182	NearestLocation
4	74251665	74252251	587	74251868	30	20.9	7.99752	16.9373	s4_peak_54884	1.15526e-17	A230083N12Rik	ENSMUSG00000085482	74250324	74251714	-	overlapStart	48	48	NearestLocation
7	92636239	92637529	1291	92637187	30	20.9	7.99752	16.9373	s4_peak_71659	1.15526e-17	Gm37008	ENSMUSG00000103887	92637208	92637526	+	includeFeature	-968	3	NearestLocation
2	32236358	32236828	471	32236567	37	20.8981	6.56633	16.9358	s4_peak_43148	1.15923e-17	Gm13610	ENSMUSG00000086216	32232782	32236382	-	overlapStart	23	23	NearestLocation
2	4298880	4299218	339	4299059	37	20.8981	6.56633	16.9358	s4_peak_42117	1.15923e-17	Gm13187	ENSMUSG00000087355	4287595	4301167	-	inside	2286	1949	NearestLocation
12	86801056	86801575	520	86801360	44	20.893	5.58826	16.9311	s4_peak_17932	1.17203e-17	Gm25888	ENSMUSG00000088403	86809957	86810258	+	upstream	-8900	8382	NearestLocation
[truncated: 84,483 more rows]
