# Supplementary material for: Sall4 regulates posterior trunk mesoderm development by promoting mesodermal gene expression and repressing neural genes in the mesoderm
Source: Development. 2024 Mar 4;151(5):dev202649. doi: 10.1242/dev.202649 (PMC10946440; doi:10.1242/dev.202649)
Supplement: Table S2. Regions with enriched SALL4 binding in and around select genes related to this study [file develop-151-202649-TableS2.xlsx]

## Sheet: Table S2
chr	start	end	length	abs_summit	pileup	negLog10pVal	fold_enrichment	negLog10qVal	name	qValue	Gene	feature	start_position	end_position	feature_strand	insideFeature	distancetoFeature	shortestDistance	fromOverlappingOrNearest
Mesp1
7	79798631	79798838	208	79798724	25	7.16257	3.12185	4.52604	s4_peak_71260	2.97824e-05	Mesp1	ENSMUSG00000030544	79792241	79793788	-	upstream	-4844	4844	NearestLocation
7	79793132	79793394	263	79793199	22	5.81505	2.85622	3.43087	s4_peak_71259	0.000370792	Mesp1	ENSMUSG00000030544	79792241	79793788	-	inside	655	394	NearestLocation
Mesp2
7	79810547	79811573	1027	79811085	22	7.89213	3.6285	5.13635	s4_peak_71261	7.3055e-06	Mesp2	ENSMUSG00000030543	79810727	79813431	+	overlapStart	-179	179	NearestLocation
7	79820286	79820482	197	79820436	13	4.11833	2.8005	2.07339	s4_peak_71262	0.0084452	Mesp2	ENSMUSG00000030543	79810727	79813431	+	downstream	9560	6856	NearestLocation
Mesp3	no
Ripply1
X	139780486	139780794	309	139780662	16	8.38387	4.6284	5.53637	s4_peak_85771	2.90824e-06	Ripply1	ENSMUSG00000072945	139779549	139782353	-	inside	1866	938	NearestLocation
X	139782106	139782339	234	139782225	14	6.79402	4.08388	4.19247	s4_peak_85772	6.41993e-05	Ripply1	ENSMUSG00000072945	139779549	139782353	-	inside	246	14	NearestLocation
Ripply2
9	86981668	86981922	255	86981810	12	5.3137	3.53936	2.98599	s4_peak_81700	0.00103279	Ripply2	ENSMUSG00000047897	87015537	87019917	+	upstream	-33868	33615	NearestLocation
9	87015267	87015561	295	87015411	16	8.38387	4.6284	5.53637	s4_peak_81701	2.90824e-06	Ripply2	ENSMUSG00000047897	87015537	87019917	+	overlapStart	-269	24	NearestLocation
9	87015734	87016197	464	87015923	18	10.0712	5.17292	6.99872	s4_peak_81702	1.00295e-07	Ripply2	ENSMUSG00000047897	87015537	87019917	+	inside	198	198	NearestLocation
Ripply3
16	94327845	94328859	1015	94328710	19	7.33799	3.70844	4.68465	s4_peak_33154	2.06705e-05	Ripply3	ENSMUSG00000022941	94328420	94336935	+	overlapStart	-574	439	NearestLocation
16	94329530	94329831	302	94329592	15	4.72513	2.92403	2.53291	s4_peak_33155	0.0029315	Ripply3	ENSMUSG00000022941	94328420	94336935	+	inside	1111	1111	NearestLocation
16	94335918	94336258	341	94336081	11	4.61922	3.2671	2.43969	s4_peak_33156	0.00363337	Ripply3	ENSMUSG00000022941	94328420	94336935	+	inside	7499	677	NearestLocation
Epha4
1	77514645	77514888	244	77514777	25	6.98738	3.06387	4.36781	s4_peak_2054	4.28736e-05	Epha4	ENSMUSG00000026235	77367185	77515088	-	inside	442	200	NearestLocation
1	77514344	77514545	202	77514385	21	4.88417	2.5865	2.67272	s4_peak_2053	0.00212461	Epha4	ENSMUSG00000026235	77367185	77515088	-	inside	743	543	NearestLocation
1	77506726	77507027	302	77506920	15	6.69576	3.89048	4.16002	s4_peak_2052	6.91799e-05	Epha4	ENSMUSG00000026235	77367185	77515088	-	inside	8361	8061	NearestLocation
Efnb2
8	8660330	8661627	1298	8661238	26	10.9461	4.38212	7.77056	s4_peak_74125	1.69606e-08	Efnb2	ENSMUSG00000001300	8617434	8660773	-	overlapStart	442	442	NearestLocation
8	8649362	8649558	197	8649501	10	3.95814	2.99485	1.93442	s4_peak_74124	0.01163	Efnb2	ENSMUSG00000001300	8617434	8660773	-	inside	11410	11215	NearestLocation
8	8620425	8620700	276	8620563	19	7.1259	3.61598	4.49288	s4_peak_74123	3.21455e-05	Efnb2	ENSMUSG00000001300	8617434	8660773	-	inside	40347	2992	NearestLocation
8	8620081	8620351	271	8620183	16	5.19199	3.05185	2.94261	s4_peak_74122	0.00114127	Efnb2	ENSMUSG00000001300	8617434	8660773	-	inside	40691	2648	NearestLocation
8	8619217	8619605	389	8619398	25	11.1915	4.60242	7.99584	s4_peak_74121	1.00962e-08	Efnb2	ENSMUSG00000001300	8617434	8660773	-	inside	41555	1784	NearestLocation
8	8592495	8592709	215	8592591	14	6.79402	4.08388	4.19247	s4_peak_74120	6.41993e-05	Efnb2	ENSMUSG00000001300	8617434	8660773	-	downstream	68277	24725	NearestLocation
8	8576616	8576813	198	8576687	13	5.95466	3.76486	3.55453	s4_peak_74119	0.000278914	Efnb2	ENSMUSG00000001300	8617434	8660773	-	downstream	84156	40621	NearestLocation
8	8521497	8521847	351	8521677	21	10.6066	4.92478	7.4918	s4_peak_74118	3.22255e-08	Efnb2	ENSMUSG00000001300	8617434	8660773	-	downstream	139275	95587	NearestLocation
8	8512794	8513141	348	8512889	12	5.3137	3.53936	2.98599	s4_peak_74117	0.00103279	Efnb2	ENSMUSG00000001300	8617434	8660773	-	downstream	147978	104293	NearestLocation
8	8488516	8488994	479	8488663	20	9.5436	4.57975	6.55391	s4_peak_74116	2.79312e-07	Efnb2	ENSMUSG00000001300	8617434	8660773	-	downstream	172256	128440	NearestLocation
8	8452246	8452494	249	8452375	15	7.57607	4.35614	4.84938	s4_peak_74115	1.41456e-05	Efnb2	ENSMUSG00000001300	8617434	8660773	-	downstream	208526	164940	NearestLocation
8	8335488	8335731	244	8335616	11	4.23458	3.04932	2.17349	s4_peak_74114	0.00670672	Efnb2	ENSMUSG00000001300	8617434	8660773	-	downstream	325284	281703	NearestLocation
8	8319032	8319408	377	8319281	18	10.0712	5.17292	6.99872	s4_peak_74113	1.00295e-07	Efnb2	ENSMUSG00000001300	8617434	8660773	-	downstream	341740	298026	NearestLocation
Msgn1
12	11208267	11209051	785	11208448	15	7.57607	4.35614	4.84938	s4_peak_15526	1.41456e-05	Msgn1	ENSMUSG00000047002	11208382	11208948	-	includeFeature	680	103	NearestLocation
12	11187576	11188225	650	11187858	24	15.6297	6.80647	12.0056	s4_peak_15525	9.87279e-13	Msgn1	ENSMUSG00000047002	11208382	11208948	-	downstream	21371	20157	NearestLocation
12	11181420	11181641	222	11181526	11	4.61922	3.2671	2.43969	s4_peak_15524	0.00363337	Msgn1	ENSMUSG00000047002	11208382	11208948	-	downstream	27527	26741	NearestLocation
Tbx6	no
Delta1	no
Delta2	no
Delta3	no
Notch1
2	26525582	26526017	436	26525827	25	8.94619	3.74133	6.05045	s4_peak_42850	8.90328e-07	Notch1	ENSMUSG00000026923	26457903	26516663	-	upstream	-8920	8920	NearestLocation
2	26516348	26516620	273	26516456	17	4.93284	2.85746	2.71563	s4_peak_42849	0.00192473	Notch1	ENSMUSG00000026923	26457903	26516663	-	inside	314	43	NearestLocation
Notch2
3	97972401	97972671	271	97972593	18	8.36718	4.31025	5.53637	s4_peak_50894	2.90824e-06	Notch2	ENSMUSG00000027878	98013538	98150367	+	upstream	-41136	40867	NearestLocation
3	98013181	98013897	717	98013491	36	20.7724	6.68957	16.8153	s4_peak_50895	1.52985e-17	Notch2	ENSMUSG00000027878	98013538	98150367	+	overlapStart	-356	356	NearestLocation
3	98013963	98014356	394	98014147	19	7.1259	3.61598	4.49288	s4_peak_50896	3.21455e-05	Notch2	ENSMUSG00000027878	98013538	98150367	+	inside	426	426	NearestLocation
3	98024427	98024702	276	98024586	22	9.86555	4.44324	6.84894	s4_peak_50897	1.41599e-07	Notch2	ENSMUSG00000027878	98013538	98150367	+	inside	10890	10890	NearestLocation
3	98029055	98029284	230	98029121	18	7.32166	3.81572	4.67003	s4_peak_50898	2.13781e-05	Notch2	ENSMUSG00000027878	98013538	98150367	+	inside	15518	15518	NearestLocation
3	98046473	98046669	197	98046549	13	4.66934	3.07963	2.48375	s4_peak_50899	0.00328284	Notch2	ENSMUSG00000027878	98013538	98150367	+	inside	32936	32936	NearestLocation
3	98052790	98052992	203	98052912	17	7.08661	3.82686	4.45717	s4_peak_50900	3.49004e-05	Notch2	ENSMUSG00000027878	98013538	98150367	+	inside	39253	39253	NearestLocation
3	98063350	98063925	576	98063674	21	8.58918	4.02054	5.72412	s4_peak_50901	1.88747e-06	Notch2	ENSMUSG00000027878	98013538	98150367	+	inside	49813	49813	NearestLocation
3	98068593	98068952	360	98068759	20	7.45988	3.65364	4.79486	s4_peak_50902	1.60376e-05	Notch2	ENSMUSG00000027878	98013538	98150367	+	inside	55056	55056	NearestLocation
3	98078593	98078796	204	98078701	13	6.03931	3.81162	3.57118	s4_peak_50903	0.000268423	Notch2	ENSMUSG00000027878	98013538	98150367	+	inside	65056	65056	NearestLocation
Notch3
17	32173169	32173402	234	32173276	16	8.09853	4.47675	5.32365	s4_peak_34680	4.74624e-06	Notch3	ENSMUSG00000038146	32120820	32166880	-	upstream	-6290	6290	NearestLocation
17	32165632	32166207	576	32165924	28	10.0585	3.85602	6.99872	s4_peak_34679	1.00295e-07	Notch3	ENSMUSG00000038146	32120820	32166880	-	inside	1247	673	NearestLocation
17	32153700	32153900	201	32153810	20	6.89417	3.41925	4.28269	s4_peak_34678	5.21567e-05	Notch3	ENSMUSG00000038146	32120820	32166880	-	inside	13179	12980	NearestLocation
Notch4
17	34564236	34564599	364	34564356	18	5.14633	2.87248	2.90188	s4_peak_34820	0.00125349	Notch4	ENSMUSG00000015468	34564268	34588503	+	overlapStart	-31	31	NearestLocation
Uncx4	no
Tcf15
2	152132059	152132455	397	152132223	25	12.7177	5.24225	9.37653	s4_peak_46707	4.20213e-10	Tcf15	ENSMUSG00000068079	152143561	152149097	+	upstream	-11501	11106	NearestLocation
2	152142024	152142315	292	152142165	30	11.5695	4.17666	8.34636	s4_peak_46708	4.50443e-09	Tcf15	ENSMUSG00000068079	152143561	152149097	+	upstream	-1536	1246	NearestLocation
2	152143271	152143783	513	152143654	24	7.59104	3.34167	4.86223	s4_peak_46709	1.37331e-05	Tcf15	ENSMUSG00000068079	152143561	152149097	+	overlapStart	-289	222	NearestLocation
2	152143911	152144135	225	152143940	19	4.63084	2.60474	2.44973	s4_peak_46710	0.00355034	Tcf15	ENSMUSG00000068079	152143561	152149097	+	inside	351	351	NearestLocation
2	152153394	152153610	217	152153485	21	8.29061	3.89436	5.49811	s4_peak_46711	3.17607e-06	Tcf15	ENSMUSG00000068079	152143561	152149097	+	downstream	9834	4298	NearestLocation
2	152154896	152155250	355	152155207	16	5.69852	3.28414	3.32755	s4_peak_46712	0.000470381	Tcf15	ENSMUSG00000068079	152143561	152149097	+	downstream	11336	5800	NearestLocation
Meox1
11	101901418	101901699	282	101901503	30	8.81249	3.30755	5.92866	s4_peak_14382	1.17853e-06	Meox1	ENSMUSG00000001493	101877510	101894374	-	upstream	-7045	7045	NearestLocation
11	101896624	101897361	738	101897058	50	20.91	4.99041	16.9463	s4_peak_14381	1.13151e-17	Meox1	ENSMUSG00000001493	101877510	101894374	-	upstream	-2251	2251	NearestLocation
Aldh1a2
9	71195539	71196693	1155	71195920	17	8.20501	4.37679	5.4209	s4_peak_81196	3.79402e-06	Aldh1a2	ENSMUSG00000013584	71215789	71296243	+	upstream	-20249	19096	NearestLocation
9	71196775	71196971	197	71196785	14	6.11427	3.71858	3.63812	s4_peak_81197	0.000230081	Aldh1a2	ENSMUSG00000013584	71215789	71296243	+	upstream	-19013	18818	NearestLocation
9	71215200	71216675	1476	71216045	23	11.0942	4.839	7.90575	s4_peak_81198	1.24237e-08	Aldh1a2	ENSMUSG00000013584	71215789	71296243	+	overlapStart	-588	588	NearestLocation
9	71240800	71241225	426	71240902	13	6.03931	3.81162	3.57118	s4_peak_81199	0.000268423	Aldh1a2	ENSMUSG00000013584	71215789	71296243	+	inside	25012	25012	NearestLocation
9	71261490	71261763	274	71261636	23	14.6568	6.53421	11.1115	s4_peak_81200	7.73606e-12	Aldh1a2	ENSMUSG00000013584	71215789	71296243	+	inside	45702	34480	NearestLocation
9	71263827	71264023	197	71263942	12	5.3137	3.53936	2.98599	s4_peak_81201	0.00103279	Aldh1a2	ENSMUSG00000013584	71215789	71296243	+	inside	48039	32220	NearestLocation
9	71264111	71264307	197	71264190	12	5.3137	3.53936	2.98599	s4_peak_81202	0.00103279	Aldh1a2	ENSMUSG00000013584	71215789	71296243	+	inside	48323	31936	NearestLocation
9	71278644	71278866	223	71278686	12	5.04292	3.38824	2.81143	s4_peak_81203	0.00154373	Aldh1a2	ENSMUSG00000013584	71215789	71296243	+	inside	62856	17377	NearestLocation
9	71283234	71283548	315	71283338	13	4.8284	3.16184	2.62374	s4_peak_81204	0.00237826	Aldh1a2	ENSMUSG00000013584	71215789	71296243	+	inside	67446	12695	NearestLocation
9	71315886	71316163	278	71315996	15	5.8141	3.44494	3.43026	s4_peak_81205	0.000371313	Aldh1a2	ENSMUSG00000013584	71215789	71296243	+	downstream	100098	19644	NearestLocation
9	71321946	71322175	230	71322044	20	8.12171	3.93701	5.346	s4_peak_81206	4.50817e-06	Aldh1a2	ENSMUSG00000013584	71215789	71296243	+	downstream	106158	25704	NearestLocation
9	71345463	71345751	289	71345602	17	8.12273	4.33526	5.34638	s4_peak_81207	4.50422e-06	Aldh1a2	ENSMUSG00000013584	71215789	71296243	+	downstream	129675	49221	NearestLocation
Pax3
1	78246757	78247255	499	78247194	13	6.03931	3.81162	3.57118	s4_peak_2073	0.000268423	Pax3	ENSMUSG00000004872	78101267	78197134	-	upstream	-49624	49624	NearestLocation
1	78217393	78217846	454	78217589	20	8.36002	4.04149	5.53637	s4_peak_2072	2.90824e-06	Pax3	ENSMUSG00000004872	78101267	78197134	-	upstream	-20260	20260	NearestLocation
1	78216481	78216768	288	78216662	22	9.86555	4.44324	6.84894	s4_peak_2071	1.41599e-07	Pax3	ENSMUSG00000004872	78101267	78197134	-	upstream	-19348	19348	NearestLocation
1	78208221	78208417	197	78208286	15	6.38239	3.72969	3.87863	s4_peak_2070	0.000132242	Pax3	ENSMUSG00000004872	78101267	78197134	-	upstream	-11088	11088	NearestLocation
1	78196819	78197056	238	78197003	25	7.29736	3.16679	4.64794	s4_peak_2069	2.24937e-05	Pax3	ENSMUSG00000004872	78101267	78197134	-	inside	314	78	NearestLocation
1	78189517	78189973	457	78189828	23	9.85183	4.30849	6.83688	s4_peak_2068	1.45586e-07	Pax3	ENSMUSG00000004872	78101267	78197134	-	inside	7616	7161	NearestLocation
1	78188970	78189337	368	78189056	22	9.3406	4.21848	6.36746	s4_peak_2067	4.29082e-07	Pax3	ENSMUSG00000004872	78101267	78197134	-	inside	8163	7797	NearestLocation
1	78181871	78182311	441	78182067	33	25.0788	9.2568	20.9094	s4_peak_2066	1.23208e-21	Pax3	ENSMUSG00000004872	78101267	78197134	-	inside	15262	14823	NearestLocation
1	78165775	78166013	239	78165912	14	6.79402	4.08388	4.19247	s4_peak_2065	6.41993e-05	Pax3	ENSMUSG00000004872	78101267	78197134	-	inside	31358	31121	NearestLocation
Pax7
4	139833143	139833342	200	139833178	26	6.5462	2.86272	4.02635	s4_peak_57353	9.41131e-05	Pax7	ENSMUSG00000028736	139737062	139833528	-	inside	384	186	NearestLocation
4	139813727	139813923	197	139813796	19	4.738	2.64547	2.54497	s4_peak_57352	0.00285122	Pax7	ENSMUSG00000028736	139737062	139833528	-	inside	19800	19605	NearestLocation
4	139804001	139804308	308	139804168	21	7.09189	3.40721	4.46228	s4_peak_57351	3.44921e-05	Pax7	ENSMUSG00000028736	139737062	139833528	-	inside	29526	29220	NearestLocation
4	139794698	139794901	204	139794751	17	5.12719	2.94022	2.8859	s4_peak_57350	0.00130047	Pax7	ENSMUSG00000028736	139737062	139833528	-	inside	38829	38627	NearestLocation
4	139747180	139747545	366	139747328	26	8.4756	3.48954	5.6199	s4_peak_57349	2.39939e-06	Pax7	ENSMUSG00000028736	139737062	139833528	-	inside	86347	10119	NearestLocation
Pax1	no
Pax9
12	56655729	56655950	222	56655782	16	8.38387	4.6284	5.53637	s4_peak_16754	2.90824e-06	Pax9	ENSMUSG00000001497	56691767	56712822	+	upstream	-36037	35817	NearestLocation
12	56680953	56681360	408	56681192	19	10.9484	5.44517	7.77056	s4_peak_16755	1.69606e-08	Pax9	ENSMUSG00000001497	56691767	56712822	+	upstream	-10813	10407	NearestLocation
12	56681461	56681740	280	56681599	18	10.0712	5.17292	6.99872	s4_peak_16756	1.00295e-07	Pax9	ENSMUSG00000001497	56691767	56712822	+	upstream	-10305	10027	NearestLocation
Sox9	no
Myod	no
Myog
1	134303360	134303707	348	134303511	53	32.9989	8.06777	28.5714	s4_peak_3698	2.68312e-29	Myog	ENSMUSG00000026459	134289989	134292548	+	downstream	13372	10813	NearestLocation
1	134307469	134307669	201	134307603	18	5.18847	2.88969	2.93989	s4_peak_3699	0.00114844	Myog	ENSMUSG00000026459	134289989	134292548	+	downstream	17481	14922	NearestLocation
