# Supplementary material for: Sall4 regulates posterior trunk mesoderm development by promoting mesodermal gene expression and repressing neural genes in the mesoderm
Source: Development. 2024 Mar 4;151(5):dev202649. doi: 10.1242/dev.202649 (PMC10946440; doi:10.1242/dev.202649)
Supplement: Table S3. Differentially accessible regions between Sall4 cHet and Sall4 cKO posterior trunk mesoderm [file develop-151-202649-TableS3.xlsx]

## Sheet: Table S3
Peak	Chromosome	Peak start	Peak end	cHet score	cKO score	Fold change	p value	FDR		Nearest gene	Gene start	Gene end	Gene strand	Peak location	Distance to gene start	Gene symbol
4	3	134190056	134190456	6.14	3.91	1.55	3.29e-09	1.13e-05		ENSMUSG00000044365	134236491	134262090	+	upstream	-46434	Cxxc4
5	10	121836846	121837246	6.14	4.03	1.47	1.12e-08	3.09e-05		ENSMUSG00000100143	121780968	121782337	+	downstream	55879
7	10	104853155	104853555	5.78	3.54	1.45	6.4e-08	0.000126		ENSMUSG00000089019	104865204	104865308	-	downstream	12152	Gm25522
8	5	90162921	90163321	5.69	3.54	1.38	2.77e-07	0.000475		ENSMUSG00000043618	90132229	90132675	+	downstream	30693	Eif5al3-ps
3	11	41645152	41645552	6.81	5.08	1.38	6.27e-10	2.88e-06		ENSMUSG00000081847	41591122	41592034	+	downstream	54031	Gm12142
14	5	77379636	77380036	5.67	3.54	1.35	5.99e-07	0.000581		ENSMUSG00000036256	77349240	77408045	-	inside	28408	Igfbp7
15	14	122200278	122200678	5.79	3.84	1.31	6.33e-07	0.000581		ENSMUSG00000025545	122181694	122402232	+	inside	18585	Clybl
25	13	115221338	115221738	5.31	2.92	1.3	3.22e-06	0.00177		ENSMUSG00000096021	115116127	115116233	+	downstream	105212	Gm25985
36	3	79936210	79936610	5.21	2.86	1.26	5.7e-06	0.00218		ENSMUSG00000102191	79859293	79886806	-	upstream	-49405	Gm36569
22	3	158519373	158519773	5.6	3.65	1.26	2.17e-06	0.00136		ENSMUSG00000028176	158084439	158562221	-	inside	42847	Lrrc7
37	18	85667482	85667882	5.22	2.93	1.26	6.19e-06	0.00226		ENSMUSG00000094440	86349586	86349692	+	upstream	-682103	Gm25453
18	2	112831908	112832308	5.98	4.22	1.24	1.13e-06	0.000865		ENSMUSG00000080622	112500869	112500997	+	downstream	331040	Gm22676
35	3	78594843	78595243	5.56	3.6	1.23	5.39e-06	0.00213		ENSMUSG00000084370	78486808	78488637	-	upstream	-106207	Gm15442
40	14	74870192	74870592	5.39	3.36	1.23	6.54e-06	0.00226		ENSMUSG00000068015	74754674	74947877	-	inside	77684	Lrch1
23	8	31211412	31211812	5.77	3.96	1.22	2.7e-06	0.00162		ENSMUSG00000083588	31214886	31215351	-	downstream	3938	Gm8051
24	17	17491183	17491583	5.75	3.93	1.22	2.82e-06	0.00162		ENSMUSG00000047786	17402672	17459387	+	downstream	88512	Lix1
55	2	108743456	108743856	5.15	2.95	1.21	1.21e-05	0.00299		ENSMUSG00000083697	108733212	108734202	-	upstream	-9255	Gm13914
48	1	100805309	100805709	5.42	3.47	1.2	1.02e-05	0.00292		ENSMUSG00000077039	100861793	100861901	+	upstream	-56483	Gm25537
21	4	110125301	110125701	5.89	4.2	1.2	2.13e-06	0.00136		ENSMUSG00000047143	109978053	109983687	+	downstream	147249	Dmrta2
39	5	54343395	54343795	5.59	3.76	1.2	6.41e-06	0.00226		ENSMUSG00000081266	54094001	54095041	-	upstream	-248355
29	8	5039037	5039437	5.69	3.88	1.2	4.75e-06	0.00213		ENSMUSG00000096219	5069259	5069377	-	downstream	30339	n-R5s93
52	4	86024779	86025179	5.5	3.54	1.19	1.15e-05	0.00299		ENSMUSG00000064687	86043394	86043494	-	downstream	18714	Gm25811
58	6	15410238	15410638	5.4	3.49	1.18	1.35e-05	0.00315		ENSMUSG00000093317	15404981	15405091	+	downstream	5258	Gm25470
43	1	12510188	12510588	5.74	3.97	1.17	8.27e-06	0.00265		ENSMUSG00000097628	12565577	12566383	+	upstream	-55388	Gm2383
70	7	96660769	96661169	5.27	3.3	1.17	1.89e-05	0.00372		ENSMUSG00000085792	96596423	96629069	-	upstream	-31701	Gm15414
61	8	40219090	40219490	5.48	3.61	1.17	1.4e-05	0.00317		ENSMUSG00000039478	40307458	40386308	+	upstream	-88367	Micu3
92	4	91153729	91154129	5.19	3.13	1.15	2.95e-05	0.00442		ENSMUSG00000081876	91156682	91157287	+	upstream	-2952	Gm12644
69	2	140297145	140297545	5.46	3.66	1.14	1.89e-05	0.00372		ENSMUSG00000080867	140227931	140228376	+	downstream	69215
9	3	98990834	98991234	6.68	5.25	1.14	3.1e-07	0.000475		ENSMUSG00000085121	98935644	98941256	-	upstream	-49579	5730437C11Rik
80	14	72042410	72042810	5.5	3.64	1.14	2.43e-05	0.00418		ENSMUSG00000064485	72131088	72131221	+	upstream	-88677	Gm23735
104	15	36041909	36042309	5.22	3.17	1.14	3.48e-05	0.00454		ENSMUSG00000088786	36028898	36029152	+	downstream	13012	Gm25372
63	15	43403724	43404124	5.63	3.85	1.14	1.64e-05	0.0036		ENSMUSG00000072592	43430943	43477036	-	downstream	73311	Gm10373
106	15	56166271	56166671	5.18	3.18	1.14	3.53e-05	0.00454		ENSMUSG00000060429	55638843	55906949	-	upstream	-259323	Sntb1
102	2	79142690	79143090	5.22	3.29	1.13	3.32e-05	0.00448		ENSMUSG00000083691	79161029	79161595	-	downstream	18904	Gm14465
108	3	66166835	66167235	5.14	3.16	1.13	3.56e-05	0.00455		ENSMUSG00000103208	66191093	66191245	-	downstream	24409	Gm37330
38	18	60674228	60674628	5.99	4.4	1.13	6.25e-06	0.00226		ENSMUSG00000043079	60593973	60660142	-	upstream	-14087	Synpo
77	19	14863042	14863442	5.51	3.74	1.13	2.28e-05	0.00405		ENSMUSG00000063586	14959549	14960766	-	downstream	97723	Gm5513
84	2	135035873	135036273	5.59	3.82	1.12	2.62e-05	0.00425		ENSMUSG00000085247	135169573	135215616	-	downstream	179742	4930545L23Rik
6	4	94371081	94371481	7	5.67	1.12	1.65e-08	3.8e-05		ENSMUSG00000081508	94395658	94396244	+	upstream	-24576	Gm12654
124	14	78935866	78936266	5.29	3.36	1.12	4.34e-05	0.0048		ENSMUSG00000058997	78849178	79202310	+	inside	86689	Vwa8
76	13	35500733	35501133	5.77	4.1	1.11	2.23e-05	0.00405		ENSMUSG00000059288	35659862	35874064	+	upstream	-159128	Cdyl
27	16	74093178	74093578	6.12	4.62	1.11	4.38e-06	0.00213		ENSMUSG00000089033	74058899	74059033	-	upstream	-34146	Gm22163
99	3	18625682	18626082	5.49	3.76	1.1	3.21e-05	0.00443		ENSMUSG00000104091	18609808	18610831	-	upstream	-14852	Gm37317
125	8	40225624	40226024	5.52	3.75	1.1	4.35e-05	0.0048		ENSMUSG00000039478	40307458	40386308	+	upstream	-81833	Micu3
123	3	8736201	8736601	5.47	3.74	1.09	4.31e-05	0.0048		ENSMUSG00000103346	8732870	8736360	-	overlapStart	158	C230057A21Rik
26	13	67172945	67173345	6.29	4.85	1.09	3.41e-06	0.00181		ENSMUSG00000058900	67173207	67183126	+	overlapStart	-261	Rsl1
139	1	51650353	51650753	5.44	3.7	1.08	5.73e-05	0.00568		ENSMUSG00000099413	51507086	51596718	-	upstream	-53636	Gm17767
138	6	46502817	46503217	5.38	3.63	1.08	5.67e-05	0.00566		ENSMUSG00000089538	46481709	46481840	-	upstream	-20978	Gm25161
64	9	3532418	3532818	5.89	4.35	1.08	1.67e-05	0.0036		ENSMUSG00000041624	3532354	3897342	+	inside	65	Gucy1a2
1	MT	13978	14378	17.75	16.62	1.08	2.86e-22	3.95e-18		NA	NA	NA	NA	NA	NA
145	2	132444846	132445246	5.41	3.69	1.07	6.07e-05	0.00575		ENSMUSG00000027345	132424741	132452499	+	inside	20106	4921508D12Rik
180	17	68273468	68273868	5.24	3.4	1.07	9.02e-05	0.00684		ENSMUSG00000041565	68273797	68777961	+	overlapStart	-328	L3mbtl4
45	18	70552227	70552627	6.09	4.66	1.07	9.28e-06	0.00283		ENSMUSG00000024513	70568189	70626131	+	upstream	-15961	Mbd2
163	19	59691658	59692058	5.66	3.86	1.07	7.84e-05	0.00663		ENSMUSG00000100119	59493136	59559391	+	downstream	198523	2700089I24Rik
19	2	22589537	22589937	6.8	5.46	1.06	1.44e-06	0.00104		ENSMUSG00000083563	22588103	22589647	-	overlapStart	109	Gm13340
117	2	137245192	137245592	5.63	4.06	1.06	4.02e-05	0.00471		ENSMUSG00000085504	137288503	137329126	+	upstream	-43310	Gm14055
155	6	95575525	95575925	5.38	3.71	1.06	6.46e-05	0.00575		ENSMUSG00000061838	95474134	95718837	-	inside	143311	Suclg2
196	7	142559687	142560087	5.11	3.25	1.06	0.000103	0.00719		ENSMUSG00000087090	142544609	142558596	-	upstream	-1092	Nctc1
144	10	31300273	31300673	5.66	4.01	1.06	6.04e-05	0.00575		ENSMUSG00000000295	31313382	31328204	+	upstream	-13108	Hddc2
78	14	19585272	19585672	5.88	4.36	1.06	2.32e-05	0.00405		ENSMUSG00000093979	19563801	19585135	-	upstream	-138	Gm2237
131	2	115392068	115392468	5.65	4.09	1.05	5.03e-05	0.00527		ENSMUSG00000086197	115344385	115346968	+	downstream	47684	Gm13976
187	3	51739148	51739548	5.41	3.72	1.05	9.4e-05	0.00687		ENSMUSG00000102732	51757124	51762088	-	downstream	22939	Gm37342
13	4	74013360	74013760	6.68	5.4	1.05	5.61e-07	0.000581		ENSMUSG00000049122	74013442	74202214	+	overlapStart	-81	Frmd3
195	4	96077114	96077514	5.33	3.59	1.05	0.000102	0.00719		ENSMUSG00000028571	96027534	96077546	-	inside	431	Cyp2j13
34	5	7344742	7345142	6.33	4.96	1.05	5.33e-06	0.00213		ENSMUSG00000040514	7304125	7311491	+	downstream	40618	Tex47
96	10	106470131	106470531	5.77	4.28	1.05	3.17e-05	0.00443		ENSMUSG00000053825	106470310	106933467	+	overlapStart	-178	Ppfia2
49	16	65514261	65514661	6.15	4.77	1.05	1.06e-05	0.00292		ENSMUSG00000004842	65520511	65535005	+	upstream	-6249	Pou1f1
81	17	94094277	94094677	6.1	4.62	1.05	2.48e-05	0.00418		ENSMUSG00000077433	94328755	94328863	-	downstream	234585	Gm22593
2	MT	253	653	17.74	16.64	1.05	6.47e-22	4.46e-18		NA	NA	NA	NA	NA	NA
205	3	99666039	99666439	5.37	3.62	1.04	0.000109	0.0073		ENSMUSG00000064890	99707740	99707847	-	downstream	41807	Gm22505
53	4	68954196	68954596	6.16	4.76	1.04	1.17e-05	0.00299		ENSMUSG00000028351	68761514	68954397	-	overlapStart	200	Brinp1
118	5	89763467	89763867	5.76	4.27	1.04	4.03e-05	0.00471		ENSMUSG00000077175	89828871	89828999	+	upstream	-65403	Gm25758
170	10	9210534	9210934	5.64	4.01	1.04	8.51e-05	0.00684		ENSMUSG00000101926	9475142	9479298	-	downstream	268763
190	6	91236413	91236813	5.38	3.74	1.03	9.47e-05	0.00687		ENSMUSG00000064080	91212455	91272540	+	inside	23959	Fbln2
135	13	17257563	17257963	5.94	4.45	1.03	5.41e-05	0.00551		ENSMUSG00000094754	17206021	17206127	+	downstream	51543	Gm25020
161	4	144988740	144989140	5.78	4.26	1.02	7.46e-05	0.00639		ENSMUSG00000103911	144957155	144958848	-	upstream	-29893	Gm38074
242	7	95351862	95352262	5.2	3.48	1.02	0.000149	0.00849		ENSMUSG00000065875	95442351	95442457	-	downstream	90594	Gm25684
231	10	14760027	14760427	5.3	3.64	1.02	0.000137	0.00813		ENSMUSG00000096963	14758635	14760720	-	inside	692	B230364G03Rik
90	2	6923712	6924112	6.01	4.62	1.01	2.77e-05	0.00425		ENSMUSG00000075538	6932541	6935081	-	downstream	11368	Gm10855
237	3	93597161	93597561	5.48	3.85	1.01	0.000142	0.00828		ENSMUSG00000103406	93628640	93629752	-	downstream	32590	Gm5541
133	9	35326826	35327226	5.86	4.42	1.01	5.22e-05	0.00541		ENSMUSG00000103259	35361961	35363113	-	downstream	36286	2610105M22Rik
189	10	34176191	34176591	5.57	4.04	1.01	9.42e-05	0.00687		ENSMUSG00000039497	34151394	34207551	-	inside	31359	Dse
235	10	53091513	53091913	5.38	3.77	1.01	0.00014	0.00824		ENSMUSG00000088322	52905638	52905744	+	downstream	185876	Gm25664
200	14	88537741	88538141	5.48	3.93	1.01	0.000106	0.00726		ENSMUSG00000050505	88464743	88471396	-	upstream	-66346	Pcdh20
220	16	88599871	88600271	5.43	3.83	1.01	0.000122	0.00765		ENSMUSG00000050239	88610709	88612279	-	downstream	12407	Krtap24-1
31	17	23540772	23541172	6.44	5.17	1.01	4.87e-06	0.00213		ENSMUSG00000067882	23550965	23553566	-	downstream	12793	Casp16-ps
151	X	143765559	143765959	5.73	4.27	1.01	6.33e-05	0.00575		ENSMUSG00000067276	143802231	143827414	-	downstream	61854	Capn6
258	3	51031846	51032246	5.31	3.71	1	0.000169	0.00902		ENSMUSG00000102067	51058910	51074856	-	downstream	43009	Gm29230
259	6	103319999	103320399	5.46	3.84	1	0.000169	0.00902		ENSMUSG00000030077	103510876	103733035	+	upstream	-190876	Chl1
56	10	37637075	37637475	6.6	5.29	1	1.21e-05	0.00299		ENSMUSG00000096080	37931680	37931780	+	upstream	-294604	Gm24710
266	10	99570182	99570582	5.4	3.79	1	0.00018	0.00926		ENSMUSG00000090665	99443730	99447007	+	downstream	126453	Gad1-ps
302	12	90236117	90236517	5.13	3.41	1	0.000216	0.00984		ENSMUSG00000097157	90738201	90750693	+	upstream	-502083	Gm26512
158	13	115270697	115271097	5.78	4.34	1	6.94e-05	0.00606		ENSMUSG00000096021	115116127	115116233	+	downstream	154571	Gm25985
255	14	105576036	105576436	5.37	3.74	1	0.000167	0.009		ENSMUSG00000098780	105623642	105623770	-	downstream	47733	Mir6390
260	15	53166274	53166674	5.35	3.73	1	0.000171	0.00909		ENSMUSG00000061731	53064038	53346159	-	inside	179884	Ext1
249	16	4651649	4652049	5.38	3.79	1	0.000158	0.00869		ENSMUSG00000004069	4639989	4707695	+	inside	11661	Dnaja3
33	2	177206296	177206696	6.72	5.48	0.99	5.31e-06	0.00213		ENSMUSG00000078870	177183453	177206421	-	overlapStart	124	Gm14410
321	4	91289142	91289542	5.12	3.44	0.99	0.000243	0.0104		ENSMUSG00000083377	91365379	91365939	+	upstream	-76236	Gm12653
291	6	16144559	16144959	5.49	3.91	0.99	0.000203	0.00958		ENSMUSG00000101034	16553905	16554939	-	downstream	410379
282	8	54163481	54163881	5.37	3.74	0.99	0.000195	0.00952		ENSMUSG00000031520	54077532	54186454	+	inside	85950	Vegfc
218	1	94796062	94796462	5.61	4.16	0.98	0.000121	0.00765		ENSMUSG00000100518	94797083	94802472	+	upstream	-1020	4930440C22Rik
348	1	127531210	127531610	5.19	3.54	0.98	0.000281	0.0111		ENSMUSG00000103390	127406776	127407318	+	downstream	124435	Gm38301
184	2	23571853	23572253	5.93	4.52	0.98	9.13e-05	0.00684		ENSMUSG00000026771	23506220	23572106	-	overlapStart	252	Spopl
253	2	80348752	80349152	5.72	4.21	0.98	0.000164	0.00894		ENSMUSG00000027006	80315466	80354043	+	inside	33287	Dnajc10
60	2	178023049	178023449	6.49	5.23	0.98	1.37e-05	0.00315		ENSMUSG00000074519	178023284	178034022	+	overlapStart	-234	Zfp971
107	5	13125135	13125535	6.12	4.79	0.98	3.53e-05	0.00454		ENSMUSG00000062038	13121449	13121766	-	upstream	-3370	Gm10108
17	13	86046642	86047042	6.93	5.77	0.98	9.73e-07	0.000789		ENSMUSG00000017778	86044816	86046904	-	overlapStart	261	Cox7c
46	17	55931907	55932307	6.41	5.18	0.98	9.44e-06	0.00283		ENSMUSG00000059912	55915403	55915870	-	upstream	-16038	Rpl21-ps6
143	17	68671805	68672205	6.28	4.92	0.98	6.03e-05	0.00575		ENSMUSG00000095407	68837136	68843138	+	upstream	-165330	Tmem200c
222	2	106796137	106796537	5.7	4.26	0.97	0.000126	0.00781		ENSMUSG00000088078	106809336	106809458	+	upstream	-13198
375	10	114362643	114363043	5.31	3.66	0.97	0.000319	0.0117		ENSMUSG00000104335	114350474	114350788	+	downstream	12170	Gm38281
312	11	17450440	17450840	5.39	3.84	0.97	0.000232	0.0102		ENSMUSG00000087833	17548286	17548609	+	upstream	-97845	Gm23959
178	2	112284394	112284794	5.88	4.54	0.96	8.89e-05	0.00684		ENSMUSG00000096764	112266314	112406319	+	inside	18081	Gm21985
57	2	177497964	177498364	6.4	5.18	0.96	1.34e-05	0.00315		ENSMUSG00000094786	177498215	177509763	+	overlapStart	-250	Gm14403
267	9	83686415	83686815	5.73	4.27	0.96	0.00018	0.00926		ENSMUSG00000100155	83691475	83693223	+	upstream	-5059	Gm2109
323	10	70587875	70588275	5.4	3.89	0.96	0.000245	0.0104		ENSMUSG00000037747	70557682	70655965	-	inside	68089	Phyhipl
409	10	103726662	103727062	5.47	3.83	0.96	0.000388	0.0131		ENSMUSG00000098173	103581398	103582393	-	upstream	-144270	Gm26923
136	13	62129692	62130092	6.21	4.92	0.96	5.44e-05	0.00551		ENSMUSG00000074867	62129916	62173419	+	overlapStart	-223	Zfp808
361	16	72778593	72778993	5.27	3.69	0.96	0.000302	0.0115		ENSMUSG00000022883	72663149	73046095	+	inside	115445	Robo1
224	17	23535042	23535442	5.83	4.45	0.96	0.000128	0.00788		ENSMUSG00000067882	23550965	23553566	-	downstream	18523	Casp16-ps
303	17	25593395	25593795	5.5	4.06	0.96	0.000217	0.00989		ENSMUSG00000002279	25579174	25662826	+	inside	14222	Lmf1
340	X	20704372	20704772	5.46	3.96	0.96	0.000267	0.0108		ENSMUSG00000031066	20703906	20720539	+	inside	467	Usp11
363	1	139194024	139194424	5.41	3.92	0.95	0.000303	0.0115		ENSMUSG00000102243	139155152	139157782	+	downstream	38873	Gm37718
336	5	20496935	20497335	5.46	4	0.95	0.000264	0.0108		ENSMUSG00000073174	20702277	20706052	+	upstream	-205341	Gm29254
394	7	83060822	83061222	5.33	3.78	0.95	0.000352	0.0123		ENSMUSG00000077149	82994835	82994966	+	downstream	65988	Gm22934
254	9	94815520	94815920	5.71	4.34	0.95	0.000165	0.00895		ENSMUSG00000098251	94751829	94751890	+	downstream	63692	Mir7656
168	13	78623672	78624072	5.99	4.68	0.95	8.24e-05	0.00677		ENSMUSG00000098003	78372987	78379134	-	upstream	-244539	Gm6317
141	16	44746165	44746565	6.11	4.84	0.95	5.96e-05	0.00575		ENSMUSG00000022668	44736768	44746363	-	overlapStart	197	Gtpbp8
319	3	105040039	105040439	5.62	4.23	0.94	0.00024	0.0104		ENSMUSG00000062127	105001915	105053146	-	inside	13106	Cttnbp2nl
384	4	98223438	98223838	5.43	3.97	0.94	0.000333	0.0119		ENSMUSG00000082388	98234745	98235290	-	downstream	11851	Gm12692
275	4	145246648	145247048	5.7	4.33	0.94	0.000188	0.00938		ENSMUSG00000028599	145213463	145246870	-	overlapStart	221	Tnfrsf1b
198	5	151142816	151143216	6.1	4.81	0.94	0.000105	0.00726		ENSMUSG00000016128	151037628	151233836	-	inside	91019	Stard13
86	7	4866085	4866485	6.49	5.28	0.94	2.73e-05	0.00425		ENSMUSG00000052605	4844959	4866193	-	overlapStart	107	Isoc2b
431	8	77416732	77417132	5.08	3.49	0.94	0.000436	0.0139		ENSMUSG00000097882	77517056	77523898	+	upstream	-100323	0610038B21Rik
437	9	85408358	85408758	5.3	3.71	0.94	0.000454	0.0143		ENSMUSG00000065274	85472734	85472869	+	upstream	-64375	Gm25125
276	10	99298901	99299301	5.77	4.41	0.94	0.000188	0.00938		ENSMUSG00000044633	99298888	99423047	+	inside	14	B530045E10Rik
443	12	94252929	94253329	5.13	3.5	0.94	0.000463	0.0144		ENSMUSG00000094935	93927004	93929102	-	upstream	-323828	Gm9726
406	14	79451600	79452000	5.34	3.79	0.94	0.000386	0.0131		ENSMUSG00000075502	79451835	79454816	+	overlapStart	-234	Kbtbd6
379	14	98038620	98039020	5.44	3.96	0.94	0.000322	0.0117		ENSMUSG00000089549	97967829	97967991	-	upstream	-70630	Gm25831
213	1	166947955	166948355	5.96	4.7	0.93	0.000116	0.00752		ENSMUSG00000086925	166945597	166946358	-	upstream	-1598	Gm6286
464	2	40091596	40091996	5.3	3.72	0.93	0.000491	0.0145		ENSMUSG00000083240	40127504	40127860	-	downstream	36263	Gm13453
250	3	10342518	10342918	5.95	4.67	0.93	0.000158	0.00869		ENSMUSG00000103392	10321712	10335681	-	upstream	-6838	Gm38303
119	3	144011679	144012079	6.33	5.13	0.93	4.1e-05	0.00475		ENSMUSG00000028266	144188530	144205220	-	downstream	193540	Lmo4
192	4	65278510	65278910	5.99	4.72	0.93	9.83e-05	0.00703		ENSMUSG00000028370	65124174	65357509	+	inside	154337	Pappa
41	6	133105427	133105827	6.7	5.56	0.93	7.1e-06	0.00239		ENSMUSG00000072704	133105239	133110899	+	inside	189	Smim10l1
429	8	41988261	41988661	5.28	3.79	0.93	0.000431	0.0138		ENSMUSG00000095057	42081460	42083109	-	downstream	94847	Zfp353-ps
490	13	33935535	33935935	5.09	3.51	0.93	0.000541	0.0152		ENSMUSG00000085457	33935567	33960181	+	overlapStart	-31	1110046J04Rik
461	17	37608431	37608831	5.21	3.71	0.93	0.000485	0.0145		ENSMUSG00000104483	37609791	37610755	-	downstream	2323
355	17	90571270	90571670	5.61	4.19	0.93	0.000288	0.0112		ENSMUSG00000093716	90567423	90567757	-	upstream	-3514	Gm19815
20	17	94864607	94865007	7.01	5.91	0.93	2.06e-06	0.00136		ENSMUSG00000065658	94869873	94869988	-	downstream	5380	Gm23102
112	18	43687585	43687985	6.31	5.12	0.93	3.81e-05	0.00469		ENSMUSG00000024502	43531408	43687773	-	overlapStart	187	Jakmip2
484	1	138848591	138848991	5.26	3.81	0.92	0.000523	0.0149		ENSMUSG00000019230	138825186	138848577	-	upstream	-15	Lhx9
261	2	151790211	151790611	5.92	4.63	0.92	0.000174	0.00919		ENSMUSG00000083088	151797107	151798245	-	downstream	8033	Gm14153
387	5	8797998	8798398	5.63	4.26	0.92	0.000335	0.0119		ENSMUSG00000028970	8798147	8866314	+	overlapStart	-148	Abcb1b
427	5	16658350	16658750	5.46	4.02	0.92	0.000424	0.0137		ENSMUSG00000059179	16729993	16731074	-	downstream	72723	Gm8991
456	6	62889131	62889531	5.25	3.76	0.92	0.000479	0.0145		ENSMUSG00000088721	63200041	63200146	-	downstream	311014	Gm22212
147	9	36726458	36726858	6.24	5.05	0.92	6.18e-05	0.00575		ENSMUSG00000032113	36708482	36727065	-	inside	606	Chek1
486	9	80262437	80262837	5.22	3.72	0.92	0.000528	0.015		ENSMUSG00000099016	80263306	80265450	-	downstream	3012	Gm27227
514	10	129573337	129573737	5.11	3.55	0.92	0.000586	0.0157		ENSMUSG00000044293	129570657	129571619	+	downstream	2681	Olfr794
344	11	17051627	17052027	5.88	4.52	0.92	0.000275	0.011		ENSMUSG00000044629	17051586	17079371	+	inside	42	Cnrip1
472	16	63452302	63452702	5.34	3.9	0.92	0.000499	0.0146		ENSMUSG00000088992	63747437	63747534	-	downstream	295231	Gm22769
504	16	75447124	75447524	5.26	3.75	0.92	0.000567	0.0155		ENSMUSG00000032948	75540514	75586061	-	downstream	138936	Lipi
400	18	69865830	69866230	5.54	4.16	0.92	0.000367	0.0126		ENSMUSG00000038903	69925426	69969484	+	upstream	-59595	Ccdc68
335	1	98047647	98048047	5.74	4.47	0.91	0.000263	0.0108		ENSMUSG00000096085	98049822	98049928	+	upstream	-2174	Gm24465
438	2	45067124	45067524	5.49	4.1	0.91	0.000459	0.0144		ENSMUSG00000052248	45111138	45114087	+	upstream	-44013	Zeb2os
582	2	106744606	106745006	5.22	3.63	0.91	0.000762	0.0181		ENSMUSG00000016386	106693269	106868356	+	inside	51338	Mpped2
206	3	14641522	14641922	6.18	4.97	0.91	0.000112	0.00747		ENSMUSG00000027555	14641727	14663002	+	overlapStart	-204	Car13
98	3	106684758	106685158	6.49	5.35	0.91	3.18e-05	0.00443		ENSMUSG00000056260	106684987	106736577	+	overlapStart	-228	Lrif1
444	6	61669214	61669614	5.45	4.07	0.91	0.000464	0.0144		ENSMUSG00000097924	61175613	61180810	-	upstream	-488405	A730020E08Rik
466	6	140856563	140856963	5.36	3.94	0.91	0.000494	0.0145		ENSMUSG00000080921	140746960	140747172	-	upstream	-109392	Rpl38-ps2
462	7	91262083	91262483	5.46	4.01	0.91	0.000485	0.0145		ENSMUSG00000089271	91242995	91243097	+	downstream	19089	Gm24552
339	7	108797532	108797932	5.76	4.46	0.91	0.000265	0.0108		ENSMUSG00000066241	108825065	108825997	-	downstream	28464	Olfr514
498	8	92827125	92827525	5.25	3.8	0.91	0.000553	0.0153		ENSMUSG00000031740	92827328	92853417	+	overlapStart	-202	Mmp2
166	8	104023007	104023407	6.18	4.99	0.91	8.17e-05	0.00677		ENSMUSG00000031871	104101625	104144502	+	upstream	-78617	Cdh5
544	13	40417631	40418031	5.18	3.65	0.91	0.000674	0.017		ENSMUSG00000047094	40001882	40288011	-	upstream	-129621	Ofcc1
301	15	95001909	95002309	5.84	4.54	0.91	0.000215	0.00984		ENSMUSG00000077447	94987007	94987138	-	upstream	-14772	Gm23129
383	17	15657136	15657536	5.62	4.27	0.91	0.00033	0.0119		ENSMUSG00000023852	15704967	15772610	+	upstream	-47830	Chd1
83	1	12692259	12692659	6.66	5.54	0.9	2.54e-05	0.00422		ENSMUSG00000016918	12692277	12861192	+	overlapStart	-17	Sulf1
159	4	115657422	115657822	6.47	5.32	0.9	6.99e-05	0.00606		ENSMUSG00000082043	115652389	115653480	+	downstream	5034	Gm12848
269	7	27228446	27228846	6.09	4.87	0.9	0.000181	0.00926		ENSMUSG00000003752	27207172	27228628	-	overlapStart	181	Itpkc
272	10	33624363	33624763	6	4.77	0.9	0.000184	0.00935		ENSMUSG00000019785	33512286	33624769	-	inside	405	Clvs2
489	10	83533949	83534349	5.46	4.04	0.9	0.000536	0.0151		ENSMUSG00000020256	83487450	83534140	-	overlapStart	190	Aldh1l2
110	10	87812306	87812706	6.52	5.39	0.9	3.71e-05	0.00465		ENSMUSG00000020053	87858265	87937042	+	upstream	-45958	Igf1
451	11	16257415	16257815	5.52	4.15	0.9	0.000475	0.0145		ENSMUSG00000048834	16257724	16427310	+	overlapStart	-308	Vstm2a
324	13	23574180	23574580	6.07	4.8	0.9	0.000245	0.0104		ENSMUSG00000069268	23573736	23574196	-	overlapStart	15	Hist1h2bf
103	13	103027690	103028090	6.61	5.47	0.9	3.43e-05	0.00454		ENSMUSG00000091577	103159795	103164069	-	downstream	136378	Gm6211
371	14	124677355	124677755	5.89	4.61	0.9	0.000312	0.0116		ENSMUSG00000025551	123977907	124677127	-	upstream	-229	Fgf14
463	15	64122689	64123089	5.6	4.21	0.9	0.000487	0.0145		ENSMUSG00000093695	64098317	64100886	+	downstream	24373	Gm20717
230	18	16675204	16675604	6.12	4.92	0.9	0.000137	0.00813		ENSMUSG00000085575	16728733	16729678	+	upstream	-53528	Gm15485
439	18	60663972	60664372	5.53	4.2	0.9	0.000461	0.0144		ENSMUSG00000043079	60593973	60660142	-	upstream	-3831	Synpo
263	X	135574269	135574669	6.09	4.86	0.9	0.000176	0.00919		ENSMUSG00000031410	135579555	135598777	-	downstream	24507	Nxf7
368	1	192796257	192796657	5.99	4.73	0.89	0.000309	0.0116		ENSMUSG00000103874	192820674	192821127	-	downstream	24869	Gm38360
526	2	40643686	40644086	5.39	4.01	0.89	0.00062	0.0162		ENSMUSG00000098953	40598374	40598543	-	upstream	-45144	Gm27348
578	3	119857745	119858145	5.24	3.81	0.89	0.000756	0.018		ENSMUSG00000096196	119837904	119838024	+	downstream	19842	Gm26137
153	5	20744324	20744724	6.37	5.24	0.89	6.4e-05	0.00575		ENSMUSG00000073174	20702277	20706052	+	downstream	42048	Gm29254
150	5	104571401	104571801	6.51	5.38	0.89	6.29e-05	0.00575		ENSMUSG00000097392	104525735	104554211	+	downstream	45667	D930016D06Rik
661	9	116649624	116650024	5.36	3.76	0.89	0.00098	0.0204		ENSMUSG00000092184	117059158	117059708	+	upstream	-409533	Gm18489
607	13	32611819	32612219	5.1	3.59	0.89	0.000837	0.019		ENSMUSG00000098788	32758202	32758310	+	upstream	-146382	Gm27342
538	13	53236843	53237243	5.3	3.88	0.89	0.000661	0.0169		ENSMUSG00000021464	53109312	53286124	-	inside	49280	Ror2
528	13	67375643	67376043	5.35	3.97	0.89	0.000625	0.0163		ENSMUSG00000098692	67345246	67375733	-	overlapStart	89	Gm28041
360	13	114931766	114932166	5.83	4.59	0.89	0.000301	0.0115		ENSMUSG00000015533	114835916	114932041	-	overlapStart	274	Itga2
233	14	15438811	15439211	6.14	4.94	0.89	0.000137	0.00813		ENSMUSG00000045201	15357519	15438987	-	overlapStart	175	Lrrc3b
315	15	44787830	44788230	5.98	4.73	0.89	0.000233	0.0102		ENSMUSG00000022340	44671859	44788063	-	overlapStart	232	Sybu
624	15	93255452	93255852	5.05	3.54	0.89	0.000872	0.0193		ENSMUSG00000036197	93239742	93275161	-	inside	19708	Gxylt1
74	18	22985122	22985522	6.64	5.54	0.89	2.02e-05	0.00376		ENSMUSG00000041923	22693181	23041653	-	inside	56530	Nol4
491	18	82001603	82002003	5.49	4.13	0.89	0.000541	0.0152		ENSMUSG00000093036	81992010	81992080	-	upstream	-9524	Mir5127
645	19	53823849	53824249	5.05	3.54	0.89	0.000922	0.0197		ENSMUSG00000089679	53819354	53825128	-	inside	1278	Gm16299
614	1	161142512	161142912	5.2	3.74	0.88	0.000846	0.019		ENSMUSG00000044835	161142691	161170498	+	overlapStart	-178	Ankrd45
65	2	122118181	122118581	7.06	5.99	0.88	1.7e-05	0.0036		ENSMUSG00000033396	122053520	122118386	-	overlapStart	204	Spg11
396	2	147429980	147430380	5.93	4.69	0.88	0.000362	0.0126		ENSMUSG00000083126	147402954	147403262	-	upstream	-26719	Gm14109
566	3	30420323	30420723	5.48	4.12	0.88	0.000716	0.0174		ENSMUSG00000104079	30488426	30489293	+	upstream	-68102	Gm37024
440	3	137918299	137918699	5.87	4.57	0.88	0.000462	0.0144		ENSMUSG00000091512	137918526	137928765	+	overlapStart	-226	Lamtor3
529	4	35099830	35100230	5.49	4.16	0.88	0.000625	0.0163		ENSMUSG00000042993	35152056	35154005	+	upstream	-52225	Ifnk
109	4	110397519	110397919	6.65	5.54	0.88	3.67e-05	0.00465		ENSMUSG00000061298	110397661	111664324	+	overlapStart	-141	Agbl4
349	5	104021734	104022134	5.89	4.68	0.88	0.000282	0.0111		ENSMUSG00000029311	103989762	104021919	-	overlapStart	184	Hsd17b11
677	6	144264337	144264737	5.04	3.55	0.88	0.00104	0.0211		ENSMUSG00000087157	144481225	144501416	+	upstream	-216887	Sox5os2
219	8	18776222	18776622	6.26	5.12	0.88	0.000122	0.00765		ENSMUSG00000031465	18690263	18741562	-	upstream	-34661	Angpt2
452	8	48109753	48110153	5.62	4.33	0.88	0.000475	0.0145		ENSMUSG00000031562	48099092	48153233	+	inside	10662	Dctd
341	11	109900483	109900883	5.91	4.7	0.88	0.000272	0.011		ENSMUSG00000085629	109936316	109938135	+	upstream	-35832	Gm11697
467	12	73367668	73368068	5.68	4.4	0.88	0.000495	0.0145		ENSMUSG00000056359	73364075	73371445	-	inside	3776	D830013O20Rik
273	13	23412730	23413130	6.04	4.86	0.88	0.000186	0.00937		ENSMUSG00000036376	23421539	23423866	-	downstream	11135	Abt1
79	13	108297645	108298045	6.63	5.56	0.88	2.32e-05	0.00405		ENSMUSG00000090358	108313099	108316273	-	downstream	18627	Gm2822
210	13	109260276	109260676	6.25	5.12	0.88	0.000114	0.00752		ENSMUSG00000076946	109324744	109324824	+	upstream	-64467	Mir582
95	14	109176725	109177125	6.68	5.6	0.88	3.15e-05	0.00443		ENSMUSG00000075478	108909991	108914239	-	upstream	-262487	Slitrk1
307	14	124192275	124192675	5.96	4.75	0.88	0.000221	0.0099		ENSMUSG00000090286	124005355	124007629	+	downstream	186921
329	15	12515259	12515659	5.92	4.71	0.88	0.000257	0.0107		ENSMUSG00000095516	12572430	12572530	-	downstream	57270	Gm24135
372	1	11329410	11329810	5.91	4.7	0.87	0.000313	0.0116		ENSMUSG00000103494	11363926	11366964	-	downstream	37553	Gm37410
304	1	22533269	22533669	6.04	4.89	0.87	0.000219	0.0099		ENSMUSG00000097642	22740764	22741565	+	upstream	-207494	Gm26866
698	1	41274976	41275376	5.11	3.64	0.87	0.00109	0.0216		ENSMUSG00000104072	41167587	41181252	-	upstream	-93725	4930448I06Rik
611	1	46966487	46966887	5.27	3.88	0.87	0.000842	0.019		ENSMUSG00000100160	46896583	46896879	-	upstream	-69609	Gm28527
667	1	115684496	115684896	5.3	3.88	0.87	0.000991	0.0205		ENSMUSG00000100515	115668988	115684624	-	overlapStart	127	Gm17916
553	1	120073624	120074024	5.56	4.23	0.87	0.000687	0.0171		ENSMUSG00000050777	120067377	120074074	-	inside	449	Tmem37
425	1	165018673	165019073	5.97	4.73	0.87	0.000421	0.0136		ENSMUSG00000080561	165024345	165024456	+	upstream	-5671	Gm26042
655	2	63971061	63971461	5.27	3.9	0.87	0.000957	0.0201		ENSMUSG00000075324	63971507	64098038	-	downstream	126976	Fign
569	3	64996445	64996845	5.48	4.12	0.87	0.000731	0.0177		ENSMUSG00000102437	64949223	65223701	+	inside	47223	Gm38048
442	3	137547827	137548227	5.83	4.59	0.87	0.000462	0.0144		ENSMUSG00000055138	137550045	137552622	-	downstream	4794	Gm4861
473	3	151437776	151438176	5.84	4.57	0.87	0.0005	0.0146		ENSMUSG00000039167	151437887	151545086	+	overlapStart	-110	Adgrl4
87	8	129263397	129263797	6.73	5.66	0.87	2.75e-05	0.00425		ENSMUSG00000094530	129252998	129253597	+	downstream	10400	Gm21399
247	9	95750131	95750531	6.18	5.04	0.87	0.000155	0.00864		ENSMUSG00000032839	95705082	95750375	-	overlapStart	243	Trpc1
12	10	96616634	96617034	7.6	6.61	0.87	5.22e-07	0.000581		ENSMUSG00000036478	96617001	96622813	+	overlapStart	-366	Btg1
689	12	69085426	69085826	5.13	3.7	0.87	0.00108	0.0216		ENSMUSG00000083191	69141430	69142066	-	downstream	56639	Gm15571
497	13	72571885	72572285	5.6	4.33	0.87	0.000552	0.0153		ENSMUSG00000093587	72626174	72627013	-	downstream	55127	Gm20554
347	15	43170628	43171028	5.96	4.78	0.87	0.000279	0.0111		ENSMUSG00000051920	43020811	43170818	-	overlapStart	189	Rspo2
197	15	91672927	91673327	6.33	5.21	0.87	0.000103	0.00719		ENSMUSG00000036273	91673175	91816120	+	overlapStart	-247	Lrrk2
228	16	85549901	85550301	6.18	5.04	0.87	0.000134	0.00809		ENSMUSG00000041134	85421533	85553397	-	inside	3495	Cyyr1
593	17	88753137	88753537	5.36	4	0.87	0.000795	0.0185		ENSMUSG00000024107	88741549	88791976	-	inside	38838	Lhcgr
702	18	22290336	22290736	5.19	3.77	0.87	0.0011	0.0217		ENSMUSG00000045215	22344883	22530227	+	upstream	-54546	Asxl3
50	1	17727119	17727519	6.98	5.96	0.86	1.06e-05	0.00292		ENSMUSG00000025776	17727045	17766344	+	inside	75	Crispld1
105	2	80617002	80617402	6.67	5.62	0.86	3.5e-05	0.00454		ENSMUSG00000027001	80617045	80632361	+	overlapStart	-42	Dusp19
10	2	134643959	134644359	7.66	6.7	0.86	3.55e-07	0.000489		ENSMUSG00000034723	134594185	134644145	-	overlapStart	185	Tmx4
445	2	142833032	142833432	5.76	4.54	0.86	0.000465	0.0144		ENSMUSG00000088134	142786896	142787011	+	downstream	46137	Gm22310
662	3	79842556	79842956	5.41	4.05	0.86	0.00098	0.0204		ENSMUSG00000077461	79834933	79835035	+	downstream	7624	Gm26420
362	5	16499886	16500286	6.01	4.85	0.86	0.000303	0.0115		ENSMUSG00000097941	16508165	16509183	-	downstream	9296	Gm8984
649	5	16577966	16578366	5.73	4.39	0.86	0.000939	0.02		ENSMUSG00000028864	16553550	16619439	+	inside	24417	Hgf
93	5	109923426	109923826	6.92	5.86	0.86	2.99e-05	0.00443		ENSMUSG00000097489	109922649	109923481	-	overlapStart	54	Gm26808
523	7	4526310	4526710	5.77	4.53	0.86	0.000611	0.0161		ENSMUSG00000085725	4526536	4528184	+	overlapStart	-225	Gm15873
762	9	3199618	3200018	5.21	3.73	0.86	0.00134	0.0242		ENSMUSG00000042360	3133847	3199799	-	overlapStart	180	4930433N12Rik
581	9	40392316	40392716	5.46	4.17	0.86	0.00076	0.018		ENSMUSG00000087047	40323426	40343564	+	downstream	68891	1700110K17Rik
625	10	123013347	123013747	5.49	4.17	0.86	0.000875	0.0193		ENSMUSG00000065406	122985634	122985723	-	upstream	-27625	Mirlet7i
208	11	105153455	105153855	6.46	5.37	0.86	0.000113	0.00747		ENSMUSG00000075485	105146893	105147261	+	downstream	6563	Gm10842
776	12	82773687	82774087	5.07	3.61	0.86	0.00138	0.0246		ENSMUSG00000077630	82772321	82772456	-	upstream	-1232	Gm22149
252	14	111674644	111675044	6.23	5.12	0.86	0.000159	0.00869		ENSMUSG00000033214	111675115	111683134	+	upstream	-470	Slitrk5
738	15	21111125	21111525	5.07	3.6	0.86	0.00126	0.0236		ENSMUSG00000040452	21111452	21589533	+	overlapStart	-326	Cdh12
270	17	42576776	42577176	6.26	5.14	0.86	0.000182	0.00932		ENSMUSG00000043972	42556783	42611313	-	inside	34536	Opn5
457	18	42470003	42470403	5.8	4.57	0.86	0.000481	0.0145		ENSMUSG00000056849	42441019	42441507	+	downstream	28985	Gm16415
653	X	105391655	105392055	5.4	4.05	0.86	0.00095	0.0201		ENSMUSG00000087620	105348282	105391776	-	overlapStart	120	5330434G04Rik
507	X	143080563	143080963	5.76	4.53	0.86	0.000573	0.0156		ENSMUSG00000085584	143099594	143104297	+	upstream	-19030	Rtl9
831	1	61407068	61407468	5.06	3.5	0.85	0.00161	0.0268		ENSMUSG00000085447	61378432	61395904	+	downstream	28637	9530026F06Rik
537	1	173852668	173853068	5.6	4.37	0.85	0.00066	0.0169		ENSMUSG00000102433	173849149	173850780	-	upstream	-1889	Gm38050
759	1	176994643	176995043	5.15	3.76	0.85	0.00133	0.0242		ENSMUSG00000103251	176974236	176976445	+	downstream	20408	Gm37519
766	2	12065633	12066033	5.15	3.76	0.85	0.00136	0.0244		ENSMUSG00000080801	12082612	12083992	-	downstream	18358	Gm13310
735	2	77170024	77170424	5.2	3.84	0.85	0.00124	0.0233		ENSMUSG00000044033	77009902	77170636	-	inside	611	Ccdc141
556	4	98004095	98004495	5.59	4.33	0.85	0.000693	0.0172		ENSMUSG00000081096	98146144	98146599	-	downstream	142503	Gm12691
570	5	101426076	101426476	5.61	4.37	0.85	0.000731	0.0177		ENSMUSG00000092503	101599314	101602375	+	upstream	-173237	Gm20484
622	6	129180459	129180859	5.59	4.31	0.85	0.000864	0.0192		ENSMUSG00000030157	129180615	129186534	+	overlapStart	-155	Clec2d
177	7	84779480	84779880	6.48	5.41	0.85	8.87e-05	0.00684		ENSMUSG00000092429	84801034	84803163	+	upstream	-21553	Gm18958
75	7	96152971	96153371	6.86	5.84	0.85	2.19e-05	0.00403		ENSMUSG00000048078	96171244	96911093	+	upstream	-18272	Tenm4
791	9	121079838	121080238	5.17	3.76	0.85	0.00144	0.0251		ENSMUSG00000086365	120924455	120930802	-	upstream	-149037	4930593C16Rik
675	10	13868737	13869137	5.4	4.06	0.85	0.00103	0.0211		ENSMUSG00000019806	13647054	13868980	-	overlapStart	242	Aig1
535	10	83543718	83544118	5.72	4.5	0.85	0.000654	0.0169		ENSMUSG00000034560	83543941	83596469	+	overlapStart	-222	Washc4
713	10	112059956	112060356	5.31	3.97	0.85	0.00116	0.0224		ENSMUSG00000020213	112060189	112078510	+	overlapStart	-232	Glipr1l1
718	10	128779406	128779806	5.39	4.04	0.85	0.00118	0.0226		ENSMUSG00000045055	128776742	128777251	-	upstream	-2156	Rpsa-ps2
786	11	24685930	24686330	5.09	3.62	0.85	0.00143	0.025		ENSMUSG00000080631	24679568	24679711	-	upstream	-6220	Gm25507
356	13	74807766	74808166	6.04	4.9	0.85	0.00029	0.0112		ENSMUSG00000021585	74694286	74807921	-	overlapStart	154	Cast
748	14	105501085	105501485	5.15	3.74	0.85	0.00131	0.024		ENSMUSG00000022116	105498788	105505629	+	inside	2298	4930449E01Rik
769	16	59517448	59517848	5.06	3.65	0.85	0.00137	0.0245		ENSMUSG00000022723	59490775	59555752	-	inside	38303	Crybg3
638	16	74756910	74757310	5.5	4.22	0.85	0.000902	0.0195		ENSMUSG00000088392	74607757	74607882	+	downstream	149154	Gm26307
480	X	169036416	169036816	5.82	4.63	0.85	0.000521	0.0149		ENSMUSG00000087201	169037674	169106536	-	downstream	70119	Gm15261
522	1	22805788	22806188	5.85	4.68	0.84	0.000607	0.016		ENSMUSG00000041670	22286251	22805724	-	upstream	-65	Rims1
73	1	130300043	130300443	6.93	5.93	0.84	2.01e-05	0.00376		ENSMUSG00000086633	130269950	130281258	-	upstream	-18786	Gm16081
169	1	159232005	159232405	6.62	5.58	0.84	8.33e-05	0.0068		ENSMUSG00000040782	159232320	159347640	+	overlapStart	-314	Cop1
572	1	173367490	173367890	5.83	4.63	0.84	0.000735	0.0177		ENSMUSG00000005338	173333258	173367695	-	overlapStart	204	Cadm3
357	2	141292890	141293290	6.13	5.01	0.84	0.000294	0.0113		ENSMUSG00000086450	141230431	141286991	-	upstream	-5900	Macrod2os1
374	2	149830615	149831015	6.2	5.08	0.84	0.000317	0.0117		ENSMUSG00000074737	149830524	149831213	-	inside	597	C530025M09Rik
626	5	43325535	43325935	5.84	4.58	0.84	0.000875	0.0193		ENSMUSG00000085720	43151689	43235354	-	upstream	-90182	Gm7854
88	5	44922347	44922747	6.93	5.91	0.84	2.76e-05	0.00425		ENSMUSG00000062496	44966583	44967867	+	upstream	-44235	4930431F12Rik
793	7	105520400	105520800	5.29	3.89	0.84	0.00145	0.0252		ENSMUSG00000037049	105554360	105558388	+	upstream	-33959	Smpd1
699	9	87556611	87557011	5.45	4.17	0.84	0.0011	0.0216		ENSMUSG00000102683	87498112	87498498	+	downstream	58500	Gm37375
238	10	98030360	98030760	6.41	5.33	0.84	0.000144	0.00832		ENSMUSG00000089097	97744757	97744884	-	upstream	-285477	Gm25658
288	11	25104454	25104854	6.22	5.15	0.84	0.000203	0.00958		ENSMUSG00000033015	25232626	25367137	+	upstream	-128171	4933427E13Rik
28	11	111065903	111066303	7.27	6.3	0.84	4.49e-06	0.00213		ENSMUSG00000041695	111066164	111076821	+	overlapStart	-260	Kcnj2
825	12	53885087	53885487	5.03	3.59	0.84	0.00158	0.0265		ENSMUSG00000099407	54062048	54079392	-	downstream	194304	1700060O08Rik
801	13	14522536	14522936	5.57	4.18	0.84	0.00149	0.0257		ENSMUSG00000021301	14226438	14523226	-	inside	689	Hecw1
756	16	57303705	57304105	5.29	3.97	0.84	0.00133	0.0242		ENSMUSG00000022753	57266139	57292865	-	upstream	-10841	Tmem30c
795	16	70175295	70175695	5.16	3.81	0.84	0.00146	0.0254		ENSMUSG00000022707	70313949	70569716	+	upstream	-138653	Gbe1
530	17	37270013	37270413	5.93	4.74	0.84	0.000626	0.0163		ENSMUSG00000016206	37270220	37274484	+	overlapStart	-206	H2-M3
234	2	3118127	3118527	6.45	5.41	0.83	0.000138	0.00813		ENSMUSG00000050530	3114224	3227806	+	inside	3904	Fam171a1
477	2	57997721	57998121	6.11	4.98	0.83	0.000504	0.0146		ENSMUSG00000026828	57997884	58045860	+	overlapStart	-162	Galnt5
450	2	84425087	84425487	6.03	4.92	0.83	0.000469	0.0144		ENSMUSG00000059588	84330626	84425411	-	overlapStart	323	Calcrl
541	2	113498032	113498432	5.8	4.63	0.83	0.000669	0.017		ENSMUSG00000087106	113500679	113504034	-	downstream	6001	Gm13964
829	2	141230919	141231319	5.24	3.94	0.83	0.0016	0.0267		ENSMUSG00000074763	141229670	141235426	-	inside	4506	Macrod2os2
646	3	80913217	80913617	5.63	4.43	0.83	0.000923	0.0197		ENSMUSG00000028020	80843599	80913660	-	inside	442	Glrb
683	5	63649664	63650064	5.59	4.38	0.83	0.00105	0.0213		ENSMUSG00000054714	63649950	63650264	-	overlapEnd	599
700	6	141021071	141021471	5.54	4.29	0.83	0.0011	0.0216		ENSMUSG00000041741	141249269	141505940	+	upstream	-228197	Pde3a
722	7	54835499	54835899	5.61	4.36	0.83	0.00119	0.0227		ENSMUSG00000063297	54835959	55265366	+	upstream	-459	Luzp2
536	7	89517443	89517843	5.81	4.64	0.83	0.000656	0.0169		ENSMUSG00000039405	89507785	89517586	-	overlapStart	142	Prss23
899	7	109169857	109170257	5.06	3.59	0.83	0.00187	0.0287		ENSMUSG00000036111	109138572	109170308	-	inside	450	Lmo1
543	7	140116263	140116663	6	4.84	0.83	0.000674	0.017		ENSMUSG00000025465	140105710	140116476	-	overlapStart	212	Echs1
327	8	40423315	40423715	6.21	5.13	0.83	0.000255	0.0107		ENSMUSG00000039470	40423815	40510268	+	upstream	-499	Zdhhc2
823	12	13100868	13101268	5.59	4.26	0.83	0.00158	0.0264		ENSMUSG00000064717	13163629	13163763	-	downstream	62894	Gm24208
16	12	87388314	87388714	7.7	6.77	0.83	8.47e-07	0.00073		ENSMUSG00000021036	87305058	87388355	-	overlapStart	40	Sptlc2
212	12	118198740	118199140	6.54	5.5	0.83	0.000116	0.00752		ENSMUSG00000018581	117877982	118199043	-	overlapStart	302	Dnah11
805	13	28690856	28691256	5.22	3.89	0.83	0.0015	0.0257		ENSMUSG00000099158	28710781	28710873	-	downstream	20016	Mir6368
264	13	62623991	62624391	6.36	5.29	0.83	0.000176	0.00919		ENSMUSG00000095020	62624194	62624301	+	includeFeature	-202	Gm24020
154	13	74462589	74462989	6.83	5.81	0.83	6.43e-05	0.00575		ENSMUSG00000069208	74480517	74482943	-	downstream	20353	Zfp825
493	13	108271796	108272196	5.9	4.77	0.83	0.000548	0.0153		ENSMUSG00000090358	108313099	108316273	-	downstream	44476	Gm2822
863	13	108854198	108854598	5.07	3.7	0.83	0.00176	0.0281		ENSMUSG00000059751	108670603	108671397	+	downstream	183596	Rps3a3
30	14	74732029	74732429	7.2	6.24	0.83	4.77e-06	0.00213		ENSMUSG00000021996	74732297	74750765	+	overlapStart	-267	Esd
671	14	111681204	111681604	5.56	4.34	0.83	0.00102	0.0209		ENSMUSG00000033214	111675115	111683134	+	inside	6090	Slitrk5
777	15	39659584	39659984	5.27	3.97	0.83	0.00139	0.0246		ENSMUSG00000022303	39745932	39760934	+	upstream	-86347	Dcstamp
32	15	67176757	67177157	7.28	6.32	0.83	4.96e-06	0.00213		ENSMUSG00000102069	67226769	67377094	+	upstream	-50011	1700012I11Rik
858	16	49905455	49905855	5.14	3.79	0.83	0.00174	0.028		ENSMUSG00000102351	49913193	49915008	+	upstream	-7737
365	16	84774107	84774507	6.19	5.11	0.83	0.000304	0.0115		ENSMUSG00000053062	84774123	84825928	+	overlapStart	-15	Jam2
358	17	56162237	56162637	6.1	5.01	0.83	0.000295	0.0114		ENSMUSG00000044469	56162477	56173955	+	overlapStart	-239	Tnfaip8l1
149	18	3337431	3337831	6.64	5.63	0.83	6.23e-05	0.00575		ENSMUSG00000063889	3266048	3337748	-	overlapStart	316	Crem
364	19	19111109	19111509	6.28	5.19	0.83	0.000303	0.0115		ENSMUSG00000036192	18930605	19111196	-	overlapStart	86	Rorb
193	1	24678395	24678795	6.96	5.94	0.82	9.85e-05	0.00703		ENSMUSG00000073725	24678630	24766301	+	overlapStart	-234	Lmbrd1
615	1	183388705	183389105	5.74	4.58	0.82	0.000854	0.0191		ENSMUSG00000072258	183388981	183410198	+	overlapStart	-275	Taf1a
555	2	6506243	6506643	5.86	4.72	0.82	0.000693	0.0172		ENSMUSG00000102599	6479690	6483110	+	downstream	26554	Gm38386
525	2	116972320	116972720	5.98	4.86	0.82	0.000614	0.0161		ENSMUSG00000099470	116972575	116976428	-	overlapEnd	4107	Gm29340
495	2	150668050	150668450	5.98	4.86	0.82	0.000551	0.0153		ENSMUSG00000027452	150618105	150668500	-	inside	449	Acss1
874	2	155019079	155019479	5.18	3.85	0.82	0.0018	0.0284		ENSMUSG00000084897	155018266	155027104	+	inside	814	Gm14226
72	2	177840176	177840576	6.96	5.99	0.82	1.95e-05	0.00374		ENSMUSG00000095362	177831791	177840336	-	overlapStart	159	Gm14325
563	3	9038321	9038721	5.84	4.71	0.82	0.000712	0.0174		ENSMUSG00000103461	9047171	9047492	-	downstream	9170	Gm37616
91	3	118561954	118562354	6.89	5.9	0.82	2.93e-05	0.00442		ENSMUSG00000033308	118562129	119432918	+	overlapStart	-174	Dpyd
1008	3	156373096	156373496	5.04	3.63	0.82	0.00223	0.0304		ENSMUSG00000085084	156546753	156561746	-	downstream	188649	4930570G19Rik
137	4	88094361	88094761	6.68	5.68	0.82	5.61e-05	0.00565		ENSMUSG00000038368	88094629	88411011	+	overlapStart	-267	Focad
890	4	145361006	145361406	5.1	3.74	0.82	0.00184	0.0285		ENSMUSG00000082758	145390943	145391660	+	upstream	-29936	Gm13024
560	5	149831574	149831974	5.89	4.73	0.82	0.000702	0.0173		ENSMUSG00000051950	149678230	149762599	+	downstream	153345	B3glct
453	6	14898192	14898592	6.17	5.05	0.82	0.000476	0.0145		ENSMUSG00000029563	14901349	15441977	+	upstream	-3156	Foxp2
594	6	16152706	16153106	5.83	4.68	0.82	0.000795	0.0185		ENSMUSG00000101034	16553905	16554939	-	downstream	402232
152	6	57691809	57692209	6.65	5.66	0.82	6.4e-05	0.00575		ENSMUSG00000043162	57686576	57692078	-	overlapStart	268	Pyurf
782	6	96116781	96117181	5.54	4.29	0.82	0.00141	0.0249		ENSMUSG00000059187	96113154	96657198	+	inside	3628	Fam19a1
337	7	6770218	6770618	6.47	5.41	0.82	0.000264	0.0108		ENSMUSG00000092815	6803587	6803670	+	upstream	-33368	Mir3099
697	7	51879211	51879611	5.58	4.36	0.82	0.00109	0.0216		ENSMUSG00000092118	51860577	51862267	-	upstream	-16945	Fancf
333	9	111690209	111690609	6.36	5.29	0.82	0.00026	0.0107		ENSMUSG00000032502	111561437	111690348	-	overlapStart	138	Stac
861	9	114367944	114368344	5.19	3.85	0.82	0.00176	0.0281		ENSMUSG00000074039	114368303	114377229	+	overlapStart	-358	4930520O04Rik
832	10	68723571	68723971	5.3	4.02	0.82	0.00163	0.0269		ENSMUSG00000060044	68723746	68782654	+	overlapStart	-174	Tmem26
835	12	12509186	12509586	5.33	4.02	0.82	0.00164	0.027		ENSMUSG00000103645	12594823	12595352	+	upstream	-85636
905	12	51561398	51561798	5.17	3.86	0.82	0.00189	0.0288		ENSMUSG00000020953	51593341	51605773	+	upstream	-31942	Coch
294	12	119945864	119946264	6.39	5.36	0.82	0.000204	0.00958		ENSMUSG00000048004	119945957	120019211	+	overlapStart	-92	Tmem196
226	13	4245262	4245662	6.59	5.55	0.82	0.000132	0.00806		ENSMUSG00000086265	4248735	4249025	+	upstream	-3472	Marcksl1-ps4
156	13	65278411	65278811	6.68	5.69	0.82	6.64e-05	0.00587		ENSMUSG00000021514	65278814	65304221	+	upstream	-402	Zfp369
516	13	75839665	75840065	5.95	4.83	0.82	0.000591	0.0158		ENSMUSG00000021591	75839868	75850151	+	overlapStart	-202	Glrx
927	18	74940178	74940578	5.03	3.66	0.82	0.00198	0.0293		ENSMUSG00000053846	74939322	74961263	-	inside	21084	Lipg
851	1	59670610	59671010	5.33	4.05	0.81	0.00169	0.0274		ENSMUSG00000026021	59586558	59670834	-	overlapStart	223	Sumo1
819	1	65178547	65178947	5.51	4.27	0.81	0.00157	0.0264		ENSMUSG00000025950	65158616	65186500	-	inside	7952	Idh1
579	1	66863121	66863521	5.92	4.81	0.81	0.000756	0.018		ENSMUSG00000026003	66830839	66863277	-	overlapStart	155	Acadl
619	1	112416707	112417107	5.81	4.66	0.81	0.000859	0.0191		ENSMUSG00000101054	112404187	112404855	-	upstream	-11853	Gm18406
342	1	175491938	175492338	6.27	5.24	0.81	0.000275	0.011		ENSMUSG00000026527	175059087	175492500	-	inside	561	Rgs7
54	2	12923723	12924123	7.17	6.23	0.81	1.2e-05	0.00299		ENSMUSG00000026730	12924041	13003455	+	overlapStart	-317	Pter
1053	2	28535092	28535492	5.07	3.65	0.81	0.00236	0.031		ENSMUSG00000026821	28513125	28553081	+	inside	21968	Ralgds
1021	2	51725954	51726354	5.19	3.79	0.81	0.00225	0.0304		ENSMUSG00000085014	51656966	51732009	-	inside	6054	Gm13490
517	2	113216970	113217370	6	4.9	0.81	0.000594	0.0158		ENSMUSG00000057378	112631355	113217096	-	overlapStart	125	Ryr3
71	3	19894538	19894938	7.12	6.17	0.81	1.94e-05	0.00374		ENSMUSG00000048106	19894886	19895962	+	overlapStart	-347	4632415L05Rik
407	3	63295343	63295743	6.27	5.22	0.81	0.000386	0.0131		ENSMUSG00000027820	63241537	63386030	+	inside	53807	Mme
299	3	63929041	63929441	6.35	5.33	0.81	0.000214	0.00984		ENSMUSG00000048581	63914684	63929472	-	inside	430	E130311K13Rik
475	4	71131301	71131701	6.04	4.95	0.81	0.000503	0.0146		ENSMUSG00000084937	71075109	71131133	-	upstream	-169	Gm11228
1006	4	114321555	114321955	5.11	3.74	0.81	0.00222	0.0304		ENSMUSG00000070867	114406724	114615098	+	upstream	-85168	Trabd2b
194	5	109996283	109996683	6.58	5.57	0.81	9.98e-05	0.00709		ENSMUSG00000097863	109995511	109996398	-	overlapStart	114	1010001B22Rik
749	6	7519469	7519869	5.54	4.34	0.81	0.00131	0.024		ENSMUSG00000061762	7554879	7565834	+	upstream	-35409	Tac1
958	6	99884712	99885112	5.17	3.85	0.81	0.00205	0.0295		ENSMUSG00000084319	99877816	99878334	-	upstream	-6379	Tpt1-ps3
1001	7	38200932	38201332	5.16	3.83	0.81	0.00221	0.0303		ENSMUSG00000054676	38183217	38197568	+	downstream	17716	1600014C10Rik
838	7	46958355	46958755	5.39	4.16	0.81	0.00165	0.0271		ENSMUSG00000043262	46923539	46958527	-	overlapStart	171	Uevld
676	7	107757871	107758271	5.74	4.59	0.81	0.00104	0.0211		ENSMUSG00000048065	107748455	107758032	-	overlapStart	160	Cyb5r2
598	7	113743861	113744261	5.85	4.72	0.81	0.000808	0.0186		ENSMUSG00000101755	113729654	113752166	+	inside	14208	Gm29507
175	9	6168363	6168763	6.63	5.63	0.81	8.83e-05	0.00684		ENSMUSG00000032006	6168612	6378843	+	overlapStart	-248	Pdgfd
1130	9	60562908	60563308	5.07	3.62	0.81	0.00271	0.0331		ENSMUSG00000032289	59966931	60522046	-	upstream	-40863	Thsd4
616	10	34297234	34297634	5.82	4.7	0.81	0.000855	0.0191		ENSMUSG00000039485	34297442	34301320	+	overlapStart	-207	Tspyl4
485	10	114801429	114801829	6.07	4.98	0.81	0.000524	0.0149		ENSMUSG00000084865	114801726	114816831	+	overlapStart	-296	Gm15723
833	11	11686031	11686431	5.52	4.3	0.81	0.00163	0.027		ENSMUSG00000085652	11642203	11685400	-	upstream	-632	Gm11999
1036	11	18451274	18451674	5.17	3.79	0.81	0.00232	0.0307		ENSMUSG00000102178	18436242	18436836	+	downstream	15033	Gm37869
629	11	28584106	28584506	5.87	4.72	0.81	0.000884	0.0194		ENSMUSG00000032878	28385685	28584324	-	overlapStart	217	Ccdc85a
289	12	116077569	116077969	6.49	5.48	0.81	0.000203	0.00958		ENSMUSG00000011171	116077726	116146261	+	overlapStart	-156	Vipr2
310	13	83744939	83745339	6.33	5.3	0.81	0.000223	0.00991		ENSMUSG00000065424	83738806	83738892	+	downstream	6134	Mir9-2
262	13	84222065	84222465	6.71	5.7	0.81	0.000175	0.00919		ENSMUSG00000097292	84219581	84222175	-	overlapStart	109	A230107N01Rik
471	13	89968732	89969132	6.09	5.02	0.81	0.000497	0.0145		ENSMUSG00000089070	89927442	89927543	-	upstream	-41190	Gm24498
552	13	116293869	116294269	6.01	4.92	0.81	0.000686	0.0171		ENSMUSG00000042258	116298281	116309689	-	downstream	15819	Isl1
353	14	13770647	13771047	6.64	5.59	0.81	0.000285	0.0111		ENSMUSG00000098694	13778072	13778151	-	downstream	7503	Gm27506
964	14	70471081	70471481	5.19	3.88	0.81	0.00207	0.0295		ENSMUSG00000003469	70457476	70468832	+	downstream	13606	Phyhip
894	15	25284794	25285194	5.19	3.89	0.81	0.00186	0.0287		ENSMUSG00000103315	25227517	25228031	-	upstream	-56764	Gm38341
932	15	89446485	89446885	5.36	4.08	0.81	0.002	0.0293		ENSMUSG00000022619	89453913	89464468	+	upstream	-7427	Mapk8ip2
227	16	41532672	41533072	6.49	5.49	0.81	0.000133	0.00809		ENSMUSG00000101463	41413166	41431092	-	upstream	-101581	Gm28750
474	17	55445731	55446131	6.14	5.06	0.81	0.000501	0.0146		ENSMUSG00000024172	55445382	55514581	+	inside	350	St6gal2
279	19	21778116	21778516	6.44	5.42	0.81	0.000193	0.00949		ENSMUSG00000024754	21778342	21858327	+	overlapStart	-225	Tmem2
864	19	53064539	53064939	5.38	4.09	0.81	0.00176	0.0281		ENSMUSG00000099988	53076218	53084392	+	upstream	-11678	1700054A03Rik
628	19	53421298	53421698	6.07	4.92	0.81	0.000883	0.0194		ENSMUSG00000025024	53379214	53390573	-	upstream	-30726	Smndc1
745	1	79439870	79440270	5.66	4.49	0.8	0.0013	0.024		ENSMUSG00000050711	79434669	79440120	-	overlapStart	249	Scg2
59	1	106759552	106759952	7.13	6.2	0.8	1.37e-05	0.00315		ENSMUSG00000009905	106720459	106759727	-	overlapStart	174	Kdsr
657	1	146497780	146498180	5.82	4.72	0.8	0.000964	0.0202		ENSMUSG00000099964	146419436	146495060	-	upstream	-2721	Gm29514
1108	1	184440990	184441390	5.05	3.72	0.8	0.00264	0.0328		ENSMUSG00000104419	184442980	184443734	+	upstream	-1989	2900092O11Rik
568	1	185731007	185731407	6.05	4.96	0.8	0.000729	0.0177		ENSMUSG00000103799	185744803	185757772	+	upstream	-13795	Gm38093
1032	2	6985731	6986131	5.21	3.91	0.8	0.0023	0.0307		ENSMUSG00000062319	6950453	6951680	-	upstream	-34052	Gm10115
1044	2	152293661	152294061	5.28	3.99	0.8	0.00233	0.0307		ENSMUSG00000027465	152293828	152313996	+	overlapStart	-166	Tbc1d20
898	3	107101957	107102357	5.42	4.19	0.8	0.00187	0.0287		ENSMUSG00000040724	107101567	107106879	+	inside	391	Kcna2
944	4	85434731	85435131	5.45	4.18	0.8	0.00201	0.0293		ENSMUSG00000087349	85514327	85783127	+	upstream	-79595
642	4	114477372	114477772	6.09	4.98	0.8	0.000912	0.0196		ENSMUSG00000070867	114406724	114615098	+	inside	70649	Trabd2b
94	6	43666021	43666421	6.97	6.02	0.8	3.03e-05	0.00443		ENSMUSG00000029735	43345001	43666278	-	overlapStart	256	Tpk1
818	6	56568743	56569143	5.5	4.29	0.8	0.00157	0.0264		ENSMUSG00000096087	56583715	56583846	-	downstream	15102	Gm24709
181	6	112273505	112273905	6.77	5.8	0.8	9.1e-05	0.00684		ENSMUSG00000057604	112273758	112330425	+	overlapStart	-252	Lmcd1
100	7	39552445	39552845	6.95	6	0.8	3.21e-05	0.00443		ENSMUSG00000099697	39552496	39565319	+	overlapStart	-50
421	7	105778357	105778757	6.34	5.31	0.8	0.000406	0.0133		ENSMUSG00000036862	105752989	105787654	-	inside	9296	Dchs1
479	8	114205271	114205671	6.14	5.09	0.8	0.000509	0.0146		ENSMUSG00000046844	114205612	114374071	+	overlapStart	-340	Vat1l
954	10	29143448	29143848	5.29	4.05	0.8	0.00204	0.0295		ENSMUSG00000038916	29143996	29199630	+	upstream	-547	Soga3
755	12	15749742	15750142	5.94	4.74	0.8	0.00133	0.0242		ENSMUSG00000098158	15728097	15729095	+	downstream	21646	Gm4804
644	13	67754921	67755321	5.98	4.88	0.8	0.000917	0.0196		ENSMUSG00000058331	67747800	67755228	-	overlapStart	306	Zfp85
1104	13	107942376	107942776	5.04	3.63	0.8	0.00262	0.0327		ENSMUSG00000032846	107724618	107890064	-	upstream	-52313	Zswim6
199	13	119755750	119756150	6.62	5.65	0.8	0.000105	0.00726		ENSMUSG00000095930	119710094	119755882	-	overlapStart	131	Nim1k
623	15	59945147	59945547	5.85	4.75	0.8	0.000868	0.0192		ENSMUSG00000093849	59977722	59978171	+	upstream	-32574	Gm7083
487	16	15084787	15085187	6.17	5.12	0.8	0.000533	0.015		ENSMUSG00000069315	15216859	15217328	-	downstream	132540	Gm7731
988	16	17646256	17646656	5.44	4.19	0.8	0.00214	0.0299		ENSMUSG00000041617	17646470	17650738	+	overlapStart	-213	Ccdc74a
729	16	45408648	45409048	5.66	4.5	0.8	0.00121	0.0228		ENSMUSG00000022661	45382135	45409053	-	inside	404	Cd200
1149	17	28226016	28226416	5.14	3.71	0.8	0.00281	0.0337		ENSMUSG00000002250	28232754	28301469	+	upstream	-6737	Ppard
101	1	95313403	95313803	6.97	6.04	0.79	3.24e-05	0.00443		ENSMUSG00000051185	95313623	95335284	+	overlapStart	-219	Fam174a
567	1	119648749	119649149	6.09	5.02	0.79	0.00072	0.0175		ENSMUSG00000026383	119545037	119649000	-	overlapStart	250	Epb41l5
1038	2	42652730	42653130	5.42	4.2	0.79	0.00232	0.0307		ENSMUSG00000049252	40595248	42653598	-	inside	867	Lrp1b
1138	2	65818466	65818866	5.22	3.93	0.79	0.00274	0.0332		ENSMUSG00000044647	65845767	66031546	+	upstream	-27300	Csrnp3
1142	2	118972674	118973074	5.22	3.95	0.79	0.00276	0.0333		ENSMUSG00000084802	118997068	119000684	+	upstream	-24393	Gm14089
44	2	140066606	140067006	7.53	6.63	0.79	9.02e-06	0.00283		ENSMUSG00000039033	139833480	140066805	-	overlapStart	198	Tasp1
741	2	142590404	142590804	5.71	4.6	0.79	0.00128	0.0239		ENSMUSG00000083215	142576928	142577857	+	downstream	13477	Rbmx2-ps
974	3	127139675	127140075	5.32	4.1	0.79	0.0021	0.0297		ENSMUSG00000097456	127161305	127168288	+	upstream	-21629	Gm16958
842	3	158068691	158069091	5.61	4.47	0.79	0.00165	0.0271		ENSMUSG00000063052	158036662	158068478	+	downstream	32030	Lrrc40
945	4	97628922	97629322	5.35	4.13	0.79	0.00201	0.0293		ENSMUSG00000082683	97556404	97557070	-	upstream	-71853	Gm12697
1002	5	21186172	21186572	5.28	4.05	0.79	0.00221	0.0303		ENSMUSG00000039934	21186267	21291701	+	overlapStart	-94	Gsap
470	5	109796244	109796644	6.16	5.11	0.79	0.000496	0.0145		ENSMUSG00000049477	109757522	109757931	-	upstream	-38314	Gm8508
828	6	64728811	64729211	5.62	4.45	0.79	0.0016	0.0267		ENSMUSG00000073043	64729146	64731233	+	overlapStart	-334	Atoh1
709	6	129533007	129533407	5.88	4.77	0.79	0.00112	0.0219		ENSMUSG00000097675	129532094	129533272	-	overlapStart	264	1700101I11Rik
11	8	19784451	19784851	8.35	7.48	0.79	5.14e-07	0.000581		ENSMUSG00000097230	19789798	19798548	+	upstream	-5346	Gm26853
1111	8	50915887	50916287	5.17	3.88	0.79	0.00265	0.0329		ENSMUSG00000087769	50563241	50563303	+	downstream	352647	Gm23986
1099	8	54114576	54114976	5.11	3.8	0.79	0.00261	0.0327		ENSMUSG00000031520	54077532	54186454	+	inside	37045	Vegfc
869	9	7872781	7873181	5.56	4.38	0.79	0.00178	0.0283		ENSMUSG00000032000	7848699	7873186	-	inside	404	Birc3
1284	9	17158924	17159324	5.09	3.64	0.79	0.00351	0.0377		ENSMUSG00000090602	17030045	17030899	+	downstream	128880	Gm5611
1258	9	71230048	71230448	5.08	3.62	0.79	0.00339	0.0371		ENSMUSG00000013584	71215789	71296243	+	inside	14260	Aldh1a2
1027	9	88221916	88222316	5.33	4.07	0.79	0.00226	0.0304		ENSMUSG00000100782	88259895	88263035	+	upstream	-37978	Gm28231
1168	10	11739813	11740213	5.04	3.69	0.79	0.00292	0.0345		ENSMUSG00000077539	11648005	11648134	+	downstream	91809	Gm22546
617	10	18545771	18546171	6.03	4.97	0.79	0.000855	0.0191		ENSMUSG00000019853	18540123	18546076	-	overlapStart	304	Hebp2
1069	10	23350383	23350783	5.31	4.08	0.79	0.00245	0.0316		ENSMUSG00000010461	23104168	23349895	-	upstream	-489	Eya4
417	10	115587290	115587690	6.22	5.2	0.79	0.000399	0.0132		ENSMUSG00000020140	115450311	115587780	-	inside	489	Lgr5
165	11	17159052	17159452	6.77	5.81	0.79	7.99e-05	0.00668		ENSMUSG00000033953	17159263	17200375	+	overlapStart	-210	Ppp3r1
292	12	91588252	91588652	6.57	5.58	0.79	0.000204	0.00958		ENSMUSG00000020962	91555916	91590487	-	inside	2234	Gtf2a1
779	13	15664784	15665184	5.65	4.52	0.79	0.0014	0.0247		ENSMUSG00000097806	15440302	15463736	-	upstream	-201049	Gm6556
906	13	43182730	43183130	5.46	4.26	0.79	0.00189	0.0288		ENSMUSG00000021368	43151744	43171501	-	upstream	-11230	Tbc1d7
926	14	37098136	37098536	5.47	4.28	0.79	0.00197	0.0293		ENSMUSG00000021803	37077850	37098311	-	overlapStart	174	Cdhr1
585	15	45114482	45114882	6.09	5.01	0.79	0.000774	0.0182		ENSMUSG00000022342	45106284	45114934	-	inside	451	Kcnv1
1187	15	88023602	88024002	5.11	3.75	0.79	0.003	0.0348		ENSMUSG00000098938	87795850	87795943	-	upstream	-227660	Mir6393
85	17	17294118	17294518	7.12	6.19	0.79	2.69e-05	0.00425		ENSMUSG00000072761	17294443	17319511	+	overlapStart	-324	Gm6712
976	17	21473373	21473773	5.39	4.17	0.79	0.00211	0.0298		ENSMUSG00000097759	21485177	21488875	-	downstream	15501	Gm26753
684	17	54685225	54685625	5.84	4.75	0.79	0.00106	0.0213		ENSMUSG00000089514	54651936	54652072	+	downstream	33290	Gm26291
673	18	46212368	46212768	5.92	4.82	0.79	0.00102	0.0209		ENSMUSG00000033949	46165302	46212607	-	overlapStart	238	Trim36
42	X	164980279	164980679	7.36	6.46	0.79	8.06e-06	0.00265		ENSMUSG00000047757	164980592	164997272	+	overlapStart	-312	Fancb
332	1	24196177	24196577	6.5	5.53	0.78	0.000259	0.0107		ENSMUSG00000026147	24177610	24252684	+	inside	18568	Col9a1
936	1	53823742	53824142	5.49	4.3	0.78	0.002	0.0293		ENSMUSG00000098443	53849424	53849495	+	upstream	-25681	Mir7681
987	1	88205581	88205981	5.47	4.29	0.78	0.00214	0.0299		ENSMUSG00000081984	88204732	88205782	-	overlapStart	200	Dnajb3
1029	1	177338765	177339165	5.37	4.16	0.78	0.00227	0.0304		ENSMUSG00000103633	177269352	177269668	+	downstream	69414	Gm38328
696	2	59599856	59600256	5.96	4.88	0.78	0.00109	0.0216		ENSMUSG00000035168	59612042	59846149	+	upstream	-12185	Tanc1
148	2	151009127	151009527	6.86	5.92	0.78	6.19e-05	0.00575		ENSMUSG00000082375	150992182	150992964	+	downstream	16946	Gm14141
930	3	62603695	62604095	5.61	4.44	0.78	0.00199	0.0293		ENSMUSG00000043441	62529077	62605140	-	inside	1444	Gpr149
398	3	65392492	65392892	6.48	5.48	0.78	0.000366	0.0126		ENSMUSG00000027828	65379655	65392623	-	overlapStart	130	Ssr3
1241	3	132428100	132428500	5.03	3.75	0.78	0.00329	0.0365		ENSMUSG00000089510	132537560	132537665	-	downstream	109564	Gm25307
277	4	59783735	59784135	6.64	5.68	0.78	0.000189	0.00942		ENSMUSG00000038544	59769637	59801589	-	inside	17853	Inip
140	4	143412498	143412898	6.91	5.98	0.78	5.86e-05	0.00575		ENSMUSG00000046862	143412426	143421091	+	inside	73	Pramef8
373	5	12383251	12383651	6.4	5.43	0.78	0.000314	0.0116		ENSMUSG00000040254	12383166	12588943	+	inside	86	Sema3d
922	5	71657659	71658059	5.64	4.47	0.78	0.00196	0.0293		ENSMUSG00000029211	71569734	71658308	-	inside	648	Gabra4
1048	6	121636057	121636457	5.44	4.27	0.78	0.00235	0.0309		ENSMUSG00000030111	121636173	121679237	+	overlapStart	-115	A2m
765	7	7136366	7136766	5.79	4.68	0.78	0.00135	0.0243		ENSMUSG00000063535	7130678	7136755	-	overlapStart	388	Zfp773
1165	8	17535246	17535646	5.14	3.88	0.78	0.00291	0.0344		ENSMUSG00000060924	15892537	17535586	-	overlapStart	339	Csmd1
67	8	76901914	76902314	7.21	6.3	0.78	1.82e-05	0.00372		ENSMUSG00000074235	76605226	76900621	-	upstream	-1294	Gm10649
1089	9	78476562	78476962	5.28	4.05	0.78	0.00254	0.0322		ENSMUSG00000076138	78478528	78478635	-	downstream	2072	Gm26377
1013	9	89909618	89910018	5.43	4.22	0.78	0.00224	0.0304		ENSMUSG00000032356	89909908	90026977	+	overlapStart	-289	Rasgrf1
739	10	116018314	116018714	5.82	4.74	0.78	0.00127	0.0237		ENSMUSG00000020151	116018213	116274932	+	inside	102	Ptprr
382	10	130470287	130470687	6.54	5.57	0.78	0.000328	0.0118		ENSMUSG00000092162	130445707	130455894	-	upstream	-14394	Vmn2r86
916	11	11840658	11841058	5.63	4.47	0.78	0.00193	0.0291		ENSMUSG00000086391	11868123	11885321	+	upstream	-27464	1700042O10Rik
1016	11	93763092	93763492	5.37	4.16	0.78	0.00224	0.0304		ENSMUSG00000080872	93695082	93695551	+	downstream	68011	Gm11506
1039	11	107189136	107189536	5.43	4.24	0.78	0.00232	0.0307		ENSMUSG00000018433	107166663	107189381	-	overlapStart	244	Nol11
499	13	61804067	61804467	6.26	5.23	0.78	0.000556	0.0153		ENSMUSG00000096212	61804141	61804248	-	includeFeature	180	Gm23739
402	13	117602204	117602604	6.4	5.43	0.78	0.000371	0.0127		ENSMUSG00000021730	117602480	117976802	+	overlapStart	-275	Hcn1
1239	15	60648422	60648822	5.1	3.79	0.78	0.00328	0.0365		ENSMUSG00000077627	60703992	60704123	-	downstream	55700	Gm23835
1049	15	74955458	74955858	5.42	4.25	0.78	0.00235	0.0309		ENSMUSG00000022587	74955051	74959905	+	inside	408	Ly6e
595	16	15594295	15594695	6.08	5.03	0.78	0.000797	0.0185		ENSMUSG00000022674	15552677	15594524	-	overlapStart	228	Ube2v2
883	17	55367021	55367421	5.62	4.48	0.78	0.00182	0.0284		ENSMUSG00000090790	55321614	55321820	+	downstream	45408	Gm17377
1103	19	10869585	10869985	5.31	4.09	0.78	0.00262	0.0327		ENSMUSG00000024736	10857822	10869940	-	overlapStart	354	Tmem132a
1293	X	163864809	163865209	5.03	3.65	0.78	0.00356	0.0379		ENSMUSG00000031367	163909017	163933666	+	upstream	-44207	Ap1s2
808	2	49619069	49619469	5.75	4.67	0.77	0.00151	0.0258		ENSMUSG00000026764	49619298	49774778	+	overlapStart	-228	Kif5c
501	3	10439940	10440340	6.24	5.26	0.77	0.000558	0.0153		ENSMUSG00000027534	10417817	10440102	-	overlapStart	161	Snx16
1228	3	86550516	86550916	5.46	4.23	0.77	0.0032	0.0359		ENSMUSG00000057777	86545581	86548629	-	upstream	-1888	Mab21l2
393	4	11254059	11254459	6.38	5.4	0.77	0.000349	0.0123		ENSMUSG00000040738	11199158	11254258	-	overlapStart	198	Ints8
695	4	28783927	28784327	6.15	5.11	0.77	0.00109	0.0216		ENSMUSG00000028289	28813131	28967499	+	upstream	-29203	Epha7
424	5	98167450	98167850	6.38	5.41	0.77	0.000414	0.0135		ENSMUSG00000035456	98180869	98187448	+	upstream	-13418	Prdm8
1225	6	23886370	23886770	5.24	4.03	0.77	0.00319	0.0359		ENSMUSG00000017978	23262773	23839421	-	upstream	-46950	Cadps2
597	6	28421516	28421916	6.16	5.13	0.77	0.000801	0.0185		ENSMUSG00000020440	28423560	28426602	+	upstream	-2043	Arf5
1312	7	3474576	3474976	5.14	3.85	0.77	0.00363	0.0381		ENSMUSG00000053338	3489079	3502465	-	downstream	27888	Tarm1
794	7	25680619	25681019	5.99	4.91	0.77	0.00146	0.0253		ENSMUSG00000063439	25681158	25686558	+	upstream	-538	B9d2
1232	7	60391196	60391596	5.14	3.89	0.77	0.00322	0.0361		ENSMUSG00000047370	60155538	60156170	+	downstream	235659	Gm7367
132	7	102687122	102687522	7.18	6.28	0.77	5.05e-05	0.00527		ENSMUSG00000073968	102677580	102687326	-	overlapStart	203	Trim68
1197	8	10760971	10761371	5.34	4.11	0.77	0.00306	0.0352		ENSMUSG00000096258	10808730	10809170	-	downstream	48198	Rps16-ps3
1126	8	18899072	18899472	5.46	4.27	0.77	0.00269	0.0329		ENSMUSG00000088420	18932989	18933091	+	upstream	-33916	Gm22551
513	8	22805490	22805890	6.23	5.23	0.77	0.000585	0.0157		ENSMUSG00000054822	22805766	22809537	+	overlapStart	-275	1700041G16Rik
1382	8	57340733	57341133	5.03	3.69	0.77	0.0041	0.0409		ENSMUSG00000097910	57332118	57340682	+	downstream	8616	5033428I22Rik
1073	9	49873556	49873956	5.65	4.51	0.77	0.00246	0.0316		ENSMUSG00000094255	49825869	49825975	-	upstream	-47582	Gm25633
1322	9	80813829	80814229	5.13	3.84	0.77	0.00368	0.0384		ENSMUSG00000098685	80802651	80864861	+	inside	11179	Gm27224
146	9	92250066	92250466	6.96	6.04	0.77	6.18e-05	0.00575		ENSMUSG00000032369	92249750	92272278	+	inside	317	Plscr1
724	9	92597688	92598088	5.94	4.89	0.77	0.0012	0.0228		ENSMUSG00000101357	92612512	92612977	-	downstream	15288	Gm2495
1230	9	111460438	111460838	5.2	3.98	0.77	0.0032	0.0359		ENSMUSG00000032500	111439081	111489608	+	inside	21358	Dclk3
1282	10	9968711	9969111	5.39	4.11	0.77	0.0035	0.0377		ENSMUSG00000101621	9976627	10151476	+	upstream	-7915	Gm28905
308	10	58255259	58255659	6.61	5.65	0.77	0.000222	0.00991		ENSMUSG00000038039	58255497	58305599	+	overlapStart	-237	Gcc2
992	10	128933569	128933969	5.49	4.34	0.77	0.00216	0.03		ENSMUSG00000025348	128933813	128958277	+	overlapStart	-243	Itga7
681	11	30986213	30986613	5.95	4.91	0.77	0.00104	0.0212		ENSMUSG00000020309	30976707	30986350	-	overlapStart	136	Chac2
496	12	14151958	14152358	6.3	5.28	0.77	0.000552	0.0153		ENSMUSG00000020607	14147599	14152038	-	overlapStart	79	Fam84a
1215	13	5202742	5203142	5.31	4.04	0.77	0.00314	0.0356		ENSMUSG00000077473	5189803	5189934	-	upstream	-12809	Gm24790
68	13	19395663	19396063	7.24	6.36	0.77	1.86e-05	0.00372		ENSMUSG00000003062	19357677	19395752	-	overlapStart	88	Stard3nl
806	13	20090451	20090851	5.97	4.9	0.77	0.0015	0.0257		ENSMUSG00000041112	20090596	20606528	+	overlapStart	-144	Elmo1
962	13	31397248	31397648	5.54	4.4	0.77	0.00207	0.0295		ENSMUSG00000085981	31371299	31408922	-	inside	11673
202	13	65112817	65113217	7.01	6.09	0.77	0.000106	0.00726		ENSMUSG00000038212	65064663	65112982	-	overlapStart	164	Mfsd14b
1121	13	99413969	99414369	5.46	4.27	0.77	0.00268	0.0329		ENSMUSG00000097828	99396924	99412864	-	upstream	-1106	6430562O15Rik
968	14	7791492	7791892	5.54	4.43	0.77	0.00207	0.0295		ENSMUSG00000097169	7791587	7792057	+	overlapStart	-94	Gm26661
1191	14	75445549	75445949	5.34	4.09	0.77	0.00302	0.035		ENSMUSG00000091722	75455982	75526141	+	upstream	-10432	Siah3
1066	15	27779727	27780127	5.48	4.33	0.77	0.00242	0.0313		ENSMUSG00000056069	27655071	27681542	-	upstream	-98186	Fam105a
325	16	14317230	14317630	6.64	5.69	0.77	0.000245	0.0104		ENSMUSG00000087557	14316074	14317285	-	overlapStart	54
511	16	36828166	36828566	6.2	5.21	0.77	0.000583	0.0157		ENSMUSG00000022837	36828385	36872721	+	overlapStart	-218	Iqcb1
420	17	22817603	22818003	6.35	5.38	0.77	0.000404	0.0133		ENSMUSG00000096975	22784798	22817741	-	overlapStart	137	Gm16386
401	17	90088246	90088646	6.45	5.48	0.77	0.000368	0.0126		ENSMUSG00000092706	90262552	90262645	+	upstream	-174305	Gm24510
604	18	69614261	69614661	6.09	5.09	0.77	0.000832	0.019		ENSMUSG00000088659	69551963	69552071	+	downstream	62299	Gm24845
1150	19	8929273	8929673	5.75	4.53	0.77	0.00282	0.0338		ENSMUSG00000071648	8927382	8929356	-	overlapStart	82	Rom1
1271	X	8206340	8206740	5.07	3.79	0.77	0.00345	0.0375		ENSMUSG00000031169	8193848	8206525	-	overlapStart	184	Porcn
1157	X	144317780	144318180	5.44	4.25	0.77	0.00286	0.034		ENSMUSG00000041718	144317812	144374450	+	overlapStart	-31	Alg13
980	1	160044344	160044744	5.67	4.58	0.76	0.00212	0.0298		ENSMUSG00000090394	160044382	160080208	+	overlapStart	-37	4930523C07Rik
322	2	106974236	106974636	6.56	5.63	0.76	0.000244	0.0104		ENSMUSG00000027122	106962527	106974424	-	overlapStart	187	Arl14ep
1195	2	115738012	115738412	5.37	4.19	0.76	0.00305	0.0352		ENSMUSG00000088606	115638725	115638813	+	downstream	99288	Mir1951
1255	2	138278283	138278683	5.32	4.15	0.76	0.00337	0.0371		ENSMUSG00000062098	138256565	138589292	+	inside	21719	Btbd3
764	2	177464691	177465091	5.87	4.82	0.76	0.00134	0.0243		ENSMUSG00000078866	177464733	177478129	+	overlapStart	-41	Zfp970
836	3	101161488	101161888	5.83	4.77	0.76	0.00164	0.027		ENSMUSG00000082415	101206859	101207399	-	downstream	45910	Gm12486
1368	3	126997374	126997774	5.21	3.96	0.76	0.004	0.0403		ENSMUSG00000077617	127005369	127005500	+	upstream	-7994	Gm25501
1181	4	86631844	86632244	5.45	4.27	0.76	0.00298	0.0348		ENSMUSG00000081169	86627075	86631251	-	upstream	-594	Gm12551
546	4	96553440	96553840	6.31	5.33	0.76	0.000675	0.017		ENSMUSG00000052914	96516138	96553661	-	overlapStart	220	Cyp2j6
128	4	147124764	147125164	7.19	6.3	0.76	4.91e-05	0.00527		ENSMUSG00000082779	147125256	147125816	+	upstream	-491	Gm13162
410	4	147443135	147443535	6.43	5.48	0.76	0.000389	0.0131		ENSMUSG00000082248	147443471	147444029	+	overlapStart	-335	Gm13161
1210	5	5573798	5574198	5.39	4.21	0.76	0.0031	0.0353		ENSMUSG00000073234	5573952	5576203	+	overlapStart	-153	Gm8773
682	5	34761422	34761822	6.11	5.08	0.76	0.00105	0.0213		ENSMUSG00000029104	34761740	34912534	+	overlapStart	-317	Htt
811	5	92897704	92898104	5.89	4.85	0.76	0.00155	0.0263		ENSMUSG00000097135	92804220	92809488	-	upstream	-88217	4932430I15Rik
873	5	151233618	151234018	5.74	4.68	0.76	0.0018	0.0284		ENSMUSG00000016128	151037628	151233836	-	overlapStart	217	Stard13
957	6	22025783	22026183	5.68	4.59	0.76	0.00205	0.0295		ENSMUSG00000062980	21985916	22256404	+	inside	39868	Cped1
1334	6	65748536	65748936	5.2	3.96	0.76	0.00374	0.0387		ENSMUSG00000082115	65757936	65758321	+	upstream	-9399	Gm15490
841	7	27159837	27160237	5.8	4.73	0.76	0.00165	0.0271		ENSMUSG00000078787	27153714	27158668	+	downstream	6124	Cyp2t4
1367	7	120597741	120598141	5.35	4.08	0.76	0.00398	0.0402		ENSMUSG00000044141	120597625	120598475	+	inside	117	E130201H02Rik
602	8	18953939	18954339	6.15	5.14	0.76	0.000818	0.0187		ENSMUSG00000039814	18932729	18950975	-	upstream	-2965	Xkr5
1122	8	25343208	25343608	5.56	4.42	0.76	0.00268	0.0329		ENSMUSG00000074412	25454273	25454704	+	upstream	-111064	Gm10689
465	9	92542174	92542574	6.83	5.87	0.76	0.000492	0.0145		ENSMUSG00000032374	92542223	92608428	+	overlapStart	-48	Plod2
203	10	50592451	50592851	6.85	5.95	0.76	0.000108	0.0073		ENSMUSG00000038774	50592669	50851202	+	overlapStart	-217	Ascc3
938	10	78747123	78747523	5.65	4.57	0.76	0.002	0.0293		ENSMUSG00000078442	78746924	78753067	-	inside	5943	Ccdc105
761	10	112160157	112160557	6	4.95	0.76	0.00134	0.0242		ENSMUSG00000035694	112163621	112216555	+	upstream	-3463	Caps2
937	10	126905775	126906175	5.74	4.65	0.76	0.002	0.0293		ENSMUSG00000025436	126868430	126901371	-	upstream	-4405	Atp23
639	11	47379276	47379676	6.11	5.1	0.76	0.000903	0.0195		ENSMUSG00000082946	47425264	47427259	+	upstream	-45987
287	11	48856661	48857061	6.73	5.81	0.76	0.000202	0.00958		ENSMUSG00000086245	48843648	48853493	-	upstream	-3169	Gm16170
283	11	121847923	121848323	6.7	5.78	0.76	0.000195	0.00952		ENSMUSG00000084401	121856773	121861227	+	upstream	-8849	Gm12586
127	12	59066653	59067053	6.99	6.1	0.76	4.8e-05	0.00521		ENSMUSG00000020994	59066919	59074017	+	overlapStart	-265	Pnn
441	12	100997878	100998278	6.53	5.57	0.76	0.000462	0.0144		ENSMUSG00000080575	101021673	101021768	-	downstream	23889	Mir1190
436	13	105054298	105054698	6.33	5.37	0.76	0.000446	0.0141		ENSMUSG00000021719	104947153	105054930	-	inside	631	Rgs7bp
973	14	96518096	96518496	5.71	4.6	0.76	0.0021	0.0297		ENSMUSG00000022076	96105259	96519102	-	inside	1005	Klhl1
534	14	118925288	118925688	6.22	5.23	0.76	0.00065	0.0168		ENSMUSG00000042156	118875520	118925314	-	overlapStart	25	Dzip1
1100	14	123661084	123661484	5.51	4.39	0.76	0.00261	0.0327		ENSMUSG00000032925	123659971	123975618	+	inside	1114	Itgbl1
939	15	67201305	67201705	5.67	4.6	0.76	0.002	0.0293		ENSMUSG00000102069	67226769	67377094	+	upstream	-25463	1700012I11Rik
265	15	91573089	91573489	6.99	6.05	0.76	0.000178	0.00926		ENSMUSG00000036298	91267696	91573261	-	overlapStart	171	Slc2a13
1270	16	50046008	50046408	5.28	4.08	0.76	0.00345	0.0375		ENSMUSG00000098028	50111073	50112062	+	upstream	-65064	Gm8824
419	18	89769390	89769790	6.49	5.53	0.76	0.000402	0.0132		ENSMUSG00000073514	89301082	89769528	-	overlapStart	137	Dok6
1117	1	33669599	33669999	5.6	4.51	0.75	0.00267	0.0329		ENSMUSG00000103746	33669824	33670712	+	overlapStart	-224	1700001G17Rik
651	1	171074304	171074704	6.17	5.17	0.75	0.000945	0.02		ENSMUSG00000098356	171072226	171072287	-	upstream	-2018	Gm27552
1101	2	23321098	23321498	5.58	4.49	0.75	0.00261	0.0327		ENSMUSG00000069132	23321246	23401973	+	overlapStart	-147	Nxph2
1057	2	61802745	61803145	5.72	4.63	0.75	0.00238	0.0311		ENSMUSG00000035033	61802930	61814114	+	overlapStart	-184	Tbr1
1413	2	117342260	117342660	5.16	3.95	0.75	0.00432	0.0421		ENSMUSG00000027347	117279993	117343001	-	inside	740	Rasgrp1
305	2	151039228	151039628	6.67	5.76	0.75	0.00022	0.0099		ENSMUSG00000068115	150934519	151039382	-	overlapStart	153	Ninl
891	3	18695349	18695749	5.95	4.88	0.75	0.00184	0.0285		ENSMUSG00000103264	18753077	18753365	+	upstream	-57727	Gm30341
468	3	32396791	32397191	6.48	5.53	0.75	0.000495	0.0145		ENSMUSG00000027665	32397671	32468486	+	upstream	-879	Pik3ca
211	3	36572012	36572412	6.84	5.94	0.75	0.000115	0.00752		ENSMUSG00000027715	36564866	36572150	-	overlapStart	137	Ccna2
1222	3	82548153	82548553	5.59	4.44	0.75	0.00318	0.0359		ENSMUSG00000028004	82538383	82548084	-	upstream	-70	Npy2r
1047	3	142560594	142560994	5.75	4.69	0.75	0.00234	0.0308		ENSMUSG00000028268	142560052	142573209	+	inside	543	Gbp3
1249	3	148958315	148958715	5.29	4.13	0.75	0.00334	0.0368		ENSMUSG00000028184	148815586	148989316	-	inside	31000	Adgrl2
1425	4	14285186	14285586	5.11	3.83	0.75	0.0044	0.0426		ENSMUSG00000087919	14239618	14239744	+	downstream	45569	Gm24908
217	4	103313548	103313948	6.83	5.94	0.75	0.000121	0.00765		ENSMUSG00000035069	103313812	103371868	+	overlapStart	-263	Oma1
1192	6	17806632	17807032	5.61	4.48	0.75	0.00302	0.035		ENSMUSG00000097700	17834585	17835185	-	downstream	28552	Gm26738
1448	6	55676865	55677265	5.05	3.8	0.75	0.00453	0.0431		ENSMUSG00000037984	55677818	55681263	-	downstream	4397	Neurod6
1511	7	6799116	6799516	5.2	3.83	0.75	0.00489	0.0446		ENSMUSG00000092815	6803587	6803670	+	upstream	-4470	Mir3099
1476	7	109633653	109634053	5.01	3.75	0.75	0.00468	0.0438		ENSMUSG00000031024	109523911	109617147	-	upstream	-16507	St5
297	8	75109284	75109684	6.77	5.86	0.75	0.000211	0.00978		ENSMUSG00000005410	75109528	75128439	+	overlapStart	-243	Mcm5
1010	9	20492576	20492976	5.71	4.66	0.75	0.00223	0.0304		ENSMUSG00000059475	20468549	20492746	-	overlapStart	169	Zfp426
744	9	105642751	105643151	5.99	4.99	0.75	0.0013	0.024		ENSMUSG00000032571	105642978	105687657	+	overlapStart	-226	Pik3r4
1440	10	5289348	5289748	5.01	3.76	0.75	0.00451	0.0431		ENSMUSG00000094906	5357173	5357279	+	upstream	-67824	Gm23573
1299	10	99580173	99580573	5.33	4.14	0.75	0.00358	0.038		ENSMUSG00000090665	99443730	99447007	+	downstream	136444	Gad1-ps
721	10	107271870	107272270	6.11	5.11	0.75	0.00119	0.0227		ENSMUSG00000019906	107271843	107425143	+	inside	28	Lin7a
1411	10	107493412	107493812	5.08	3.86	0.75	0.0043	0.042		ENSMUSG00000035923	107492860	107494729	-	inside	1316	Myf6
1444	10	120226808	120227208	5.02	3.76	0.75	0.00452	0.0431		ENSMUSG00000020224	120227070	120232071	+	overlapStart	-261	Llph
640	11	64978781	64979181	6.22	5.22	0.75	0.00091	0.0196		ENSMUSG00000020549	64979038	65002069	+	overlapStart	-256	Elac2
1189	11	110379941	110380341	5.48	4.37	0.75	0.00301	0.0349		ENSMUSG00000020623	110399122	110525522	+	upstream	-19180	Map2k6
512	13	22050895	22051295	6.41	5.44	0.75	0.000584	0.0157		ENSMUSG00000083873	22057346	22057862	-	downstream	6966	Vmn1r-ps92
736	13	67813802	67814202	6.06	5.06	0.75	0.00126	0.0236		ENSMUSG00000030446	67813740	67827002	+	inside	63	Zfp273
576	13	104518217	104518617	6.25	5.27	0.75	0.000753	0.018		ENSMUSG00000084860	104684931	104694994	+	upstream	-166713	2610204G07Rik
634	14	16603246	16603646	6.3	5.32	0.75	0.000895	0.0195		ENSMUSG00000017491	16430842	16575472	-	upstream	-27775	Rarb
399	14	50944292	50944692	6.46	5.53	0.75	0.000366	0.0126		ENSMUSG00000021871	50944302	50965237	+	overlapStart	-9	Pnp
834	14	123626684	123627084	5.91	4.87	0.75	0.00163	0.027		ENSMUSG00000000197	123276641	123627144	-	inside	459	Nalcn
1028	15	13173393	13173793	5.65	4.56	0.75	0.00227	0.0304		ENSMUSG00000039385	13034200	13173639	-	overlapStart	245	Cdh6
1188	15	34306752	34307152	5.58	4.46	0.75	0.00301	0.0349		ENSMUSG00000022324	34306680	34436242	+	inside	73	Matn2
186	15	90224008	90224408	6.9	6.02	0.75	9.33e-05	0.00687		ENSMUSG00000099319	90224360	90224412	+	overlapStart	-351	Mir7648
606	17	78562746	78563146	6.2	5.24	0.75	0.000837	0.019		ENSMUSG00000087959	78533903	78534013	-	upstream	-28734	Gm22562
1262	19	12010720	12011120	5.41	4.26	0.75	0.0034	0.0372		ENSMUSG00000067529	12035808	12036740	-	downstream	26019	Olfr1423
603	X	142390400	142390800	6.24	5.28	0.75	0.000831	0.019		ENSMUSG00000031278	142317993	142390535	-	overlapStart	134	Acsl4
1582	1	113094450	113094850	5.15	3.9	0.74	0.00533	0.0464		ENSMUSG00000100304	112965542	112966931	-	upstream	-127520	Gm28190
47	1	175625478	175625878	7.81	6.98	0.74	9.91e-06	0.00291		ENSMUSG00000026526	175600374	175625635	-	overlapStart	156	Fh1
1574	2	10825546	10825946	5	3.71	0.74	0.00525	0.046		ENSMUSG00000103237	10893709	10894519	+	upstream	-68162	Gm18547
1072	2	58324608	58325008	5.68	4.63	0.74	0.00246	0.0316		ENSMUSG00000082408	58338347	58338828	+	upstream	-13738	Gm13545
1576	2	61401899	61402299	5.01	3.79	0.74	0.00526	0.046		ENSMUSG00000088340	61492766	61492894	+	upstream	-90866	Gm22338
1493	2	102658655	102659055	5.07	3.82	0.74	0.00475	0.0439		ENSMUSG00000005089	102658659	102790784	+	overlapStart	-3	Slc1a2
1251	2	173977166	173977566	5.63	4.52	0.74	0.00335	0.0369		ENSMUSG00000081700	173984482	173984691	-	downstream	7524	Atp5k-ps2
917	3	10351226	10351626	5.99	4.97	0.74	0.00194	0.0292		ENSMUSG00000039795	10339953	10351317	-	overlapStart	90	Zfand1
185	3	20057548	20057948	7.02	6.15	0.74	9.22e-05	0.00687		ENSMUSG00000002428	20057811	20118490	+	overlapStart	-262	Hltf
554	3	73708106	73708506	6.36	5.41	0.74	0.000692	0.0172		ENSMUSG00000027792	73635808	73708415	-	overlapStart	308	Bche
1525	3	107160035	107160435	5.09	3.84	0.74	0.00498	0.045		ENSMUSG00000042861	107183056	107195721	+	upstream	-23020	Kcna10
1498	3	149836656	149837056	5.12	3.92	0.74	0.00477	0.0439		ENSMUSG00000047676	150072590	150073620	-	downstream	236963	Rpsa-ps10
1292	4	102087908	102088308	5.37	4.24	0.74	0.00355	0.0379		ENSMUSG00000028525	102087543	102607259	+	inside	366	Pde4b
959	4	147809591	147809991	5.89	4.85	0.74	0.00206	0.0295		ENSMUSG00000093594	147782319	147809840	-	overlapStart	248	Gm20707
533	5	20701590	20701990	6.62	5.68	0.74	0.000646	0.0167		ENSMUSG00000073174	20702277	20706052	+	upstream	-686	Gm29254
705	5	21645696	21646096	6.18	5.2	0.74	0.00111	0.0217		ENSMUSG00000038525	21645813	21662694	+	overlapStart	-116	Armc10
1045	6	14900717	14901117	5.84	4.78	0.74	0.00233	0.0307		ENSMUSG00000029563	14901349	15441977	+	upstream	-631	Foxp2
1407	6	36877381	36877781	5.38	4.22	0.74	0.00428	0.042		ENSMUSG00000029837	36937048	36985784	+	upstream	-59666	1700111E14Rik
176	6	108065126	108065526	7.28	6.4	0.74	8.85e-05	0.00684		ENSMUSG00000034639	108065045	108077122	+	inside	82	Setmar
188	7	41632820	41633220	7.06	6.19	0.74	9.41e-05	0.00687		ENSMUSG00000074165	41633203	41651534	+	overlapStart	-382	Zfp788
518	7	42692634	42693034	6.52	5.59	0.74	0.000599	0.0159		ENSMUSG00000069727	42660105	42692718	-	overlapStart	83	Zfp975
326	7	87246490	87246890	6.64	5.75	0.74	0.000254	0.0107		ENSMUSG00000030562	87246096	87398710	+	inside	395	Nox4
1369	7	97696424	97696824	5.41	4.28	0.74	0.00403	0.0405		ENSMUSG00000025439	97696634	97718879	+	overlapStart	-209	Clns1a
967	7	107370622	107371022	5.87	4.85	0.74	0.00207	0.0295		ENSMUSG00000062542	107370728	107548656	+	overlapStart	-105	Syt9
1534	8	118101403	118101803	5.03	3.74	0.74	0.00504	0.0453		ENSMUSG00000065028	118120954	118121083	+	upstream	-19550	Gm25200
1300	9	86695750	86696150	5.45	4.33	0.74	0.00358	0.038		ENSMUSG00000032418	86581371	86695953	-	overlapStart	202	Me1
743	10	13008181	13008581	6.18	5.21	0.74	0.00129	0.024		ENSMUSG00000078348	13005343	13009183	+	inside	2839	Sf3b5
167	10	57486025	57486425	7.03	6.15	0.74	8.2e-05	0.00677		ENSMUSG00000019878	57486385	57513133	+	overlapStart	-359	Hsf2
215	10	109010831	109011231	6.95	6.06	0.74	0.000117	0.00752		ENSMUSG00000035864	108497650	109010982	-	overlapStart	150	Syt1
1492	10	109664905	109665305	5.06	3.86	0.74	0.00475	0.0439		ENSMUSG00000065802	109368088	109368193	-	upstream	-296713	Gm23041
989	10	128673752	128674152	5.86	4.83	0.74	0.00215	0.0299		ENSMUSG00000049858	128669887	128673918	-	overlapStart	165	Suox
378	11	9048313	9048713	6.69	5.79	0.74	0.000322	0.0117		ENSMUSG00000040978	9048594	9069356	+	overlapStart	-280	Gm11992
1601	11	59384406	59384806	5.08	3.76	0.74	0.00549	0.0473		ENSMUSG00000049291	59372669	59375657	-	upstream	-8750	Prss38
1453	11	62986572	62986972	5.38	4.18	0.74	0.00455	0.0432		ENSMUSG00000087604	62990453	63004134	-	downstream	17561	Cdrt4os1
1308	11	109721575	109721975	5.47	4.36	0.74	0.00361	0.038		ENSMUSG00000020614	109669749	109722279	-	inside	703	Fam20a
1481	11	110709216	110709616	5.1	3.89	0.74	0.00471	0.0438		ENSMUSG00000085985	110544507	110546399	+	downstream	164710	Gm11682
1040	12	36317205	36317605	5.77	4.73	0.74	0.00232	0.0307		ENSMUSG00000036169	36314169	36318452	+	inside	3037	Sostdc1
1261	12	75735586	75735986	5.68	4.56	0.74	0.0034	0.0372		ENSMUSG00000021054	75714248	75735729	-	overlapStart	142	Sgpp1
345	12	88360356	88360756	6.77	5.85	0.74	0.000276	0.011		ENSMUSG00000021044	88360554	88461719	+	overlapStart	-197	Adck1
225	12	103425733	103426133	7.01	6.12	0.74	0.00013	0.00795		ENSMUSG00000041645	103407976	103425867	-	overlapStart	133	Ddx24
768	13	8202624	8203024	6.08	5.09	0.74	0.00136	0.0245		ENSMUSG00000052551	8202866	8768747	+	overlapStart	-241	Adarb2
1178	13	67399546	67399946	5.52	4.43	0.74	0.00297	0.0347		ENSMUSG00000078994	67389309	67399767	-	overlapStart	220	Zfp429
712	13	67525979	67526379	6.22	5.24	0.74	0.00115	0.0223		ENSMUSG00000097565	67491152	67526151	-	overlapStart	171	Gm26965
1528	14	40952719	40953119	5.13	3.88	0.74	0.00499	0.045		ENSMUSG00000037824	40906445	40966807	-	inside	14087	Tspan14
740	16	3872226	3872626	6.29	5.29	0.74	0.00127	0.0237		ENSMUSG00000005982	3872375	3904780	+	overlapStart	-148	Naa60
174	16	46010292	46010692	7.18	6.31	0.74	8.81e-05	0.00684		ENSMUSG00000087141	45959263	46010218	-	upstream	-75	Plcxd2
1091	16	84955452	84955852	5.71	4.66	0.74	0.00255	0.0322		ENSMUSG00000022890	84827866	84835625	-	upstream	-119828	Atp5j
488	17	22225452	22225852	6.5	5.57	0.74	0.000533	0.015		ENSMUSG00000096433	22197265	22225614	-	overlapStart	161	Zfp994
971	17	74993941	74994341	5.88	4.85	0.74	0.00209	0.0296		ENSMUSG00000001870	75005568	75392512	+	upstream	-11626	Ltbp1
51	18	90579536	90579936	7.6	6.76	0.74	1.14e-05	0.00299		ENSMUSG00000024614	90510154	90543267	+	downstream	69383	Tmx3
430	19	60874368	60874768	6.53	5.62	0.74	0.000431	0.0138		ENSMUSG00000024997	60864051	60874556	-	overlapStart	187	Prdx3
643	X	23692750	23693150	6.28	5.31	0.74	0.000913	0.0196		ENSMUSG00000036769	23693051	23806025	+	overlapStart	-300	Wdr44
627	X	107816163	107816563	6.28	5.31	0.74	0.000878	0.0193		ENSMUSG00000031242	107782751	107816334	-	overlapStart	170	2610002M06Rik
940	X	166773475	166773875	5.88	4.85	0.74	0.002	0.0293		ENSMUSG00000067147	166854211	166855011	+	upstream	-80735	Rpl7a-ps11
1087	1	21218432	21218832	5.71	4.67	0.73	0.00254	0.0322		ENSMUSG00000025933	21218575	21230167	+	overlapStart	-142	Tmem14a
961	1	105356369	105356769	6.04	5.03	0.73	0.00206	0.0295		ENSMUSG00000047496	105276914	105356710	-	overlapStart	340	Rnf152
1083	1	120265097	120265497	5.76	4.75	0.73	0.00254	0.0322		ENSMUSG00000026389	120190757	120272705	-	inside	7607	Steap3
1613	1	126492618	126493018	5.12	3.89	0.73	0.00555	0.0475		ENSMUSG00000080557	126468135	126468224	-	upstream	-24395
1614	1	172530787	172531187	5.15	3.97	0.73	0.00556	0.0475		ENSMUSG00000026546	172520801	172545870	+	inside	9987	Cfap45
1679	2	29060067	29060467	5.31	4.06	0.73	0.006	0.0493		ENSMUSG00000026803	29060262	29087656	+	overlapStart	-194	Ttf1
701	2	66440029	66440429	6.37	5.43	0.73	0.0011	0.0216		ENSMUSG00000064329	66270781	66440840	-	inside	810	Scn1a
1554	2	109206775	109207175	5.25	4.08	0.73	0.00512	0.0454		ENSMUSG00000076987	109148589	109148698	-	upstream	-58078	Gm24115
285	2	110017584	110017984	6.74	5.86	0.73	0.000198	0.00956		ENSMUSG00000027160	110017817	110173360	+	overlapStart	-232	Ccdc34
1551	2	126052835	126053235	5.25	4.07	0.73	0.00511	0.0454		ENSMUSG00000027208	126034658	126091185	+	inside	18178	Fgf7
951	2	139608889	139609289	5.86	4.87	0.73	0.00203	0.0294		ENSMUSG00000098486	139588227	139588330	+	downstream	20663	Gm27385
157	2	148875345	148875745	7.27	6.42	0.73	6.75e-05	0.00593		ENSMUSG00000027447	148871722	148875692	-	overlapStart	346	Cst3
290	2	178257183	178257583	6.77	5.91	0.73	0.000203	0.00958		ENSMUSG00000027525	178118975	178338492	+	inside	138209	Phactr3
1464	3	32985135	32985535	5.27	4.09	0.73	0.00462	0.0435		ENSMUSG00000084665	33011958	33012114	+	upstream	-26822	Gm23214
877	3	67463541	67463941	5.98	4.99	0.73	0.00181	0.0284		ENSMUSG00000047557	67457998	67463926	-	overlapStart	384	Lxn
1167	3	93554970	93555370	5.62	4.58	0.73	0.00292	0.0345		ENSMUSG00000041959	93555080	93564643	+	overlapStart	-109	S100a10
1625	3	149349405	149349805	5.05	3.84	0.73	0.00561	0.0476		ENSMUSG00000089269	149340903	149341008	-	upstream	-8398	Gm26468
1420	4	48548337	48548737	5.36	4.23	0.73	0.00437	0.0424		ENSMUSG00000039693	48539935	48561919	+	inside	8403	Msantd3
1279	4	99120730	99121130	5.52	4.43	0.73	0.00349	0.0377		ENSMUSG00000028556	98936665	99120915	-	overlapStart	184	Dock7
1199	4	146067350	146067750	5.7	4.64	0.73	0.00306	0.0352		ENSMUSG00000082195	146067752	146070928	+	upstream	-401	Gm13034
737	4	149166546	149166946	6.19	5.23	0.73	0.00126	0.0236		ENSMUSG00000028961	149149991	149166771	-	overlapStart	224	Pgd
1529	5	7960280	7960680	5.18	3.99	0.73	0.00499	0.045		ENSMUSG00000012428	7960472	7982213	+	overlapStart	-191	Steap4
1391	6	67158770	67159170	5.39	4.3	0.73	0.00416	0.0412		ENSMUSG00000048665	67165203	67165616	+	upstream	-6432
1556	6	120822556	120822956	5.22	4.05	0.73	0.00514	0.0455		ENSMUSG00000019210	120795245	120822685	-	overlapStart	128	Atp6v1e1
1541	6	144299459	144299859	5.21	4.01	0.73	0.00506	0.0453		ENSMUSG00000087157	144481225	144501416	+	upstream	-181765	Sox5os2
1128	7	92457741	92458141	5.72	4.68	0.73	0.0027	0.033		ENSMUSG00000077812	92402197	92402280	-	upstream	-55462
330	8	3220972	3221372	6.8	5.92	0.73	0.000258	0.0107		ENSMUSG00000086065	3259704	3260641	+	upstream	-38731	Gm16180
82	8	20122080	20122480	7.56	6.74	0.73	2.49e-05	0.00418		ENSMUSG00000094614	20122365	20126624	+	overlapStart	-284
66	8	129234053	129234453	7.58	6.75	0.73	1.77e-05	0.00369		ENSMUSG00000071302	129216354	129234406	-	overlapStart	352	2610044O15Rik8
62	9	13827380	13827780	7.61	6.79	0.73	1.43e-05	0.00319		ENSMUSG00000037808	13827716	13846541	+	overlapStart	-335	Fam76b
785	9	37782853	37783253	6.05	5.09	0.73	0.00142	0.025		ENSMUSG00000058628	37772637	37773640	+	downstream	10217	Olfr875
248	9	95407269	95407669	7.02	6.16	0.73	0.000157	0.00869		ENSMUSG00000103755	95407461	95408554	+	overlapStart	-191	Gm37805
1477	10	56378590	56378990	5.29	4.15	0.73	0.0047	0.0438		ENSMUSG00000050953	56377300	56390419	+	inside	1291	Gja1
663	10	82354045	82354445	6.25	5.32	0.73	0.000985	0.0205		ENSMUSG00000073427	82378593	82381237	+	upstream	-24547	Gm4924
1577	10	88378970	88379370	5.08	3.88	0.73	0.00526	0.046		ENSMUSG00000020057	88322804	88379080	-	overlapStart	109	Dram1
434	10	103369073	103369473	6.6	5.71	0.73	0.000442	0.0141		ENSMUSG00000019894	103367808	103419378	+	inside	1266	Slc6a15
1068	10	107562862	107563262	5.8	4.77	0.73	0.00244	0.0314		ENSMUSG00000035923	107492860	107494729	-	upstream	-68134	Myf6
596	11	11788608	11789008	6.34	5.41	0.73	0.000799	0.0185		ENSMUSG00000035455	11787431	11808962	-	inside	20353	Fignl1
251	11	49243718	49244118	7.02	6.15	0.73	0.000158	0.00869		ENSMUSG00000020346	49244191	49263030	+	upstream	-472	Mgat1
742	11	71033377	71033777	6.12	5.16	0.73	0.00129	0.0239		ENSMUSG00000018451	71031941	71033513	-	overlapStart	135	6330403K07Rik
1253	12	117688628	117689028	5.62	4.54	0.73	0.00336	0.0369		ENSMUSG00000089482	117574342	117574447	+	downstream	114287	Gm24741
1650	13	36727040	36727440	5.08	3.82	0.73	0.00578	0.0483		ENSMUSG00000039114	36725625	36734477	-	inside	7436	Nrn1
390	13	62466671	62467071	6.64	5.73	0.73	0.000345	0.0122		ENSMUSG00000055228	62454323	62466709	-	overlapStart	37	Zfp935
1683	13	96924483	96924883	5.08	3.83	0.73	0.00601	0.0493		ENSMUSG00000091387	96924689	96950912	+	overlapStart	-205	Gcnt4
781	13	115101812	115102212	6.12	5.17	0.73	0.00141	0.0249		ENSMUSG00000042284	114958079	115101964	-	overlapStart	151	Itga1
447	13	117220594	117220994	6.59	5.68	0.73	0.000467	0.0144		ENSMUSG00000021728	117220625	117274098	+	overlapStart	-30	Emb
1092	14	103844020	103844420	5.79	4.76	0.73	0.00256	0.0324		ENSMUSG00000022122	103814625	103844173	-	overlapStart	152	Ednrb
500	15	81190660	81191060	6.76	5.83	0.73	0.000557	0.0153		ENSMUSG00000042292	81012281	81190757	-	overlapStart	96	Mkl1
901	15	89476022	89476422	6.07	5.09	0.73	0.00188	0.0288		ENSMUSG00000084915	89476236	89484847	+	overlapStart	-213	C230037L18Rik
631	17	22739653	22740053	6.42	5.48	0.73	0.000891	0.0194		ENSMUSG00000098164	22739944	22751509	+	overlapStart	-290	Gm5493
428	17	63849589	63849989	6.57	5.67	0.73	0.00043	0.0138		ENSMUSG00000045506	63863300	63863791	-	downstream	14201	A930002H24Rik
1296	18	43438096	43438496	5.52	4.46	0.73	0.00356	0.0379		ENSMUSG00000024501	43320979	43438286	-	overlapStart	189	Dpysl3
1203	18	58618616	58619016	5.65	4.57	0.73	0.00309	0.0353		ENSMUSG00000077243	58615359	58615489	-	upstream	-3128	Gm23270
1090	18	58835880	58836280	5.82	4.81	0.73	0.00255	0.0322		ENSMUSG00000053441	58836764	59053678	+	upstream	-883	Adamts19
1547	18	60606160	60606560	5.17	4.01	0.73	0.00509	0.0453		ENSMUSG00000049173	60576316	60591788	-	upstream	-14373	Myoz3
854	18	73623067	73623467	5.97	4.99	0.73	0.00173	0.0279		ENSMUSG00000076941	73624928	73625037	+	upstream	-1860	Gm22065
1572	19	34550435	34550835	5.1	3.89	0.73	0.00524	0.0459		ENSMUSG00000045932	34550694	34576419	+	overlapStart	-258	Ifit2
1051	X	101532499	101532899	6.07	5.04	0.73	0.00236	0.0309		ENSMUSG00000031314	101532734	101601789	+	overlapStart	-234	Taf1
1056	1	25830440	25830840	5.85	4.85	0.72	0.00238	0.0311		ENSMUSG00000104516	25830657	25831878	+	overlapStart	-216	Gm9884
520	1	64121541	64121941	6.49	5.6	0.72	0.000604	0.016		ENSMUSG00000025959	64029447	64122282	-	inside	740	Klf7
1429	1	152386461	152386861	5.46	4.36	0.72	0.00442	0.0426		ENSMUSG00000014980	152370735	152386688	-	overlapStart	226	Tsen15
1676	1	160377723	160378123	5.07	3.89	0.72	0.00598	0.0492		ENSMUSG00000103693	160321686	160327078	-	upstream	-50646	Gm37529
784	1	172563188	172563588	6.19	5.26	0.72	0.00142	0.025		ENSMUSG00000085184	172538133	172558129	-	upstream	-5060	4933439K11Rik
113	1	172632905	172633305	7.49	6.67	0.72	3.88e-05	0.00471		ENSMUSG00000026544	172630764	172632962	-	overlapStart	56	Dusp23
1186	1	187215267	187215667	5.83	4.78	0.72	0.003	0.0348		ENSMUSG00000039210	187215508	187351704	+	overlapStart	-240	Gpatch2
813	2	37451954	37452354	6.16	5.21	0.72	0.00155	0.0263		ENSMUSG00000035437	37443279	37566454	+	inside	8676	Rabgap1
895	2	83724544	83724944	6	5.05	0.72	0.00186	0.0287		ENSMUSG00000027087	83724397	83806916	+	inside	148	Itgav
1023	2	181837656	181838056	6.18	5.18	0.72	0.00226	0.0304		ENSMUSG00000027589	181837854	181857461	+	overlapStart	-197	Pcmtd2
1699	3	27859070	27859470	5.05	3.88	0.72	0.00613	0.0497		ENSMUSG00000088772	27868113	27868273	+	upstream	-9042	Gm26040
1209	3	79818283	79818683	5.77	4.75	0.72	0.0031	0.0353		ENSMUSG00000077461	79834933	79835035	+	upstream	-16649	Gm26420
856	4	22488247	22488647	6.14	5.19	0.72	0.00174	0.028		ENSMUSG00000095139	22482780	22488366	-	overlapStart	118	Pou3f2
386	5	48372127	48372527	6.64	5.76	0.72	0.000335	0.0119		ENSMUSG00000029089	48372392	48388756	+	overlapStart	-264	5730480H06Rik
162	5	86172751	86173151	7.55	6.73	0.72	7.74e-05	0.00659		ENSMUSG00000035898	86110720	86172803	-	overlapStart	51	Uba6
1059	5	91692133	91692533	5.9	4.9	0.72	0.00239	0.0311		ENSMUSG00000101978	91766242	91767300	-	downstream	75166	1700063O14Rik
1257	5	92809048	92809448	5.65	4.61	0.72	0.00339	0.0371		ENSMUSG00000097135	92804220	92809488	-	inside	439	4932430I15Rik
1506	5	108448663	108449063	5.4	4.31	0.72	0.00484	0.0443		ENSMUSG00000029490	108441054	108448891	-	overlapStart	227	Mfsd7a
454	5	127310660	127311060	6.73	5.84	0.72	0.000476	0.0145		ENSMUSG00000087104	127256858	127281634	-	upstream	-29027	Tmem132cos
1639	5	128617646	128618046	5.11	3.93	0.72	0.00569	0.0479		ENSMUSG00000081683	128600844	128604093	+	downstream	16803	Fzd10
1177	5	145083615	145084015	5.78	4.77	0.72	0.00295	0.0346		ENSMUSG00000029621	145083830	145108761	+	overlapStart	-214	Arpc1a
1397	6	4457546	4457946	5.53	4.45	0.72	0.0042	0.0415		ENSMUSG00000102946	4483475	4484197	-	downstream	26650	Gm37883
975	6	34317350	34317750	6.1	5.13	0.72	0.0021	0.0297		ENSMUSG00000001642	34303934	34317497	-	overlapStart	146	Akr1b3
1297	6	61180338	61180738	5.59	4.54	0.72	0.00356	0.0379		ENSMUSG00000039578	61180324	62382865	+	inside	15	Ccser1
182	6	149188587	149188987	7.47	6.63	0.72	9.12e-05	0.00684		ENSMUSG00000068250	149157147	149188712	-	overlapStart	124	Amn1
1608	7	16294786	16295186	5.45	4.29	0.72	0.00554	0.0475		ENSMUSG00000041375	16274042	16286795	-	upstream	-7992	Ccdc9
952	7	92777319	92777719	5.96	4.99	0.72	0.00203	0.0294		ENSMUSG00000030643	92741603	92837117	+	inside	35717	Rab30
1379	8	4193231	4193631	5.42	4.33	0.72	0.00408	0.0408		ENSMUSG00000086805	4162522	4206882	-	inside	13650	4932443L11Rik
392	8	19979784	19980184	6.74	5.87	0.72	0.000348	0.0122		ENSMUSG00000094614	20122365	20126624	+	upstream	-142580
1074	8	65037034	65037434	5.83	4.84	0.72	0.00247	0.0317		ENSMUSG00000079042	65012976	65037336	-	overlapStart	301	Apela
772	9	8543943	8544343	6.31	5.35	0.72	0.00137	0.0245		ENSMUSG00000031997	8544196	8680565	+	overlapStart	-252	Trpc6
531	9	40192075	40192475	6.49	5.6	0.72	0.000626	0.0163		ENSMUSG00000025602	40192316	40213604	+	overlapStart	-240	Zfp202
1170	9	78113086	78113486	5.72	4.7	0.72	0.00293	0.0345		ENSMUSG00000009828	78109192	78172107	+	inside	3895	Ick
659	9	89623073	89623473	6.35	5.45	0.72	0.000977	0.0204		ENSMUSG00000039313	89587216	89623125	-	overlapStart	51	AF529169
223	9	89704823	89705223	7.07	6.22	0.72	0.000128	0.00788		ENSMUSG00000032353	89699205	89705068	-	overlapStart	244	Tmed3
164	10	5805373	5805773	7.37	6.53	0.72	7.88e-05	0.00663		ENSMUSG00000019773	5799160	5805600	-	overlapStart	226	Fbxo5
1389	10	45893853	45894253	5.45	4.37	0.72	0.00415	0.0412		ENSMUSG00000098409	45816747	45816861	-	upstream	-76993	Gm27410
865	10	110455813	110456213	6.08	5.12	0.72	0.00177	0.0282		ENSMUSG00000020181	109682660	110456204	-	overlapStart	390	Nav3
1486	10	122912783	122913183	5.43	4.33	0.72	0.00472	0.0438		ENSMUSG00000065406	122985634	122985723	-	downstream	72939	Mirlet7i
1162	11	17637135	17637535	5.94	4.9	0.72	0.00289	0.0343		ENSMUSG00000082411	17638503	17639183	-	downstream	2047	Gm12016
1542	11	108947424	108947824	5.27	4.13	0.72	0.00507	0.0453		ENSMUSG00000086268	108939310	108942015	-	upstream	-5410	Gm11670
1295	11	110956715	110957115	5.63	4.6	0.72	0.00356	0.0379		ENSMUSG00000051497	110968033	111027968	+	upstream	-11317	Kcnj16
1137	13	28315018	28315418	5.86	4.86	0.72	0.00274	0.0332		ENSMUSG00000061330	28257636	28258094	+	downstream	57383	Gm6436
359	13	85189160	85189560	6.77	5.9	0.72	0.000299	0.0115		ENSMUSG00000021548	85189408	85223469	+	overlapStart	-247	Ccnh
1630	14	41265078	41265478	5.17	3.99	0.72	0.00565	0.0478		ENSMUSG00000091110	41278805	41288815	+	upstream	-13726	Gm2832
1161	14	51082621	51083021	5.75	4.76	0.72	0.00288	0.0342		ENSMUSG00000021876	51091077	51106151	+	upstream	-8455	Rnase4
900	14	124669722	124670122	6.13	5.15	0.72	0.00188	0.0288		ENSMUSG00000025551	123977907	124677127	-	inside	7404	Fgf14
1019	15	3979157	3979557	5.9	4.93	0.72	0.00225	0.0304		ENSMUSG00000022184	3965445	3979573	-	inside	415	Fbxo4
635	15	32920511	32920911	6.37	5.46	0.72	0.000896	0.0195		ENSMUSG00000022261	32920723	33034730	+	overlapStart	-211	Sdc2
1237	15	56694522	56694922	5.95	4.92	0.72	0.00325	0.0363		ENSMUSG00000022367	56665627	56694539	-	overlapStart	16	Has2
846	15	103514058	103514458	6.12	5.16	0.72	0.00167	0.0271		ENSMUSG00000022489	103503298	103530052	+	inside	10761	Pde1b
849	16	65562581	65562981	6.11	5.16	0.72	0.00168	0.0273		ENSMUSG00000004843	65539133	65562697	-	overlapStart	115	Chmp2b
1386	16	76453810	76454210	5.52	4.43	0.72	0.00411	0.0409		ENSMUSG00000050299	76403209	76403712	-	upstream	-50099	Gm9843
770	17	21909490	21909890	6.31	5.37	0.72	0.00137	0.0245		ENSMUSG00000078546	21879570	21909926	-	inside	435	Zfp995
1548	17	81336372	81336772	5.21	4.07	0.72	0.00509	0.0453		ENSMUSG00000079333	81441763	81441923	+	upstream	-105390	Gm11096
1325	18	50128123	50128523	5.64	4.59	0.72	0.00369	0.0384		ENSMUSG00000024507	50128201	50196269	+	overlapStart	-77	Hsd17b4
947	X	98937709	98938109	5.94	4.97	0.72	0.00202	0.0294		ENSMUSG00000047694	98936316	98949017	+	inside	1394	Yipf6
172	1	16656903	16657303	7.29	6.45	0.71	8.57e-05	0.00684		ENSMUSG00000079658	16641725	16657042	-	overlapStart	138	Eloc
1154	1	158356182	158356582	5.98	5	0.71	0.00284	0.0339		ENSMUSG00000004031	158245269	158356326	-	overlapStart	143	Brinp2
1569	1	173981033	173981433	5.37	4.3	0.71	0.00522	0.0458		ENSMUSG00000026535	173962568	173982744	-	inside	1710	Ifi202b
1217	2	21964038	21964438	5.89	4.88	0.71	0.00315	0.0357		ENSMUSG00000081467	22067826	22069419	+	upstream	-103787	Gm13337
1531	2	52590926	52591326	5.38	4.31	0.71	0.00501	0.0452		ENSMUSG00000025201	52619754	52620185	+	upstream	-28827	Bloc1s2-ps
948	2	54436077	54436477	6.14	5.19	0.71	0.00202	0.0294		ENSMUSG00000060988	54436317	55118309	+	overlapStart	-239	Galnt13
1607	2	69585920	69586320	5.36	4.28	0.71	0.00552	0.0474		ENSMUSG00000027070	69424340	69586065	-	overlapStart	144	Lrp2
1396	2	122611081	122611481	5.65	4.64	0.71	0.00419	0.0414		ENSMUSG00000027199	122594467	122611303	-	overlapStart	221	Gatm
584	2	136531960	136532360	6.61	5.73	0.71	0.000773	0.0182		ENSMUSG00000074771	136501910	136562091	+	inside	30051	Ankef1
893	2	144599795	144600195	6.06	5.13	0.71	0.00186	0.0287		ENSMUSG00000027430	144599897	144768758	+	overlapStart	-101	Dtd1
458	2	150362577	150362977	6.58	5.71	0.71	0.000483	0.0145		ENSMUSG00000063364	150310935	150362765	-	overlapStart	187	3300002I08Rik
1428	3	18243016	18243416	5.5	4.46	0.71	0.00441	0.0426		ENSMUSG00000039519	18071950	18243338	-	overlapStart	321	Cyp7b1
1123	3	144689198	144689598	5.89	4.92	0.71	0.00268	0.0329		ENSMUSG00000037062	144688844	144720323	-	inside	31124	Sh3glb1
97	3	151891934	151892334	7.47	6.67	0.71	3.17e-05	0.00443		ENSMUSG00000087997	151926348	151926409	-	downstream	34474	Gm25056
999	4	13093501	13093901	6.07	5.11	0.71	0.00218	0.0302		ENSMUSG00000086227	13076140	13096806	+	inside	17362	Gm11820
1701	4	19871973	19872373	5.21	4.05	0.71	0.00614	0.0498		ENSMUSG00000028238	19876841	19922605	-	downstream	50631	Atp6v0d2
201	4	49520951	49521351	7.1	6.27	0.71	0.000106	0.00726		ENSMUSG00000044018	49512596	49521093	-	overlapStart	141	Mrpl50
963	4	65604756	65605156	6.25	5.32	0.71	0.00207	0.0295		ENSMUSG00000051675	65604986	65616238	+	overlapStart	-229	Trim32
1352	4	132843024	132843424	5.81	4.79	0.71	0.00387	0.0395		ENSMUSG00000028882	132826929	132843169	-	overlapStart	144	Ppp1r8
1050	4	147406927	147407327	5.93	4.96	0.71	0.00235	0.0309		ENSMUSG00000096354	147378929	147379574	+	downstream	27999	Gm8178
632	5	89882013	89882413	6.5	5.59	0.71	0.000891	0.0194		ENSMUSG00000043635	89673841	89883334	-	inside	1320	Adamts3
826	6	24955334	24955734	6.1	5.17	0.71	0.00159	0.0265		ENSMUSG00000048022	24951141	24956297	-	inside	962	Tmem229a
1588	6	129423646	129424046	5.34	4.23	0.71	0.0054	0.0469		ENSMUSG00000046080	129408862	129424764	+	inside	14785	Clec9a
415	6	149408769	149409169	6.75	5.89	0.71	0.000394	0.0131		ENSMUSG00000003452	149408984	149563329	+	overlapStart	-214	Bicd1
720	7	51862113	51862513	6.42	5.53	0.71	0.00118	0.0227		ENSMUSG00000092118	51860577	51862267	-	overlapStart	153	Fancf
656	7	55793924	55794324	6.42	5.53	0.71	0.000958	0.0201		ENSMUSG00000033790	55794148	55831447	+	overlapStart	-223	Tubgcp5
346	7	90457050	90457450	6.76	5.91	0.71	0.000277	0.0111		ENSMUSG00000030615	90450700	90457229	-	overlapStart	178	Tmem126a
1579	8	44708989	44709389	5.4	4.32	0.71	0.00532	0.0464		ENSMUSG00000088523	44601833	44601939	+	downstream	107157	Gm26089
1046	8	45885136	45885536	5.99	5.03	0.71	0.00234	0.0308		ENSMUSG00000031636	45885485	45919546	+	overlapStart	-348	Pdlim3
1666	8	48309136	48309536	5.5	4.36	0.71	0.0059	0.0489		ENSMUSG00000031562	48099092	48153233	+	downstream	210045	Dctd
1399	9	27191987	27192387	5.9	4.84	0.71	0.00421	0.0415		ENSMUSG00000100409	27193602	27194018	-	downstream	2030
921	9	75683809	75684209	6.1	5.15	0.71	0.00196	0.0293		ENSMUSG00000032181	75643264	75683996	-	overlapStart	186	Scg3
1363	9	85842270	85842670	5.71	4.69	0.71	0.00394	0.0399		ENSMUSG00000035274	85842380	85847040	+	overlapStart	-109	Tpbg
1033	9	88547858	88548258	5.91	4.95	0.71	0.0023	0.0307		ENSMUSG00000032425	88548020	88571061	+	overlapStart	-161	Zfp949
114	9	94538408	94538808	7.43	6.61	0.71	3.91e-05	0.00471		ENSMUSG00000045414	94517864	94538081	-	upstream	-328	1190002N15Rik
506	9	105131630	105132030	6.9	6.03	0.71	0.000571	0.0156		ENSMUSG00000032565	105128903	105131805	-	overlapStart	174	Nudt16
284	9	124312452	124312852	6.88	6.04	0.71	0.000196	0.00953		ENSMUSG00000074829	124291804	124312696	-	overlapStart	243	2010315B03Rik
1697	10	10689186	10689586	5.2	4.04	0.71	0.00611	0.0496		ENSMUSG00000078481	10681348	10681858	+	downstream	7839	Gm10944
432	10	56921312	56921712	6.69	5.83	0.71	0.000437	0.0139		ENSMUSG00000054758	56745134	56748254	+	downstream	176179
1445	10	87492671	87493071	5.6	4.56	0.71	0.00452	0.0431		ENSMUSG00000020052	87490819	87493660	-	inside	988	Ascl1
1118	10	128626633	128627033	5.91	4.93	0.71	0.00267	0.0329		ENSMUSG00000025362	128624530	128626506	-	upstream	-128	Rps26
281	11	20332664	20333064	6.89	6.04	0.71	0.000195	0.00952		ENSMUSG00000020142	20302180	20332713	-	overlapStart	48	Slc1a4
1488	11	30885169	30885569	5.45	4.39	0.71	0.00473	0.0438		ENSMUSG00000043999	30885358	30893729	+	overlapStart	-188	Gpr75
1131	11	48314448	48314848	6.09	5.1	0.71	0.00272	0.0331		ENSMUSG00000081952	48289984	48290313	-	upstream	-24136	Gm12178
1211	11	65269843	65270243	6.03	5.03	0.71	0.00311	0.0354		ENSMUSG00000020542	65176561	65269989	-	overlapStart	145	Myocd
1509	11	70982841	70983241	5.48	4.42	0.71	0.00487	0.0445		ENSMUSG00000018446	70977836	70983026	-	overlapStart	184	C1qbp
459	11	106036570	106036970	6.69	5.83	0.71	0.000484	0.0145		ENSMUSG00000049354	106036872	106059324	+	overlapStart	-301	Dcaf7
763	11	121421138	121421538	6.6	5.66	0.71	0.00134	0.0242		ENSMUSG00000039253	121421401	121431288	+	overlapStart	-262	Fn3krp
1204	12	33147441	33147841	5.83	4.85	0.71	0.00309	0.0353		ENSMUSG00000020564	33147693	33375659	+	overlapStart	-251	Atxn7l1
1436	12	33853095	33853495	5.57	4.52	0.71	0.0045	0.0431		ENSMUSG00000046518	33928425	33929310	+	upstream	-75329	Ferd3l
257	13	77263393	77263793	6.93	6.09	0.71	0.000168	0.00902		ENSMUSG00000071252	77135540	77613291	+	inside	127854	2210408I21Rik
243	14	37135180	37135580	7.09	6.26	0.71	0.000151	0.00852		ENSMUSG00000041028	37120444	37135322	-	overlapStart	141	Ghitm
268	16	3743876	3744276	7.07	6.23	0.71	0.000181	0.00926		ENSMUSG00000022529	3744093	3750790	+	overlapStart	-216	Zfp263
313	17	21650347	21650747	7.19	6.34	0.71	0.000233	0.0102		ENSMUSG00000035868	21657582	21662540	+	upstream	-7234	Zfp983
590	17	23550279	23550679	6.48	5.61	0.71	0.000794	0.0185		ENSMUSG00000067882	23550965	23553566	-	downstream	3286	Casp16-ps
1684	17	78882409	78882809	5.41	4.3	0.71	0.00602	0.0493		ENSMUSG00000024079	78852564	78882573	-	overlapStart	163	Eif2ak2
1017	18	20896272	20896672	6.33	5.37	0.71	0.00225	0.0304		ENSMUSG00000033382	20817224	20896078	-	upstream	-195	Trappc8
887	19	53314107	53314507	6.43	5.48	0.71	0.00183	0.0285		ENSMUSG00000025025	53310506	53375810	+	inside	3602	Mxi1
1394	19	56105396	56105796	5.64	4.59	0.71	0.00418	0.0413		ENSMUSG00000077223	56277518	56277645	-	downstream	172248	Gm22271
923	X	150956547	150956947	6.19	5.27	0.71	0.00197	0.0293		ENSMUSG00000081194	150924620	150926159	-	upstream	-30389	Gm8424
503	1	45795191	45795591	6.64	5.79	0.7	0.000562	0.0154		ENSMUSG00000025995	45795166	45823619	+	inside	26	Wdr75
1260	1	120961907	120962307	5.79	4.8	0.7	0.0034	0.0372		ENSMUSG00000102360	120868996	120872100	+	downstream	92912	Gm37043
280	1	164307415	164307815	7.15	6.32	0.7	0.000193	0.00949		ENSMUSG00000026577	164289800	164307489	-	overlapStart	73	Blzf1
422	2	20969487	20969887	6.85	6.01	0.7	0.000411	0.0134		ENSMUSG00000075514	20969054	20969997	+	inside	434	Gm13375
1175	2	64074611	64075011	5.93	4.98	0.7	0.00294	0.0345		ENSMUSG00000075324	63971507	64098038	-	inside	23426	Fign
1244	2	84650565	84650965	5.83	4.85	0.7	0.00332	0.0368		ENSMUSG00000034101	84600071	84650765	-	overlapStart	199	Ctnnd1
886	3	25143811	25144211	6.21	5.29	0.7	0.00183	0.0285		ENSMUSG00000102876	25144068	25144261	+	overlapStart	-256	Gm37136
1571	3	93162508	93162908	5.45	4.39	0.7	0.00523	0.0459		ENSMUSG00000103902	93152178	93152868	+	downstream	10331	Gm37501
1219	3	138609818	138610218	5.82	4.85	0.7	0.00317	0.0358		ENSMUSG00000088373	138526415	138526494	+	downstream	83404	Mir1956
1305	4	36950321	36950721	5.8	4.82	0.7	0.0036	0.038		ENSMUSG00000103363	36951406	36951743	-	downstream	1421
1629	4	143212425	143212825	5.31	4.24	0.7	0.00565	0.0478		ENSMUSG00000057637	143107391	143212995	-	inside	569	Prdm2
426	5	151651058	151651458	6.8	5.95	0.7	0.000422	0.0137		ENSMUSG00000033970	151642756	151651242	-	overlapStart	183	Rfc3
483	6	24527435	24527835	6.78	5.92	0.7	0.000523	0.0149		ENSMUSG00000023089	24518666	24528013	-	inside	577	Ndufa5
1637	6	28215375	28215775	5.41	4.36	0.7	0.00569	0.0479		ENSMUSG00000043340	28215555	28260862	+	overlapStart	-179	6530409C15Rik
1208	6	60828726	60829126	5.89	4.92	0.7	0.0031	0.0353		ENSMUSG00000025889	60731573	60829855	-	inside	1128	Snca
256	6	102564293	102564693	7.09	6.28	0.7	0.000168	0.00902		ENSMUSG00000030075	102163306	102464667	-	upstream	-99627	Cntn3
1480	6	128845268	128845668	5.68	4.69	0.7	0.00471	0.0438		ENSMUSG00000096931	128843786	128846959	+	inside	1483	Gm26656
1670	7	6913725	6914125	5.61	4.52	0.7	0.00592	0.0489		ENSMUSG00000051527	6961160	6963769	+	upstream	-47434	Usp29
338	7	7298274	7298674	6.87	6.04	0.7	0.000264	0.0108		ENSMUSG00000093599	7298891	7298946	+	upstream	-616	Mir5620
612	7	39449225	39449625	6.66	5.78	0.7	0.000845	0.019		ENSMUSG00000030424	39449518	39477413	+	overlapStart	-292	Zfp939
1694	7	94548328	94548728	5.52	4.43	0.7	0.00608	0.0495		ENSMUSG00000096033	94197210	94197461	+	downstream	351119	Gm5899
1618	7	104244213	104244613	5.53	4.47	0.7	0.00558	0.0475		ENSMUSG00000056144	104244457	104340693	+	overlapStart	-243	Trim34a
1494	8	11550531	11550931	5.5	4.46	0.7	0.00476	0.0439		ENSMUSG00000056228	11514021	11550771	-	overlapStart	239	Cars2
1441	8	70691738	70692138	5.61	4.6	0.7	0.00451	0.0431		ENSMUSG00000071076	70697739	70700616	+	upstream	-6000	Jund
1623	9	32986891	32987291	5.41	4.37	0.7	0.00561	0.0476		ENSMUSG00000102184	32971037	32972384	+	downstream	15855	Gm37192
1031	9	87731163	87731563	6.11	5.2	0.7	0.00229	0.0306		ENSMUSG00000032419	87702800	87731260	-	overlapStart	96	Tbx18
334	9	88599359	88599759	7.08	6.24	0.7	0.000261	0.0108		ENSMUSG00000097314	88599656	88604528	+	overlapStart	-296
1169	10	3973337	3973737	5.95	4.98	0.7	0.00292	0.0345		ENSMUSG00000040675	3973118	4167081	+	inside	220	Mthfd1l
872	10	100015535	100015935	6.15	5.23	0.7	0.0018	0.0284		ENSMUSG00000019966	100015630	100100413	+	overlapStart	-94	Kitl
1545	11	18758530	18758930	5.61	4.56	0.7	0.00508	0.0453		ENSMUSG00000099449	18752558	18756757	-	upstream	-1774	Gm28401
385	11	26593499	26593899	6.82	6	0.7	0.000333	0.0119		ENSMUSG00000064090	26471322	26593999	-	inside	499	Vrk2
1674	12	16999940	17000340	5.38	4.3	0.7	0.00598	0.0492		ENSMUSG00000045679	16988648	17000408	-	inside	467	Pqlc3
1140	12	88722674	88723074	5.89	4.92	0.7	0.00275	0.0332		ENSMUSG00000066392	88722876	90334935	+	overlapStart	-201	Nrxn3
1589	12	113185662	113186062	5.39	4.33	0.7	0.0054	0.0469		ENSMUSG00000049036	113185903	113189520	+	overlapStart	-240	Tmem121
1042	12	118836735	118837135	6.06	5.12	0.7	0.00233	0.0307		ENSMUSG00000048562	118846329	118852578	+	upstream	-9593	Sp8
690	13	77135303	77135703	6.46	5.57	0.7	0.00108	0.0216		ENSMUSG00000071252	77135540	77613291	+	overlapStart	-236	2210408I21Rik
1634	13	79029993	79030393	5.43	4.36	0.7	0.00568	0.0479		ENSMUSG00000088435	79161719	79161862	+	upstream	-131725	Gm25383
1034	14	12821797	12822197	6.12	5.2	0.7	0.00231	0.0307		ENSMUSG00000054423	12372563	12823079	-	inside	1281	Cadps
1285	15	39816137	39816537	5.78	4.79	0.7	0.00352	0.0378		ENSMUSG00000087695	39797045	39812377	+	downstream	19093	Gm16291
1427	16	56075702	56076102	5.59	4.58	0.7	0.00441	0.0426		ENSMUSG00000052917	56075409	56190011	+	inside	294	Senp7
1193	17	22361353	22361753	5.98	5.01	0.7	0.00303	0.035		ENSMUSG00000033972	22337989	22361400	-	overlapStart	46	Zfp944
1605	19	14890604	14891004	5.58	4.49	0.7	0.00551	0.0474		ENSMUSG00000063586	14959549	14960766	-	downstream	70161	Gm5513
914	19	21144674	21145074	6.1	5.18	0.7	0.00193	0.0291		ENSMUSG00000024750	21272278	21282289	+	upstream	-127603	Zfand5
1537	19	38819114	38819514	5.66	4.62	0.7	0.00505	0.0453		ENSMUSG00000024999	38788128	38819237	-	overlapStart	122	Noc3l
821	X	155216267	155216667	6.47	5.56	0.7	0.00157	0.0264		ENSMUSG00000025283	155213132	155216449	-	overlapStart	181	Sat1
731	1	50927269	50927669	6.45	5.57	0.69	0.00121	0.0229		ENSMUSG00000100671	50904444	50905918	+	downstream	22826	Gm28322
1495	1	85703547	85703947	5.62	4.63	0.69	0.00476	0.0439		ENSMUSG00000064414	85674882	85674985	+	downstream	28666	n-R5s215
1022	1	161250989	161251389	6.16	5.26	0.69	0.00225	0.0304		ENSMUSG00000026701	161240112	161251219	-	overlapStart	229	Prdx6
773	1	175035468	175035868	6.4	5.51	0.69	0.00137	0.0245		ENSMUSG00000050069	174833785	174921819	-	upstream	-113650	Grem2
142	2	3512729	3513129	7.51	6.72	0.69	6.01e-05	0.00575		ENSMUSG00000051396	3488850	3512814	-	overlapStart	84	Gm45902
979	2	58567127	58567527	6.33	5.43	0.69	0.00211	0.0298		ENSMUSG00000026836	58388644	58567157	-	overlapStart	29	Acvr1
1557	2	66634637	66635037	5.7	4.69	0.69	0.00514	0.0455		ENSMUSG00000075316	66480080	66634962	-	overlapStart	324	Scn9a
527	3	20034961	20035361	6.68	5.83	0.69	0.000622	0.0163		ENSMUSG00000027615	19995945	20035315	-	overlapStart	353	Hps3
747	3	49757202	49757602	6.41	5.55	0.69	0.00131	0.024		ENSMUSG00000037892	49743296	49757325	-	overlapStart	122	Pcdh18
455	3	61002547	61002947	6.69	5.85	0.69	0.000478	0.0145		ENSMUSG00000027765	61002795	61008982	+	overlapStart	-247	P2ry1
1599	3	127162292	127162692	5.53	4.51	0.69	0.00547	0.0471		ENSMUSG00000097456	127161305	127168288	+	inside	988	Gm16958
882	3	142169167	142169567	6.16	5.27	0.69	0.00182	0.0284		ENSMUSG00000052430	141837136	142169425	-	overlapStart	257	Bmpr1b
931	4	144404408	144404808	6.14	5.25	0.69	0.00199	0.0293		ENSMUSG00000028590	144404868	144406301	+	upstream	-459	Pramef12os
271	4	144949539	144949939	7.11	6.31	0.69	0.000183	0.00933		ENSMUSG00000103911	144957155	144958848	-	downstream	9308	Gm38074
1520	4	145066949	145067349	5.6	4.59	0.69	0.00494	0.0448		ENSMUSG00000103911	144957155	144958848	-	upstream	-108102	Gm38074
1366	5	33782617	33783017	5.9	4.93	0.69	0.00395	0.0399		ENSMUSG00000005299	33739673	33782817	-	overlapStart	199	Letm1
343	5	90223835	90224235	7.09	6.27	0.69	0.000275	0.011		ENSMUSG00000035505	90214724	90224001	-	overlapStart	165	Cox18
89	6	13677835	13678235	7.8	7.02	0.69	2.77e-05	0.00425		ENSMUSG00000042742	13625677	13677966	-	overlapStart	130	Bmt2
1380	6	25689838	25690238	5.75	4.8	0.69	0.00408	0.0408		ENSMUSG00000039904	25668607	25690729	-	inside	890	Gpr37
1376	7	24316489	24316889	5.77	4.79	0.69	0.00406	0.0407		ENSMUSG00000074282	24301704	24316666	-	overlapStart	176	Zfp94
953	7	39544176	39544576	6.33	5.43	0.69	0.00204	0.0295		ENSMUSG00000104150	39542537	39544906	+	inside	1640	Gm44573
752	7	42642473	42642873	6.48	5.6	0.69	0.00131	0.0241		ENSMUSG00000074158	42609526	42642588	-	overlapStart	114	Zfp976
121	7	105400195	105400595	8.32	7.54	0.69	4.21e-05	0.0048		ENSMUSG00000044465	105371211	105400054	-	upstream	-142	Fam160a2
1344	8	3492906	3493306	5.85	4.89	0.69	0.00382	0.0392		ENSMUSG00000047264	3493138	3497208	+	overlapStart	-231	Zfp358
641	8	4259109	4259509	6.56	5.69	0.69	0.000912	0.0196		ENSMUSG00000048644	4257648	4259274	-	overlapStart	164	Ctxn1
1355	8	11008816	11009216	5.86	4.91	0.69	0.00389	0.0396		ENSMUSG00000038894	10986980	11008458	-	upstream	-359	Irs2
1058	8	53511551	53511951	6.15	5.24	0.69	0.00239	0.0311		ENSMUSG00000031521	53511702	53523421	+	overlapStart	-150	Aga
1692	8	63951936	63952336	5.46	4.44	0.69	0.00607	0.0495		ENSMUSG00000094443	63924694	63952170	-	overlapStart	233	Sgo2b
710	8	64692843	64693243	6.46	5.59	0.69	0.00113	0.022		ENSMUSG00000037852	64592558	64693040	-	overlapStart	196	Cpe
880	8	126422214	126422614	6.18	5.29	0.69	0.00181	0.0284		ENSMUSG00000051671	126422501	126425434	+	overlapStart	-286	Coa6
1590	9	36797189	36797589	5.5	4.49	0.69	0.00541	0.0469		ENSMUSG00000062762	36779159	36797361	-	overlapStart	171	Ei24
993	10	7589586	7589986	6.3	5.4	0.69	0.00216	0.03		ENSMUSG00000019796	7589800	7625483	+	overlapStart	-213	Lrp11
481	10	39369492	39369892	6.73	5.9	0.69	0.000521	0.0149		ENSMUSG00000019843	39368855	39565381	+	inside	638	Fyn
1107	10	52690274	52690674	6.06	5.14	0.69	0.00263	0.0328		ENSMUSG00000038602	52690533	53111622	+	overlapStart	-258	Slc35f1
758	10	81633460	81633860	6.5	5.62	0.69	0.00133	0.0242		ENSMUSG00000054708	81628540	81647610	+	inside	4921	Ankrd24
996	10	82241128	82241528	6.23	5.32	0.69	0.00217	0.0301		ENSMUSG00000062931	82224850	82241280	-	overlapStart	151	Zfp938
708	10	88503849	88504249	6.42	5.57	0.69	0.00112	0.0219		ENSMUSG00000060002	88452745	88504073	-	overlapStart	223	Chpt1
1671	11	23007998	23008398	5.69	4.66	0.69	0.00593	0.0489		ENSMUSG00000049811	23007531	23030788	+	inside	468	Fam161a
1185	11	121702142	121702542	5.94	5.01	0.69	0.003	0.0348		ENSMUSG00000039208	121701544	121716306	+	inside	599	Metrnl
1303	12	4817265	4817665	5.94	4.98	0.69	0.0036	0.038		ENSMUSG00000037361	4817608	4827658	+	overlapStart	-342	Sf3b6
1416	12	29049146	29049546	5.8	4.85	0.69	0.00433	0.0422		ENSMUSG00000089583	29035180	29035294	-	upstream	-13853	Gm23342
920	12	50649192	50649592	6.22	5.32	0.69	0.00196	0.0293		ENSMUSG00000002688	50341231	50649223	-	overlapStart	30	Prkd1
929	12	117843273	117843673	6.18	5.26	0.69	0.00198	0.0293		ENSMUSG00000093544	117834007	117834351	-	upstream	-8923	Gm20613
1700	13	19622778	19623178	5.58	4.54	0.69	0.00614	0.0498		ENSMUSG00000021319	19623175	19632821	+	overlapStart	-396	Sfrp4
1315	13	51651490	51651890	5.78	4.82	0.69	0.00364	0.0381		ENSMUSG00000035139	51651697	51684044	+	overlapStart	-206	Secisbp2
1405	13	62383022	62383422	5.89	4.9	0.69	0.00427	0.0419		ENSMUSG00000095876	62383237	62383344	+	includeFeature	-214	Gm25933
377	13	81633041	81633441	6.85	6.02	0.69	0.00032	0.0117		ENSMUSG00000069170	81095068	81633154	-	overlapStart	112	Adgrv1
1327	14	16243144	16243544	5.83	4.88	0.69	0.00371	0.0386		ENSMUSG00000021785	16249280	16311926	+	upstream	-6135	Ngly1
403	14	119007392	119007792	7.18	6.36	0.69	0.000372	0.0127		ENSMUSG00000022136	118937932	118981702	+	downstream	69461	Dnajc3
1516	16	24393162	24393562	5.67	4.68	0.69	0.00492	0.0448		ENSMUSG00000033306	24393350	24992576	+	overlapStart	-187	Lpp
1147	16	58523085	58523485	6.18	5.28	0.69	0.0028	0.0337		ENSMUSG00000022747	58468125	58524243	-	inside	1157	St3gal6
367	17	17838074	17838474	6.88	6.06	0.69	0.000308	0.0116		ENSMUSG00000065479	17830803	17830887	+	downstream	7272	Mir125a
1423	X	15322471	15322871	5.97	4.98	0.69	0.00438	0.0425		ENSMUSG00000082838	15365179	15365490	+	upstream	-42707	Gm14519
1518	X	157491951	157492351	5.76	4.8	0.69	0.00493	0.0448		ENSMUSG00000071708	157443855	157492287	-	overlapStart	335	Sms
1655	1	93115055	93115455	5.69	4.7	0.68	0.00583	0.0486		ENSMUSG00000101378	93122931	93124103	-	downstream	9047	Gm28086
1024	1	118904912	118905312	6.18	5.3	0.68	0.00226	0.0304		ENSMUSG00000098273	118954220	118954300	+	upstream	-49307	Mir6346
1233	1	162477820	162478220	6.07	5.15	0.68	0.00324	0.0363		ENSMUSG00000040265	161982453	162478034	-	overlapStart	213	Dnm3
1628	1	166282612	166283012	5.61	4.62	0.68	0.00564	0.0478		ENSMUSG00000091393	166306741	166309585	-	downstream	26972	5330438I03Rik
686	1	173955466	173955866	6.49	5.64	0.68	0.00106	0.0214		ENSMUSG00000039997	173920407	173942672	-	upstream	-12795	Ifi203
1135	2	3418923	3419323	6.06	5.16	0.68	0.00273	0.0332		ENSMUSG00000026650	3409043	3422648	-	inside	3724	Meig1
730	2	11535401	11535801	6.45	5.61	0.68	0.00121	0.0228		ENSMUSG00000102376	11532596	11534694	-	upstream	-708	Gm37975
859	2	65981988	65982388	6.34	5.47	0.68	0.00175	0.028		ENSMUSG00000085160	65944299	65954070	-	upstream	-27919	Gm13617
810	2	85036986	85037386	6.33	5.47	0.68	0.00154	0.0262		ENSMUSG00000027067	85037234	85047109	+	overlapStart	-247	Ssrp1
902	2	110362784	110363184	6.24	5.37	0.68	0.00188	0.0288		ENSMUSG00000074971	110360917	110363183	-	overlapStart	398	Fibin
941	2	139678261	139678661	6.23	5.36	0.68	0.002	0.0293		ENSMUSG00000074766	139678178	139758581	+	inside	84	Ism1
1675	2	151632284	151632684	5.74	4.77	0.68	0.00598	0.0492		ENSMUSG00000027457	151590549	151632593	-	overlapStart	308	Snph
1231	2	162930981	162931381	6.15	5.26	0.68	0.00321	0.036		ENSMUSG00000016921	162931528	162937121	+	upstream	-546	Srsf6
621	3	14578420	14578820	6.61	5.78	0.68	0.000861	0.0191		ENSMUSG00000027552	14578641	14606309	+	overlapStart	-220	E2f5
633	3	57575695	57576095	6.67	5.83	0.68	0.000895	0.0195		ENSMUSG00000027803	57455649	57575910	-	overlapStart	214	Wwtr1
1606	3	65109178	65109578	5.62	4.64	0.68	0.00552	0.0474		ENSMUSG00000027827	65109384	65378223	+	overlapStart	-205	Kcnab1
1259	3	134146566	134146966	5.94	5.04	0.68	0.00339	0.0372		ENSMUSG00000044365	134236491	134262090	+	upstream	-89924	Cxxc4
306	3	159495195	159495595	7.18	6.38	0.68	0.00022	0.0099		ENSMUSG00000028175	159495433	159529955	+	overlapStart	-237	Depdc1a
995	4	54470136	54470536	6.39	5.51	0.68	0.00217	0.03		ENSMUSG00000093183	54468352	54468592	+	downstream	1785	Gm25687
1097	5	9266013	9266413	6.12	5.24	0.68	0.0026	0.0327		ENSMUSG00000089926	9264222	9266022	-	overlapStart	8	Gm15734
1485	5	26007146	26007546	5.83	4.87	0.68	0.00472	0.0438		ENSMUSG00000090671	26007027	26008035	+	inside	120	Gm5067
587	5	41708047	41708447	6.65	5.82	0.68	0.000788	0.0185		ENSMUSG00000029128	41624976	41708155	-	overlapStart	107	Rab28
1080	5	98030411	98030811	6.27	5.36	0.68	0.0025	0.0319		ENSMUSG00000029338	97882783	98030733	-	overlapStart	321	Antxr2
1136	5	108461024	108461424	6.2	5.28	0.68	0.00273	0.0332		ENSMUSG00000033623	108461232	108506976	+	overlapStart	-207	Pcgf3
391	5	109866467	109866867	6.93	6.12	0.68	0.000345	0.0122		ENSMUSG00000097140	109886231	109891137	+	upstream	-19763	Gm26779
775	5	145280262	145280662	6.49	5.65	0.68	0.00138	0.0246		ENSMUSG00000070420	145283343	145291469	+	upstream	-3080	Zscan25
232	6	59024405	59024805	7.29	6.52	0.68	0.000137	0.00813		ENSMUSG00000037709	58932090	59024549	-	overlapStart	143	Fam13a
1242	6	59426150	59426550	6.08	5.18	0.68	0.0033	0.0366		ENSMUSG00000045441	59352461	59426290	-	overlapStart	139	Gprin3
943	6	77081558	77081958	6.29	5.4	0.68	0.00201	0.0293		ENSMUSG00000060780	77242689	77257791	+	upstream	-161130	Lrrtm1
510	7	3644892	3645292	7.25	6.43	0.68	0.000582	0.0157		ENSMUSG00000035632	3645290	3661108	+	overlapStart	-397	Cnot3
1143	7	15922269	15922669	6.1	5.19	0.68	0.00276	0.0333		ENSMUSG00000041571	15917208	15922402	-	overlapStart	132	Selenow
685	7	47050382	47050782	6.53	5.68	0.68	0.00106	0.0213		ENSMUSG00000010307	47050640	47054776	+	overlapStart	-257	Tmem86a
1471	7	83813947	83814347	6.23	5.25	0.68	0.00465	0.0436		ENSMUSG00000011154	83774101	83794880	-	upstream	-19068	Cfap161
892	8	14090211	14090611	6.46	5.58	0.68	0.00186	0.0287		ENSMUSG00000051978	14027565	14090327	-	overlapStart	115	Erich1
1604	11	45944820	45945220	5.63	4.64	0.68	0.00551	0.0473		ENSMUSG00000044847	45928269	45944935	-	overlapStart	114	Lsm11
1105	12	101912970	101913370	6.08	5.18	0.68	0.00262	0.0327		ENSMUSG00000021188	101834043	101913267	-	overlapStart	296	Trip11
1339	13	21200102	21200502	5.91	4.98	0.68	0.00378	0.0389		ENSMUSG00000021326	21179445	21194724	+	downstream	20658	Trim27
1432	13	62558402	62558802	5.75	4.8	0.68	0.00445	0.0428		ENSMUSG00000094815	62543434	62543503	-	upstream	-14900	Gm22615
1078	15	33687666	33688066	6.15	5.27	0.68	0.00249	0.0319		ENSMUSG00000038984	33683876	33687883	-	overlapStart	216	Tspyl5
331	15	91191687	91192087	6.98	6.18	0.68	0.000259	0.0107		ENSMUSG00000055782	91145884	91191807	-	overlapStart	119	Abcd2
788	16	55895274	55895674	6.47	5.61	0.68	0.00143	0.025		ENSMUSG00000075033	55839953	55895279	-	overlapStart	4	Nxpe3
1585	17	17448817	17449217	5.67	4.7	0.68	0.00536	0.0466		ENSMUSG00000047786	17402672	17459387	+	inside	46146	Lix1
508	17	55891817	55892217	6.75	5.93	0.68	0.000579	0.0157		ENSMUSG00000003198	55892120	55898928	+	overlapStart	-302	Zfp959
1686	17	56507641	56508041	5.65	4.66	0.68	0.00603	0.0493		ENSMUSG00000044526	56511248	56512483	-	downstream	4841	Znrf4
1365	17	85688203	85688603	5.94	5	0.68	0.00395	0.0399		ENSMUSG00000024134	85684277	85688274	-	overlapStart	70	Six2
733	17	88597043	88597443	6.45	5.61	0.68	0.00123	0.0231		ENSMUSG00000033855	88597684	88662586	+	upstream	-640	Ston1
1234	19	50678519	50678919	6.02	5.09	0.68	0.00325	0.0363		ENSMUSG00000043531	50143301	50678646	-	overlapStart	126	Sorcs1
1075	1	5588209	5588609	6.37	5.49	0.67	0.00248	0.0318		ENSMUSG00000025905	5588466	5606131	+	overlapStart	-256	Oprk1
296	1	9545114	9545514	7.43	6.65	0.67	0.000209	0.00973		ENSMUSG00000061024	9545408	9547455	+	overlapStart	-293	Rrs1
1575	1	83159500	83159900	5.81	4.86	0.67	0.00525	0.046		ENSMUSG00000053161	83159752	83210574	+	overlapStart	-251	Daw1
960	1	161968954	161969354	6.33	5.47	0.67	0.00206	0.0295		ENSMUSG00000103393	161969200	162027106	+	overlapStart	-245	Gm38304
1065	1	167308485	167308885	6.21	5.35	0.67	0.00242	0.0313		ENSMUSG00000052428	167308378	167333978	+	inside	108	Tmco1
388	1	169969107	169969507	7.07	6.29	0.67	0.000336	0.0119		ENSMUSG00000097503	169969409	169972396	+	overlapStart	-301	3110045C21Rik
469	2	39226209	39226609	6.85	6.06	0.67	0.000496	0.0145		ENSMUSG00000026753	39194354	39226451	-	overlapStart	241	Ppp6c
1052	2	80315271	80315671	6.32	5.44	0.67	0.00236	0.0309		ENSMUSG00000027006	80315466	80354043	+	overlapStart	-194	Dnajc10
845	2	145167133	145167533	6.34	5.49	0.67	0.00166	0.0271		ENSMUSG00000063873	145167754	145642166	+	upstream	-620	Slc24a3
246	2	161109003	161109403	7.43	6.66	0.67	0.000154	0.00864		ENSMUSG00000057133	160946978	161109075	-	overlapStart	71	Chd6
352	3	19628387	19628787	7.06	6.28	0.67	0.000285	0.0111		ENSMUSG00000082766	19610368	19628677	-	overlapStart	289	1700064H15Rik
1501	3	20154853	20155253	5.85	4.94	0.67	0.00478	0.0439		ENSMUSG00000019528	20122084	20155317	-	inside	463	Gyg
780	4	94978915	94979315	6.55	5.7	0.67	0.00141	0.0249		ENSMUSG00000086251	94979203	95028544	+	overlapStart	-287	Gm12694
1695	4	120666294	120666694	5.63	4.68	0.67	0.0061	0.0496		ENSMUSG00000070803	120666572	120667820	+	overlapStart	-277	Cited4
1627	4	124802313	124802713	5.81	4.86	0.67	0.00564	0.0478		ENSMUSG00000028890	124802104	124849800	+	inside	210	Mtf1
608	4	143330498	143330898	6.67	5.87	0.67	0.000838	0.019		ENSMUSG00000088395	143340399	143340706	+	upstream	-9900	Gm26313
1392	5	3543590	3543990	5.92	5	0.67	0.00416	0.0412		ENSMUSG00000058503	3543844	3569810	+	overlapStart	-253	Fam133b
1071	5	93206636	93207036	6.25	5.37	0.67	0.00246	0.0316		ENSMUSG00000029384	93206518	93213475	+	inside	119	2010109A12Rik
1530	5	105519127	105519527	5.89	4.97	0.67	0.00501	0.0451		ENSMUSG00000054720	105519388	105613018	+	overlapStart	-260	Lrrc8c
571	6	41605258	41605658	6.69	5.89	0.67	0.000732	0.0177		ENSMUSG00000029869	41605482	41620509	+	overlapStart	-223	Ephb6
204	6	71440600	71441000	7.39	6.61	0.67	0.000108	0.0073		ENSMUSG00000002222	71388634	71440637	-	overlapStart	36	Rmnd5a
1431	6	89344949	89345349	5.94	5.02	0.67	0.00443	0.0427		ENSMUSG00000030084	89316316	89362613	-	inside	17663	Plxna1
1668	6	90550544	90550944	5.71	4.74	0.67	0.00592	0.0489		ENSMUSG00000089781	90596685	90599948	-	downstream	49403	Gm15756
229	6	122308510	122308910	7.8	7.02	0.67	0.000134	0.00809		ENSMUSG00000007458	122308720	122317680	+	overlapStart	-209	M6pr
1652	6	139248876	139249276	5.68	4.73	0.67	0.00579	0.0483		ENSMUSG00000088903	139196065	139196231	-	upstream	-52646	Gm25434
956	7	5020200	5020600	6.39	5.52	0.67	0.00205	0.0295		ENSMUSG00000074405	5020376	5033138	+	overlapStart	-175	Zfp865
1410	7	12780512	12780912	5.86	4.95	0.67	0.00429	0.042		ENSMUSG00000070822	12768092	12775658	-	upstream	-4855	Zscan18
605	7	13278535	13278935	6.79	5.99	0.67	0.000833	0.019		ENSMUSG00000070814	13258967	13278721	-	overlapStart	185	Zswim9
1067	7	27447610	27448010	6.31	5.44	0.67	0.00243	0.0314		ENSMUSG00000040466	27447978	27466144	+	overlapStart	-367	Blvrb
1227	7	89338518	89338918	6.13	5.24	0.67	0.0032	0.0359		ENSMUSG00000101924	89337179	89368419	-	inside	29900
1353	7	105633488	105633888	6.04	5.14	0.67	0.00388	0.0395		ENSMUSG00000036989	105604463	105633571	-	overlapStart	82	Trim3
636	8	20550050	20550450	6.63	5.81	0.67	0.000898	0.0195		ENSMUSG00000095403	20550331	20581999	+	overlapStart	-280	Gm21092
298	8	22060429	22060829	7.12	6.35	0.67	0.000213	0.00984		ENSMUSG00000063362	22060721	22071627	+	overlapStart	-291	Alg11
1349	8	102742086	102742486	5.94	5.04	0.67	0.00386	0.0395		ENSMUSG00000078006	102732390	102732484	-	upstream	-9603	Gm26301
1014	8	111536131	111536531	6.35	5.49	0.67	0.00224	0.0304		ENSMUSG00000033545	111536097	111626030	+	inside	35	Znrf1
116	9	4376224	4376624	8.09	7.34	0.67	4.02e-05	0.00471		ENSMUSG00000094086	4371269	4371335	-	upstream	-4890	Gm23992
240	9	7836853	7837253	7.27	6.5	0.67	0.000148	0.00848		ENSMUSG00000057367	7818227	7837064	-	overlapStart	210	Birc2
328	9	80164754	80165154	7.18	6.4	0.67	0.000256	0.0107		ENSMUSG00000033577	80165031	80311729	+	overlapStart	-276	Myo6
395	9	124282050	124282450	7.14	6.34	0.67	0.000359	0.0125		ENSMUSG00000074829	124291804	124312696	-	downstream	30645	2010315B03Rik
130	9	124422943	124423343	7.7	6.95	0.67	5e-05	0.00527		ENSMUSG00000093803	124422622	124476861	-	inside	53917	Ppp2r3d
1332	10	112163359	112163759	6.11	5.23	0.67	0.00374	0.0387		ENSMUSG00000035694	112163621	112216555	+	overlapStart	-261	Caps2
207	11	16951051	16951451	7.44	6.67	0.67	0.000113	0.00747		ENSMUSG00000044966	16951375	16954772	+	overlapStart	-323	Fbxo48
416	11	109425608	109426008	6.95	6.17	0.67	0.000396	0.0131		ENSMUSG00000020610	109425946	109452813	+	overlapStart	-337	Amz2
1539	12	8207914	8208314	5.85	4.89	0.67	0.00506	0.0453		ENSMUSG00000037669	8208107	8285758	+	overlapStart	-192	Ldah
1331	12	101718345	101718745	6.24	5.32	0.67	0.00373	0.0387		ENSMUSG00000021187	101645443	101718523	-	overlapStart	177	Tc2n
1451	12	117993461	117993861	5.83	4.9	0.67	0.00453	0.0431		ENSMUSG00000093544	117834007	117834351	-	upstream	-159111	Gm20613
111	12	118301911	118302311	7.94	7.2	0.67	3.77e-05	0.00468		ENSMUSG00000025323	118234933	118301440	-	upstream	-472	Sp4
241	13	13954283	13954683	7.56	6.78	0.67	0.000148	0.00848		ENSMUSG00000039242	13954674	13999068	+	overlapStart	-390	B3galnt2
1340	13	41016056	41016456	6.02	5.11	0.67	0.00379	0.039		ENSMUSG00000021361	41016250	41022575	+	overlapStart	-193	Tmem14c
787	14	79426282	79426682	6.51	5.68	0.67	0.00143	0.025		ENSMUSG00000043881	79426511	79431039	+	overlapStart	-228	Kbtbd7
750	14	115092034	115092434	6.61	5.77	0.67	0.00131	0.024		ENSMUSG00000022112	115092215	116525179	+	overlapStart	-180	Gpc5
320	16	84834763	84835163	7.22	6.43	0.67	0.000241	0.0104		ENSMUSG00000008976	84834925	84863779	+	overlapStart	-161	Gabpa
1460	17	37197077	37197477	5.94	5.03	0.67	0.00459	0.0433		ENSMUSG00000043827	37196707	37198011	-	inside	933	Olfr94
925	17	55878840	55879240	6.3	5.45	0.67	0.00197	0.0293		ENSMUSG00000057835	55864892	55878930	-	overlapStart	89	Zfp119a
1562	17	67354506	67354906	5.72	4.78	0.67	0.00516	0.0455		ENSMUSG00000033278	66666848	67354459	-	upstream	-48	Ptprm
1591	18	42899315	42899715	5.68	4.73	0.67	0.00543	0.0471		ENSMUSG00000084959	42935470	42938887	+	upstream	-36154	4933407I08Rik
1587	18	49708439	49708839	5.79	4.84	0.67	0.00539	0.0468		ENSMUSG00000024505	49696145	49755601	-	inside	47161	Dtwd2
694	18	70568025	70568425	6.75	5.92	0.67	0.00109	0.0216		ENSMUSG00000024513	70568189	70626131	+	overlapStart	-163	Mbd2
915	X	73458952	73459352	6.33	5.49	0.67	0.00193	0.0291		ENSMUSG00000031371	73437315	73459044	-	overlapStart	91	Haus7
559	X	123103230	123103630	6.85	6.05	0.67	0.000701	0.0173		ENSMUSG00000079450	123103495	123188795	+	overlapStart	-264	Cldn34c1
1133	1	4571728	4572128	6.45	5.59	0.66	0.00272	0.0331		ENSMUSG00000104328	4583129	4586252	-	downstream	14523	Gm37323
1155	1	4807637	4808037	6.24	5.38	0.66	0.00285	0.034		ENSMUSG00000104217	4807892	4886770	+	overlapStart	-254	Gm37988
652	1	6214409	6214809	6.64	5.84	0.66	0.000948	0.0201		ENSMUSG00000090031	6209866	6215293	-	inside	883	4732440D04Rik
1467	1	182124512	182124912	5.97	5.08	0.66	0.00463	0.0435		ENSMUSG00000026511	182124737	182132407	+	overlapStart	-224	Srp9
221	2	3283753	3284153	7.69	6.94	0.66	0.000123	0.00765		ENSMUSG00000026643	3284212	3328877	+	upstream	-458	Nmt2
1446	2	65931788	65932188	5.99	5.08	0.66	0.00453	0.0431		ENSMUSG00000085160	65944299	65954070	-	downstream	22281	Gm13617
1302	2	80448058	80448458	6.09	5.22	0.66	0.00359	0.038		ENSMUSG00000027004	80411970	80447625	-	upstream	-434	Frzb
1009	2	90679088	90679488	6.28	5.44	0.66	0.00223	0.0304		ENSMUSG00000051329	90677215	90736328	+	inside	1874	Nup160
1473	2	105987158	105987558	5.9	5	0.66	0.00467	0.0437		ENSMUSG00000093363	105992757	105992881	+	upstream	-5598	Gm22002
366	2	150136533	150136933	7.24	6.46	0.66	0.000307	0.0116		ENSMUSG00000068134	150114406	150136708	-	overlapStart	174	Zfp120
875	3	116507966	116508366	6.39	5.57	0.66	0.0018	0.0284		ENSMUSG00000000339	116488963	116508208	-	overlapStart	241	Rtca
381	3	157924951	157925351	7.34	6.57	0.66	0.000323	0.0117		ENSMUSG00000028177	157925269	157927147	+	overlapStart	-317	1810013D15Rik
1461	4	115828290	115828690	6	5.11	0.66	0.00459	0.0433		ENSMUSG00000028709	115828092	115836185	+	inside	199	Mob3c
1418	4	145463621	145464021	5.99	5.12	0.66	0.00435	0.0423		ENSMUSG00000052912	145464204	145467420	+	upstream	-582	Smarca5-ps
935	5	4104481	4104881	6.4	5.58	0.66	0.002	0.0293		ENSMUSG00000001467	4081145	4104746	-	overlapStart	264	Cyp51
1455	5	31047995	31048395	6.14	5.24	0.66	0.00456	0.0432		ENSMUSG00000013622	31048312	31054633	+	overlapStart	-316	Atraid
414	5	150665527	150665927	7.02	6.23	0.66	0.000393	0.0131		ENSMUSG00000029655	150608007	150665612	-	overlapStart	84	N4bp2l2
867	6	6955747	6956147	6.62	5.78	0.66	0.00177	0.0282		ENSMUSG00000042505	6956004	7042979	+	overlapStart	-256	Sdhaf3
1626	6	17748992	17749392	5.88	4.97	0.66	0.00563	0.0477		ENSMUSG00000081077	17711687	17712941	-	upstream	-36052	Gm13899
1510	6	146530731	146531131	5.86	4.95	0.66	0.00487	0.0445		ENSMUSG00000030287	146108299	146502223	-	upstream	-28509	Itpr2
692	7	13054545	13054945	6.58	5.78	0.66	0.00108	0.0216		ENSMUSG00000030380	13042303	13054764	-	overlapStart	218	Mzf1
494	7	16874989	16875389	7.01	6.21	0.66	0.000551	0.0153		ENSMUSG00000078794	16875317	16887301	+	overlapStart	-327	Dact3
1690	7	57509831	57510231	5.75	4.82	0.66	0.00606	0.0494		ENSMUSG00000055078	57407690	57510009	-	overlapStart	177	Gabra5
389	7	105811072	105811472	7.31	6.54	0.66	0.000337	0.0119		ENSMUSG00000030879	105806658	105811099	-	overlapStart	26	Mrpl17
1243	7	107690470	107690870	6.17	5.31	0.66	0.00331	0.0368		ENSMUSG00000049740	107623971	107625161	-	upstream	-65310	5330417H12Rik
1610	8	36952951	36953351	5.87	4.94	0.66	0.00554	0.0475		ENSMUSG00000031523	36567751	36953143	-	overlapStart	191	Dlc1
1301	9	110131746	110132146	6.05	5.18	0.66	0.00359	0.038		ENSMUSG00000032481	110132024	110240177	+	overlapStart	-277	Smarcc1
1663	10	18407430	18407830	5.83	4.92	0.66	0.0059	0.0489		ENSMUSG00000039835	18390322	18533892	+	inside	17109	Nhsl1
583	10	92722198	92722598	6.69	5.89	0.66	0.000768	0.0182		ENSMUSG00000019988	92684746	92722420	-	overlapStart	221	Nedd1
376	11	22286936	22287336	7.51	6.73	0.66	0.000319	0.0117		ENSMUSG00000042302	22005828	22342292	-	inside	55355	Ehbp1
1375	12	91400213	91400613	6	5.11	0.66	0.00406	0.0407		ENSMUSG00000020963	91400994	91540509	+	upstream	-780	Tshr
1081	13	62015679	62016079	6.24	5.38	0.66	0.0025	0.0319		ENSMUSG00000094096	62013035	62013144	-	upstream	-2536	Gm25649
577	13	74317181	74317581	6.93	6.13	0.66	0.000755	0.018		ENSMUSG00000021576	74303121	74317326	-	overlapStart	144	Pdcd6
558	13	115787896	115788296	6.87	6.09	0.66	0.000701	0.0173		ENSMUSG00000061669	116153781	116154134	+	upstream	-365884	Rpl34-ps2
1062	13	118714338	118714738	6.33	5.49	0.66	0.0024	0.0312		ENSMUSG00000086709	118695292	118715396	-	inside	1057	Gm16263
1514	14	45388700	45389100	5.9	5	0.66	0.0049	0.0447		ENSMUSG00000037722	45376334	45388802	-	overlapStart	101	Gnpnat1
542	14	102402278	102402678	7.05	6.26	0.66	0.000673	0.017		ENSMUSG00000095037	102329530	102329661	-	upstream	-72618	Gm22347
1669	15	55071934	55072334	5.85	4.94	0.66	0.00592	0.0489		ENSMUSG00000037343	55015129	55072152	-	overlapStart	217	Taf2
1309	16	76896271	76896671	6.07	5.19	0.66	0.00361	0.038		ENSMUSG00000102036	76819585	76841784	-	upstream	-54488	1700063K16Rik
1127	16	91484898	91485298	6.26	5.41	0.66	0.00269	0.0329		ENSMUSG00000022967	91485238	91507441	+	overlapStart	-339	Ifnar1
580	17	21679700	21680100	6.9	6.11	0.66	0.000758	0.018		ENSMUSG00000073448	21690766	21691024	+	upstream	-11065	Gm10509
1124	17	22314729	22315129	6.49	5.62	0.66	0.00269	0.0329		ENSMUSG00000033972	22337989	22361400	-	downstream	46670	Zfp944
670	17	62882928	62883328	6.72	5.91	0.66	0.00101	0.0209		ENSMUSG00000048915	62604184	62881317	-	upstream	-1612	Efna5
714	18	70052933	70053333	6.6	5.78	0.66	0.00116	0.0224		ENSMUSG00000086824	69969677	69972366	+	downstream	83257	4930448D08Rik
1015	19	40612090	40612490	6.39	5.56	0.66	0.00224	0.0304		ENSMUSG00000048120	40612366	40741602	+	overlapStart	-275	Entpd1
879	1	55405625	55406025	6.52	5.71	0.65	0.00181	0.0284		ENSMUSG00000038349	55405921	55754285	+	overlapStart	-295	Plcl1
295	1	140245466	140245866	7.51	6.76	0.65	0.000209	0.00973		ENSMUSG00000052726	140246158	140612067	+	upstream	-691	Kcnt2
1584	1	173349925	173350325	5.9	5.02	0.65	0.00533	0.0464		ENSMUSG00000037860	173350879	173466040	+	upstream	-953	Aim2
1442	1	194879571	194879971	5.93	5.05	0.65	0.00451	0.0431		ENSMUSG00000084631	194858657	194858950	+	downstream	20915	Gm23885
1190	2	12060345	12060745	6.44	5.58	0.65	0.00301	0.0349		ENSMUSG00000080801	12082612	12083992	-	downstream	23646	Gm13310
171	2	109917345	109917745	7.83	7.09	0.65	8.51e-05	0.00684		ENSMUSG00000050199	109917647	110014257	+	overlapStart	-301	Lgr4
540	2	140170437	140170837	6.97	6.2	0.65	0.000666	0.017		ENSMUSG00000045624	140119883	140170564	-	overlapStart	126	Esf1
1256	4	10874171	10874571	6.16	5.31	0.65	0.00338	0.0371		ENSMUSG00000059482	10874498	10899425	+	overlapStart	-326	2610301B20Rik
803	4	111719766	111720166	6.53	5.73	0.65	0.0015	0.0257		ENSMUSG00000034401	111719984	111829184	+	overlapStart	-217	Spata6
665	5	53998191	53998591	6.66	5.88	0.65	0.000988	0.0205		ENSMUSG00000039156	53998417	54121057	+	overlapStart	-225	Stim2
918	6	22356038	22356438	6.42	5.62	0.65	0.00196	0.0293		ENSMUSG00000029672	22306520	22356243	-	overlapStart	204	Fam3c
274	6	28480010	28480410	7.5	6.76	0.65	0.000187	0.00938		ENSMUSG00000001424	28475139	28935162	+	inside	4872	Snd1
449	6	42644978	42645378	7.15	6.39	0.65	0.000469	0.0144		ENSMUSG00000029851	42623019	42645254	-	overlapStart	275	Tcaf2
848	6	42692916	42693316	6.47	5.67	0.65	0.00168	0.0273		ENSMUSG00000036667	42668002	42710072	-	inside	17155	Tcaf1
405	6	58640309	58640709	7.02	6.26	0.65	0.000378	0.0129		ENSMUSG00000029802	58584523	58692869	+	inside	55787	Abcg2
984	6	137754356	137754756	6.44	5.62	0.65	0.00213	0.0298		ENSMUSG00000030225	137754542	137837891	+	overlapStart	-185	Dera
1459	7	17062334	17062734	5.93	5.05	0.65	0.00459	0.0433		ENSMUSG00000004328	17031507	17062427	-	overlapStart	92	Hif3a
545	7	119793831	119794231	6.89	6.11	0.65	0.000674	0.017		ENSMUSG00000030929	119768679	119794058	-	overlapStart	226	Eri2
840	7	140036296	140036696	6.63	5.83	0.65	0.00165	0.0271		ENSMUSG00000025474	139995955	140036350	-	overlapStart	53	Tubgcp2
852	8	4493045	4493445	6.65	5.85	0.65	0.0017	0.0275		ENSMUSG00000008206	4493026	4531680	+	inside	20	Cers4
1504	8	32293065	32293465	5.95	5.06	0.65	0.00482	0.0441		ENSMUSG00000089370	32186129	32186248	+	downstream	106937	Gm22140
868	8	45975139	45975539	6.66	5.84	0.65	0.00177	0.0282		ENSMUSG00000031634	45975528	45996958	+	overlapStart	-388	Ufsp2
1354	9	9238622	9239022	6.21	5.34	0.65	0.00389	0.0396		ENSMUSG00000050730	8994329	9239101	-	inside	478	Arhgap42
1250	9	13296468	13296868	6.25	5.41	0.65	0.00335	0.0369		ENSMUSG00000095068	13275516	13275622	+	downstream	20953	Gm26189
1377	9	37420684	37421084	6.08	5.23	0.65	0.00407	0.0407		ENSMUSG00000032128	37415669	37433163	-	inside	12478	Robo3
1224	10	81182595	81182995	6.67	5.81	0.65	0.00319	0.0359		ENSMUSG00000034974	81183007	81193197	+	upstream	-411	Dapk3
1593	10	88146745	88147145	6.05	5.16	0.65	0.00545	0.0471		ENSMUSG00000035351	88146992	88178388	+	overlapStart	-246	Nup37
1248	10	103236096	103236496	6.21	5.37	0.65	0.00334	0.0368		ENSMUSG00000019892	103063198	103236322	-	overlapStart	225	Lrriq1
300	10	115384678	115385078	7.46	6.72	0.65	0.000214	0.00984		ENSMUSG00000034163	115384959	115432772	+	overlapStart	-280	Zfc3h1
1443	10	125389402	125389802	6.07	5.22	0.65	0.00451	0.0431		ENSMUSG00000020102	125226464	125328963	-	upstream	-60440	Slc16a7
717	12	95694993	95695393	6.7	5.92	0.65	0.00118	0.0226		ENSMUSG00000047414	95692226	95785215	+	inside	2768	Flrt2
1337	13	11099232	11099632	6.35	5.5	0.65	0.00376	0.0388		ENSMUSG00000077618	11426779	11426898	-	downstream	327665	Gm25496
1144	13	18948107	18948507	6.26	5.44	0.65	0.00277	0.0334		ENSMUSG00000021314	18948371	19150913	+	overlapStart	-263	Amph
1221	13	22035519	22035919	6.72	5.88	0.65	0.00318	0.0359		ENSMUSG00000069302	22035164	22035568	-	overlapStart	48	Hist1h2ah
1687	13	62684847	62685247	5.87	4.98	0.65	0.00603	0.0493		ENSMUSG00000074863	62699406	62726689	-	downstream	41841	Platr25
1641	14	52304797	52305197	5.91	5.03	0.65	0.00571	0.048		ENSMUSG00000022160	52294668	52305128	-	overlapStart	330	Mettl3
1553	14	119099215	119099615	6.06	5.19	0.65	0.00511	0.0454		ENSMUSG00000042104	118985039	119099430	-	overlapStart	214	Uggt2
214	14	122983203	122983603	7.53	6.79	0.65	0.000117	0.00752		ENSMUSG00000041594	122918971	122984035	-	inside	831	Tmtc4
1381	15	27681420	27681820	6.02	5.17	0.65	0.0041	0.0409		ENSMUSG00000056069	27655071	27681542	-	overlapStart	121	Fam105a
1496	15	51877188	51877588	6.04	5.17	0.65	0.00477	0.0439		ENSMUSG00000022313	51877429	51884614	+	overlapStart	-240	Utp23
1323	15	63755682	63756082	6.07	5.22	0.65	0.00368	0.0384		ENSMUSG00000079025	63775968	63808759	-	downstream	53076	Gsdmc
557	17	17004805	17005205	6.86	6.08	0.65	0.0007	0.0173		ENSMUSG00000060149	16951539	16974157	+	downstream	53267	BC002059
618	17	21488768	21489168	7.02	6.23	0.65	0.000858	0.0191		ENSMUSG00000097759	21485177	21488875	-	overlapStart	106	Gm26753
1313	18	46198591	46198991	6.18	5.33	0.65	0.00363	0.0381		ENSMUSG00000103616	46199021	46199731	+	upstream	-429	1700018A14Rik
1329	19	9982374	9982774	6.07	5.22	0.65	0.00372	0.0386		ENSMUSG00000024661	9982703	9985092	+	overlapStart	-328	Fth1
244	1	7088637	7089037	7.95	7.22	0.64	0.000151	0.00852		ENSMUSG00000051285	7088920	7173628	+	overlapStart	-282	Pcmtd1
589	1	23383217	23383617	6.94	6.17	0.64	0.000792	0.0185		ENSMUSG00000026158	23366424	23397772	-	inside	14554	Ogfrl1
502	1	43933715	43934115	7.03	6.28	0.64	0.000561	0.0154		ENSMUSG00000041763	43933647	44003000	+	inside	69	Tpp2
970	1	44147642	44148042	6.5	5.7	0.64	0.00208	0.0296		ENSMUSG00000026048	44147744	44181260	+	overlapStart	-101	Ercc5
460	1	71102876	71103276	7.45	6.69	0.64	0.000484	0.0145		ENSMUSG00000026196	71027498	71103146	-	overlapStart	269	Bard1
1160	1	81593570	81593970	6.33	5.52	0.64	0.00288	0.0342		ENSMUSG00000101986	81554157	81557483	-	upstream	-36088	Gm6198
1116	1	121327639	121328039	6.4	5.59	0.64	0.00267	0.0329		ENSMUSG00000104253	121328092	121331149	+	upstream	-452	Gm37174
884	1	160906172	160906572	6.54	5.75	0.64	0.00182	0.0284		ENSMUSG00000040423	160906418	160974978	+	overlapStart	-245	Rc3h1
122	1	178187273	178187673	8.06	7.35	0.64	4.27e-05	0.0048		ENSMUSG00000026502	178187417	178257301	+	overlapStart	-143	Desi2
1202	1	195092185	195092585	6.4	5.58	0.64	0.00308	0.0353		ENSMUSG00000016493	195041238	195092249	-	overlapStart	63	Cd46
613	1	195130886	195131286	6.8	6.04	0.64	0.000845	0.019		ENSMUSG00000016481	195097382	195131586	-	inside	699	Cr1l
1364	2	30363928	30364328	6.53	5.69	0.64	0.00395	0.0399		ENSMUSG00000026858	30364233	30385521	+	overlapStart	-304	Miga2
1417	2	80638593	80638993	6.26	5.41	0.64	0.00433	0.0422		ENSMUSG00000086436	80629284	80629568	-	upstream	-9026	Gm13690
871	2	150451347	150451747	6.68	5.89	0.64	0.00179	0.0283		ENSMUSG00000068130	150407141	150451486	-	overlapStart	138	Zfp442
812	2	177957153	177957553	6.64	5.86	0.64	0.00155	0.0263		ENSMUSG00000078862	177935993	177957297	-	overlapStart	143	Gm14326
1362	3	90490865	90491265	6.23	5.4	0.64	0.00394	0.0398		ENSMUSG00000001018	90488026	90491033	-	overlapStart	167	Snapin
1527	3	98427504	98427904	6.24	5.38	0.64	0.00498	0.045		ENSMUSG00000090817	98445675	98457073	-	downstream	29568	Gm4450
1093	3	116512871	116513271	6.37	5.56	0.64	0.00257	0.0324		ENSMUSG00000000340	116513070	116549976	+	overlapStart	-198	Dbt
728	3	133310310	133310710	6.84	6.08	0.64	0.00121	0.0228		ENSMUSG00000028013	133310110	133378235	+	inside	201	Ppa2
1457	3	146499528	146499928	6.24	5.4	0.64	0.00456	0.0432		ENSMUSG00000068523	146499834	146505572	+	overlapStart	-305	Gng5
1163	4	3233995	3234395	6.43	5.61	0.64	0.00289	0.0343		ENSMUSG00000085180	3242055	3258092	+	upstream	-8059	AI838599
1437	4	15148854	15149254	6.05	5.21	0.64	0.0045	0.0431		ENSMUSG00000040536	14952245	15149794	-	inside	939	Necab1
732	4	20777940	20778340	6.85	6.06	0.64	0.00122	0.023		ENSMUSG00000055761	20118874	20778866	-	inside	925	Nkain3
704	5	21056156	21056556	6.71	5.94	0.64	0.00111	0.0217		ENSMUSG00000028771	20986645	21055911	-	upstream	-246	Ptpn12
1182	5	22550190	22550590	6.37	5.56	0.64	0.00299	0.0348		ENSMUSG00000097207	22550437	22807850	+	overlapStart	-246	6030443J06Rik
966	5	90930938	90931338	6.5	5.71	0.64	0.00207	0.0295		ENSMUSG00000029376	90931196	91021360	+	overlapStart	-257	Mthfd2l
413	6	8509056	8509456	7.43	6.68	0.64	0.000393	0.0131		ENSMUSG00000029638	8509600	8597548	+	upstream	-543	Glcci1
309	6	57535395	57535795	7.43	6.69	0.64	0.000223	0.00991		ENSMUSG00000037826	57506502	57535426	-	overlapStart	30	Ppm1k
703	6	57703135	57703535	6.81	6.03	0.64	0.00111	0.0217		ENSMUSG00000062190	57702601	57739438	+	inside	535	Lancl2
1595	6	65778780	65779180	5.97	5.1	0.64	0.00545	0.0471		ENSMUSG00000029913	65778988	65936373	+	overlapStart	-207	Prdm5
799	6	134034814	134035214	6.66	5.86	0.64	0.00149	0.0257		ENSMUSG00000030199	134035700	134270158	+	upstream	-885	Etv6
1356	7	58658046	58658446	6.16	5.34	0.64	0.0039	0.0397		ENSMUSG00000025324	58658202	58829426	+	overlapStart	-155	Atp10a
648	7	110121585	110121985	6.78	6.02	0.64	0.000934	0.0199		ENSMUSG00000031016	110122350	110142112	+	upstream	-764	Wee1
1030	8	36613787	36614187	6.6	5.82	0.64	0.00229	0.0306		ENSMUSG00000039620	36457548	36514320	+	downstream	156240	6430573F11Rik
551	9	26806315	26806715	6.91	6.15	0.64	0.000686	0.0171		ENSMUSG00000036395	26763044	26806468	-	overlapStart	152	Glb1l2
179	9	36767577	36767977	7.75	7.03	0.64	8.91e-05	0.00684		ENSMUSG00000096993	36767910	36782675	+	overlapStart	-332	Gm26787
1521	9	75610980	75611380	5.97	5.12	0.64	0.00495	0.0449		ENSMUSG00000032186	75565621	75611325	-	overlapStart	344	Tmod2
789	9	78587908	78588308	6.94	6.17	0.64	0.00143	0.025		ENSMUSG00000049624	78536488	78588041	-	overlapStart	132	Slc17a5
418	10	52417211	52417611	7.22	6.47	0.64	0.000401	0.0132		ENSMUSG00000023068	52417547	52440192	+	overlapStart	-335	Nus1
1132	10	128888911	128889311	6.33	5.53	0.64	0.00272	0.0331		ENSMUSG00000025352	128882295	128891718	-	inside	2806	Gdf11
408	10	130541897	130542297	7.14	6.4	0.64	0.000388	0.0131		ENSMUSG00000096766	130557348	130557464	-	downstream	15566	Gm23793
1335	11	32454801	32455201	6.17	5.35	0.64	0.00376	0.0388		ENSMUSG00000044949	32455370	32516687	+	upstream	-568	Ubtd2
245	12	40445695	40446095	7.55	6.83	0.64	0.000154	0.00864		ENSMUSG00000035954	40446053	40846486	+	overlapStart	-357	Dock4
837	12	116262767	116263167	6.58	5.79	0.64	0.00164	0.027		ENSMUSG00000042050	116207050	116263025	-	overlapStart	257	Wdr60
903	13	8870915	8871315	6.6	5.8	0.64	0.00188	0.0288		ENSMUSG00000021147	8802968	8871909	-	inside	993	Wdr37
1359	13	14630000	14630400	6.24	5.4	0.64	0.00391	0.0397		ENSMUSG00000039182	14630245	14638202	+	overlapStart	-244	AW209491
986	13	89739295	89739695	6.46	5.67	0.64	0.00213	0.0298		ENSMUSG00000089940	89739460	89887166	+	overlapStart	-164	Gm4117
751	13	110280032	110280432	6.85	6.06	0.64	0.00131	0.024		ENSMUSG00000021700	110054187	110280206	-	overlapStart	173	Rab3c
562	14	93890647	93891047	6.91	6.16	0.64	0.00071	0.0174		ENSMUSG00000055421	93013410	93890679	-	overlapStart	31	Pcdh9
411	15	43476956	43477356	7.21	6.46	0.64	0.00039	0.0131		ENSMUSG00000072592	43430943	43477036	-	overlapStart	79	Gm10373
1374	15	75704031	75704431	6.26	5.42	0.64	0.00405	0.0407		ENSMUSG00000022580	75704280	75714410	+	overlapStart	-248	Rhpn1
134	16	64851685	64852085	7.98	7.28	0.64	5.3e-05	0.00545		ENSMUSG00000054604	64851996	64859507	+	overlapStart	-310	Cggbp1
173	17	17234565	17234965	7.72	7.01	0.64	8.79e-05	0.00684		ENSMUSG00000072761	17294443	17319511	+	upstream	-59877	Gm6712
1478	18	63708419	63708819	6.15	5.31	0.64	0.0047	0.0438		ENSMUSG00000040560	63708695	63989760	+	overlapStart	-275	Wdr7
278	18	90510034	90510434	7.48	6.75	0.64	0.000191	0.00949		ENSMUSG00000024614	90510154	90543267	+	overlapStart	-119	Tmx3
591	1	32172457	32172857	6.99	6.25	0.63	0.000794	0.0185		ENSMUSG00000026058	32172714	32658568	+	overlapStart	-256	Khdrbs2
1321	1	45925463	45925863	6.41	5.59	0.63	0.00368	0.0384		ENSMUSG00000025993	45908068	45926523	-	inside	1059	Slc40a1
397	1	111864804	111865204	7.33	6.6	0.63	0.000364	0.0126		ENSMUSG00000038702	111858702	111864918	-	overlapStart	113	Dsel
1475	2	57238101	57238501	6.36	5.55	0.63	0.00468	0.0438		ENSMUSG00000054181	57236227	57238508	-	inside	406	A930012O16Rik
715	2	138256340	138256740	6.85	6.1	0.63	0.00117	0.0225		ENSMUSG00000062098	138256565	138589292	+	overlapStart	-224	Btbd3
919	3	94412967	94413367	6.65	5.87	0.63	0.00196	0.0293		ENSMUSG00000041912	94413296	94432633	+	overlapStart	-328	Tdrkh
314	3	114030243	114030643	7.76	7.04	0.63	0.000233	0.0102		ENSMUSG00000027966	114030540	114220718	+	overlapStart	-296	Col11a1
561	3	142395521	142395921	6.93	6.18	0.63	0.000705	0.0173		ENSMUSG00000028273	142239586	142395696	-	overlapStart	174	Pdlim5
942	3	159839481	159839881	6.61	5.83	0.63	0.002	0.0293		ENSMUSG00000028173	159839737	159935833	+	overlapStart	-255	Wls
311	4	9669051	9669451	7.46	6.74	0.63	0.000226	0.01		ENSMUSG00000092724	9669279	9669350	+	includeFeature	-227	Gm25677
1622	4	13364777	13365177	6.05	5.2	0.63	0.0056	0.0476		ENSMUSG00000081327	13444770	13445141	+	upstream	-79992	Gm11819
565	4	74251639	74252039	6.9	6.16	0.63	0.000715	0.0174		ENSMUSG00000085482	74250324	74251714	-	overlapStart	74	A230083N12Rik
1698	5	69592089	69592489	6.03	5.2	0.63	0.00611	0.0496		ENSMUSG00000029209	69573108	69592337	-	overlapStart	247	Gnpda2
1660	5	115158080	115158480	6.31	5.45	0.63	0.00588	0.0488		ENSMUSG00000048578	115142981	115158179	-	overlapStart	98	Mlec
446	6	70792026	70792426	7.16	6.42	0.63	0.000466	0.0144		ENSMUSG00000053604	70765720	70792232	-	overlapStart	205	Rpia
1166	6	77979614	77980014	6.39	5.59	0.63	0.00291	0.0345		ENSMUSG00000063063	76881637	77979699	-	overlapStart	84	Ctnna2
1172	6	123698766	123699166	6.47	5.68	0.63	0.00293	0.0345		ENSMUSG00000091620	123702821	123742291	+	upstream	-4054	Vmn2r23
1151	7	10495252	10495652	6.38	5.59	0.63	0.00283	0.0339		ENSMUSG00000030393	10487229	10495394	-	overlapStart	141	Zik1
1561	7	97480745	97481145	6.13	5.31	0.63	0.00515	0.0455		ENSMUSG00000025133	97480956	97541397	+	overlapStart	-210	Ints4
478	7	102210200	102210600	7.33	6.6	0.63	0.000507	0.0146		ENSMUSG00000030990	102210208	102238567	+	overlapStart	-7	Pgap2
817	7	116504097	116504497	6.83	6.06	0.63	0.00156	0.0264		ENSMUSG00000030659	116504369	116540554	+	overlapStart	-271	Nucb2
1667	9	40730699	40731099	6.18	5.34	0.63	0.00591	0.0489		ENSMUSG00000086014	40718906	40719986	-	upstream	-10714	Gm16095
1611	9	105494948	105495348	6.1	5.27	0.63	0.00555	0.0475		ENSMUSG00000099373	105470520	105480194	+	downstream	24429	Gm19667
1088	9	109875151	109875551	6.8	6.01	0.63	0.00254	0.0322		ENSMUSG00000032477	109875579	109893888	+	upstream	-427	Cdc25a
1689	10	19015173	19015573	6.02	5.17	0.63	0.00605	0.0494		ENSMUSG00000019850	19000910	19015657	-	inside	483	Tnfaip3
1085	10	56228750	56229150	6.8	6	0.63	0.00254	0.0322		ENSMUSG00000038122	56014298	56228689	-	upstream	-62	Tbc1d32
1592	10	78752444	78752844	6.17	5.33	0.63	0.00543	0.0471		ENSMUSG00000078442	78746924	78753067	-	inside	622	Ccdc105
1343	10	105982354	105982754	6.4	5.61	0.63	0.00381	0.0391		ENSMUSG00000088415	105929612	105929743	-	upstream	-52612	Gm24237
183	10	122097080	122097480	7.89	7.19	0.63	9.12e-05	0.00684		ENSMUSG00000034620	122078114	122097371	-	overlapStart	290	Tmem5
1505	11	30771484	30771884	6.18	5.37	0.63	0.00482	0.0441		ENSMUSG00000040850	30771726	30880361	+	overlapStart	-241	Psme4
1633	12	118500418	118500818	6.22	5.39	0.63	0.00568	0.0479		ENSMUSG00000065348	118504928	118505034	-	downstream	4615	Gm25577
1318	13	28629831	28630231	6.32	5.52	0.63	0.00365	0.0382		ENSMUSG00000099158	28710781	28710873	-	downstream	81041	Mir6368
1254	13	74522393	74522793	6.32	5.52	0.63	0.00337	0.0371		ENSMUSG00000069208	74480517	74482943	-	upstream	-39451	Zfp825
354	13	75707230	75707630	7.27	6.55	0.63	0.000287	0.0112		ENSMUSG00000001542	75707484	75772356	+	overlapStart	-253	Ell2
760	13	81657430	81657830	6.78	6.03	0.63	0.00133	0.0242		ENSMUSG00000035840	81657806	81671888	+	overlapStart	-375	Lysmd3
1384	14	46760285	46760685	6.34	5.51	0.63	0.00411	0.0409		ENSMUSG00000037628	46760541	46771525	+	overlapStart	-255	Cdkn3
1409	14	67008698	67009098	6.27	5.45	0.63	0.00429	0.042		ENSMUSG00000022051	66985239	67008877	-	overlapStart	178	Bnip3l
896	16	74411502	74411902	6.55	5.77	0.63	0.00187	0.0287		ENSMUSG00000052516	73892306	74411825	-	overlapStart	322	Robo2
160	17	3083998	3084398	8.94	8.24	0.63	7.18e-05	0.00619		ENSMUSG00000023795	3076578	3084183	-	overlapStart	184	Pisd-ps2
191	17	20944978	20945378	7.96	7.26	0.63	9.58e-05	0.00692		ENSMUSG00000007564	20945311	20965916	+	overlapStart	-332	Ppp2r1a
1550	18	60848778	60849178	6.23	5.37	0.63	0.00511	0.0454		ENSMUSG00000024613	60813755	60848971	-	overlapStart	192	Tcof1
1649	18	69344183	69344583	6.08	5.23	0.63	0.00577	0.0482		ENSMUSG00000053477	69344146	69687967	+	inside	38	Tcf4
668	18	80151598	80151998	6.93	6.18	0.63	0.001	0.0207		ENSMUSG00000053950	80126311	80151482	-	upstream	-117	Adnp2
216	1	175692664	175693064	7.91	7.22	0.62	0.000119	0.00763		ENSMUSG00000026525	175662421	175692776	-	overlapStart	111	Opn3
1229	2	112454761	112455161	6.41	5.64	0.62	0.0032	0.0359		ENSMUSG00000055943	112454997	112472162	+	overlapStart	-235	Emc7
1070	3	41082934	41083334	6.61	5.85	0.62	0.00245	0.0316		ENSMUSG00000049940	41066326	41083046	-	overlapStart	111	Pgrmc2
1336	5	9725968	9726368	6.34	5.55	0.62	0.00376	0.0388		ENSMUSG00000003974	9485236	9725352	-	upstream	-617	Grm3
1274	6	138140275	138140675	6.45	5.66	0.62	0.00348	0.0376		ENSMUSG00000008540	138140316	138156755	+	overlapStart	-40	Mgst1
664	7	59228428	59228828	7.05	6.32	0.62	0.000987	0.0205		ENSMUSG00000025326	59228752	59306727	+	overlapStart	-323	Ube3a
1602	7	92636938	92637338	6.18	5.37	0.62	0.0055	0.0473		ENSMUSG00000103887	92637208	92637526	+	overlapStart	-269	Gm37008
1696	7	119720609	119721009	6.14	5.31	0.62	0.00611	0.0496		ENSMUSG00000030942	119715096	119720765	-	overlapStart	155	Thumpd1
1490	7	141193886	141194286	6.23	5.43	0.62	0.00474	0.0438		ENSMUSG00000025499	141189105	141194005	-	overlapStart	118	Hras
1434	8	53638841	53639241	6.49	5.67	0.62	0.00446	0.0429		ENSMUSG00000039396	53586867	53639065	-	overlapStart	223	Neil3
1319	8	71950802	71951202	6.36	5.57	0.62	0.00366	0.0382		ENSMUSG00000052446	71951038	71993408	+	overlapStart	-235	Zfp961
666	9	35569965	35570365	6.94	6.22	0.62	0.000989	0.0205		ENSMUSG00000074452	35570284	35690318	+	overlapStart	-318	Pate2
1470	10	29146771	29147171	6.2	5.39	0.62	0.00465	0.0436		ENSMUSG00000056316	29143282	29144194	-	upstream	-2578	Gm9996
1491	10	53379738	53380138	6.38	5.56	0.62	0.00474	0.0438		ENSMUSG00000038594	53278081	53379851	-	overlapStart	112	Cep85l
1238	10	89443761	89444161	6.42	5.64	0.62	0.00326	0.0363		ENSMUSG00000074802	89408823	89443967	-	overlapStart	205	Gas2l3
1035	10	115362160	115362560	6.7	5.95	0.62	0.00231	0.0307		ENSMUSG00000069520	115340739	115362262	-	overlapStart	101	Tmem19
1651	11	23895092	23895492	6.08	5.26	0.62	0.00579	0.0483		ENSMUSG00000020273	23862646	23895253	-	overlapStart	160	Papolg
1532	12	72442109	72442509	6.26	5.45	0.62	0.00502	0.0452		ENSMUSG00000021090	72441866	72514334	+	inside	244	Lrrc9
1631	13	3633853	3634253	6.1	5.29	0.62	0.00566	0.0479		ENSMUSG00000033781	3634032	3651774	+	overlapStart	-178	Asb13
1159	13	4771419	4771819	6.48	5.71	0.62	0.00287	0.0342		ENSMUSG00000053499	4771649	4836485	+	overlapStart	-229	Gm5444
1680	13	67683399	67683799	6.09	5.26	0.62	0.00601	0.0493		ENSMUSG00000048280	67667437	67687071	-	inside	3671	Zfp738
1433	14	17660672	17661072	6.24	5.44	0.62	0.00446	0.0429		ENSMUSG00000021779	17660960	18038088	+	overlapStart	-287	Thrb
1291	17	13007632	13008032	6.6	5.8	0.62	0.00354	0.0379		ENSMUSG00000006818	13007839	13018119	+	overlapStart	-206	Sod2
719	17	21450129	21450529	6.93	6.19	0.62	0.00118	0.0226		ENSMUSG00000023892	21450352	21465591	+	overlapStart	-222	Zfp51
972	17	23193005	23193405	6.82	6.06	0.62	0.00209	0.0296		ENSMUSG00000002617	23173869	23193252	-	overlapStart	246	Zfp40
1212	17	88440322	88440722	6.37	5.59	0.62	0.00311	0.0354		ENSMUSG00000034998	88440711	88490533	+	overlapStart	-388	Foxn2
783	17	94834606	94835006	6.94	6.19	0.62	0.00141	0.0249		ENSMUSG00000097460	94834906	94836642	+	overlapStart	-299	Gm26734
637	X	18162220	18162620	7.02	6.29	0.62	0.000901	0.0195		ENSMUSG00000037369	18162575	18279936	+	overlapStart	-354	Kdm6a
1387	1	66174986	66175386	6.52	5.75	0.61	0.00412	0.041		ENSMUSG00000015222	66175273	66442583	+	overlapStart	-286	Map2
1096	1	95667421	95667821	6.75	6.01	0.61	0.00258	0.0325		ENSMUSG00000040710	95587682	95667571	-	overlapStart	149	St8sia4
448	1	144004067	144004467	7.44	6.74	0.61	0.000467	0.0144		ENSMUSG00000026360	143999338	144004161	-	overlapStart	93	Rgs2
492	2	23155838	23156238	7.24	6.53	0.61	0.000547	0.0153		ENSMUSG00000026779	23115606	23156024	-	overlapStart	185	Mastl
1661	2	39007840	39008240	6.19	5.4	0.61	0.00588	0.0488		ENSMUSG00000026755	39008076	39015877	+	overlapStart	-235	Arpc5l
824	2	150904588	150904988	6.99	6.25	0.61	0.00158	0.0264		ENSMUSG00000032046	150832493	150904741	-	overlapStart	152	Abhd12
904	2	174472866	174473266	6.73	5.99	0.61	0.00189	0.0288		ENSMUSG00000016257	174465067	174473081	-	overlapStart	214	Prelid3b
797	3	36475601	36476001	6.92	6.18	0.61	0.00147	0.0254		ENSMUSG00000027713	36475937	36482299	+	overlapStart	-335	1810062G17Rik
1267	3	79885975	79886375	6.41	5.64	0.61	0.00344	0.0374		ENSMUSG00000102191	79859293	79886806	-	inside	830	Gm36569
476	3	82357819	82358219	7.28	6.57	0.61	0.000504	0.0146		ENSMUSG00000033900	82358044	82395268	+	overlapStart	-224	Map9
1373	3	107696435	107696835	6.41	5.62	0.61	0.00404	0.0406		ENSMUSG00000027893	107663118	107696560	-	overlapStart	124	Ahcyl1
1390	3	126596451	126596851	6.3	5.53	0.61	0.00416	0.0412		ENSMUSG00000053819	126596302	126844913	+	inside	150	Camk2d
753	3	139075247	139075647	6.93	6.2	0.61	0.00132	0.0242		ENSMUSG00000028149	138925906	139075199	-	upstream	-49	Rap1gds1
1086	4	22357320	22357720	6.57	5.82	0.61	0.00254	0.0322		ENSMUSG00000040410	22357543	22434091	+	overlapStart	-222	Fbxl4
1005	4	25281641	25282041	6.66	5.91	0.61	0.00222	0.0304		ENSMUSG00000040359	25248600	25281821	-	overlapStart	179	Ufl1
1205	4	95161282	95161682	6.44	5.67	0.61	0.00309	0.0353		ENSMUSG00000100189	95151740	95157503	+	downstream	9543	Gm28096
1598	5	24030512	24030912	6.23	5.44	0.61	0.00546	0.0471		ENSMUSG00000028995	23915276	24030690	-	overlapStart	177	Fam126a
1414	5	47982873	47983273	6.43	5.66	0.61	0.00433	0.0422		ENSMUSG00000031558	47983155	48306282	+	overlapStart	-281	Slit2
1526	5	96162375	96162775	6.22	5.43	0.61	0.00498	0.045		ENSMUSG00000034724	96070333	96164171	-	inside	1795	Cnot6l
1206	5	103424917	103425317	6.58	5.82	0.61	0.00309	0.0353		ENSMUSG00000034573	103425192	103598359	+	overlapStart	-274	Ptpn13
1538	6	12748904	12749304	6.35	5.58	0.61	0.00505	0.0453		ENSMUSG00000032625	12311610	12749410	-	inside	505	Thsd7a
573	6	134829896	134830296	7.12	6.41	0.61	0.000738	0.0178		ENSMUSG00000032652	134830154	134858931	+	overlapStart	-257	Crebl2
1156	7	4684827	4685227	6.55	5.79	0.61	0.00285	0.034		ENSMUSG00000063802	4660521	4684963	-	overlapStart	135	Hspbp1
1311	8	3672058	3672458	6.51	5.74	0.61	0.00363	0.0381		ENSMUSG00000089665	3671188	3672336	-	overlapStart	277	Fcor
924	8	18846066	18846466	6.78	6.05	0.61	0.00197	0.0293		ENSMUSG00000031467	18846277	18891361	+	overlapStart	-210	Agpat5
370	8	113635278	113635678	7.48	6.79	0.61	0.000311	0.0116		ENSMUSG00000078908	113635586	113645178	+	overlapStart	-307	Mon1b
239	9	4309594	4309994	8.02	7.33	0.61	0.000146	0.00843		ENSMUSG00000025893	4309743	4331721	+	overlapStart	-148	Kbtbd3
1346	9	74952670	74953070	6.43	5.66	0.61	0.00383	0.0393		ENSMUSG00000034858	74953053	75032468	+	overlapStart	-382	Fam214a
647	9	83924898	83925298	6.99	6.27	0.61	0.000926	0.0197		ENSMUSG00000032263	83925145	84124240	+	overlapStart	-246	Bckdhb
997	9	96195945	96196345	6.77	6.04	0.61	0.00218	0.0301		ENSMUSG00000032411	96196275	96323646	+	overlapStart	-329	Tfdp2
1682	10	7211960	7212360	6.19	5.38	0.61	0.00601	0.0493		ENSMUSG00000015202	7119063	7212237	-	overlapStart	276	Magi1
955	10	54059062	54059462	6.65	5.92	0.61	0.00205	0.0295		ENSMUSG00000003746	53904788	54075796	-	inside	16733	Man1a
435	11	40755122	40755522	7.3	6.61	0.61	0.000446	0.0141		ENSMUSG00000020326	40748552	40755311	-	overlapStart	188	Ccng1
412	11	106084153	106084553	7.47	6.77	0.61	0.000392	0.0131		ENSMUSG00000020700	106084613	106155446	+	upstream	-459	Map3k3
1566	12	35046894	35047294	6.23	5.44	0.61	0.00519	0.0457		ENSMUSG00000020590	35047189	35147469	+	overlapStart	-294	Snx13
350	12	116405142	116405542	7.45	6.76	0.61	0.000284	0.0111		ENSMUSG00000042029	116405402	116463531	+	overlapStart	-259	Ncapg2
1458	13	100015473	100015873	6.45	5.66	0.61	0.00457	0.0432		ENSMUSG00000021646	99948533	100015639	-	overlapStart	165	Mccc2
1632	14	70577573	70577973	6.22	5.44	0.61	0.00567	0.0479		ENSMUSG00000045211	70577847	70582571	+	overlapStart	-273	Nudt18
1063	14	101729626	101730026	6.65	5.9	0.61	0.0024	0.0312		ENSMUSG00000033060	101729957	101934710	+	overlapStart	-330	Lmo7
1220	14	105897166	105897566	6.59	5.85	0.61	0.00317	0.0358		ENSMUSG00000022114	105891949	105896819	-	upstream	-348	Spry2
1559	15	26895401	26895801	6.27	5.48	0.61	0.00514	0.0455		ENSMUSG00000043556	26543084	26895049	-	upstream	-353	Fbxl7
1497	15	34443114	34443514	6.28	5.5	0.61	0.00477	0.0439		ENSMUSG00000058600	34440505	34443640	-	inside	525	Rpl30
994	15	52712149	52712549	6.7	5.96	0.61	0.00217	0.03		ENSMUSG00000038622	52712445	52730431	+	overlapStart	-295	Med30
889	15	92050940	92051340	6.91	6.17	0.61	0.00184	0.0285		ENSMUSG00000055022	92051165	92341967	+	overlapStart	-224	Cntn1
1465	16	26581495	26581895	6.33	5.55	0.61	0.00463	0.0435		ENSMUSG00000022514	26581704	26730117	+	overlapStart	-208	Il1rap
505	16	36874850	36875250	7.24	6.55	0.61	0.000568	0.0155		ENSMUSG00000034243	36875140	36933085	+	overlapStart	-289	Golgb1
711	16	58670101	58670501	6.96	6.24	0.61	0.00114	0.0221		ENSMUSG00000022742	58670208	58680391	+	overlapStart	-106	Cpox
286	16	58727738	58728138	7.72	7.03	0.61	0.000198	0.00956		ENSMUSG00000022744	58727910	58734251	+	overlapStart	-171	Cldnd1
1141	17	5189721	5190121	6.62	5.87	0.61	0.00276	0.0333		ENSMUSG00000081783	5110781	5112119	-	upstream	-77603	Gm15599
1385	17	12960246	12960646	6.43	5.66	0.61	0.00411	0.0409		ENSMUSG00000023832	12942890	12960747	-	inside	500	Acat2
1223	17	21733470	21733870	6.46	5.7	0.61	0.00318	0.0359		ENSMUSG00000061544	21730795	21769342	+	inside	2676	Zfp229
680	17	56325634	56326034	7.02	6.29	0.61	0.00104	0.0212		ENSMUSG00000024201	56326062	56402870	+	upstream	-427	Kdm4b
1278	17	73804576	73804976	6.4	5.63	0.61	0.00349	0.0377		ENSMUSG00000024065	73804841	73832093	+	overlapStart	-264	Ehd3
1523	17	80289981	80290381	6.24	5.44	0.61	0.00497	0.045		ENSMUSG00000045257	80290212	80297473	+	overlapStart	-230	Morn2
1656	18	16038048	16038448	6.22	5.44	0.61	0.00584	0.0486		ENSMUSG00000088818	16033746	16034046	+	downstream	4303	Gm22389
1183	18	44380230	44380630	6.61	5.85	0.61	0.00299	0.0348		ENSMUSG00000024472	44380500	44424969	+	overlapStart	-269	Dcp2
380	18	84851062	84851462	7.49	6.8	0.61	0.000323	0.0117		ENSMUSG00000024646	84851338	84880401	+	overlapStart	-275	Cyb5a
1691	X	75416345	75416745	6.16	5.36	0.61	0.00607	0.0495		ENSMUSG00000031201	75416628	75454001	+	overlapStart	-282	Brcc3
965	1	30949596	30949996	6.86	6.12	0.6	0.00207	0.0295		ENSMUSG00000026064	30940302	30949770	-	overlapStart	173	Ptp4a1
716	1	54250482	54250882	7.04	6.34	0.6	0.00118	0.0226		ENSMUSG00000025983	54250683	54368727	+	overlapStart	-200	Ccdc150
1645	1	66817499	66817899	6.25	5.48	0.6	0.00574	0.0481		ENSMUSG00000026004	66719248	66817562	-	overlapStart	62	Kansl1l
1372	1	82316361	82316761	6.45	5.71	0.6	0.00404	0.0406		ENSMUSG00000026142	82316452	82445366	+	overlapStart	-90	Rhbdd1
1026	1	118459076	118459476	6.69	5.96	0.6	0.00226	0.0304		ENSMUSG00000080542	118459141	118459265	-	includeFeature	188	Gm22710
524	1	139454505	139454905	7.25	6.57	0.6	0.000612	0.0161		ENSMUSG00000033952	139454773	139494088	+	overlapStart	-267	Aspm
933	1	172481928	172482328	6.95	6.23	0.6	0.002	0.0293		ENSMUSG00000037995	172481788	172498878	+	inside	141	Igsf9
1570	1	193035839	193036239	6.37	5.61	0.6	0.00522	0.0458		ENSMUSG00000016200	192891233	193035775	-	upstream	-65	Syt14
1371	1	193173324	193173724	6.52	5.77	0.6	0.00404	0.0406		ENSMUSG00000079144	193168046	193177832	+	inside	5279	A130010J15Rik
1378	2	61592914	61593314	6.45	5.71	0.6	0.00407	0.0407		ENSMUSG00000064289	61578585	61654171	+	inside	14330	Tank
1638	2	92389332	92389732	6.4	5.63	0.6	0.00569	0.0479		ENSMUSG00000099093	92387384	92387446	-	upstream	-1887	Mir7000
1060	2	136679836	136680236	6.72	6	0.6	0.00239	0.0311		ENSMUSG00000103066	136679961	136680226	+	includeFeature	-124	Gm36967
796	2	137165763	137166163	6.96	6.24	0.6	0.00147	0.0254		ENSMUSG00000099683	137198983	137199732	+	upstream	-33219	Gm28214
726	2	181864134	181864534	7.03	6.32	0.6	0.0012	0.0228		ENSMUSG00000038628	181864337	181870830	+	overlapStart	-202	Polr3k
687	3	8717502	8717902	7.08	6.37	0.6	0.00108	0.0216		ENSMUSG00000103346	8732870	8736360	-	downstream	18857	C230057A21Rik
843	3	90433447	90433847	6.92	6.21	0.6	0.00166	0.0271		ENSMUSG00000027933	90391380	90433636	-	overlapStart	188	Ints3
1672	3	124320790	124321190	6.26	5.49	0.6	0.00594	0.049		ENSMUSG00000044528	124321037	124323260	+	overlapStart	-246	Tram1l1
1294	4	21727500	21727900	6.51	5.78	0.6	0.00356	0.0379		ENSMUSG00000028252	21727701	21759922	+	overlapStart	-200	Ccnc
1664	4	69823275	69823675	6.35	5.59	0.6	0.0059	0.0489		ENSMUSG00000085627	69853947	69854684	+	upstream	-30671	Gm11222
1439	4	128609952	128610352	6.36	5.6	0.6	0.00451	0.0431		ENSMUSG00000061894	128583539	128610098	-	overlapStart	145	Zscan20
693	5	8622920	8623320	6.96	6.25	0.6	0.00109	0.0216		ENSMUSG00000040570	8490334	8622952	-	overlapStart	31	Rundc3b
855	6	25809104	25809504	6.92	6.2	0.6	0.00174	0.028		ENSMUSG00000029676	25743737	25809246	-	overlapStart	141	Pot1a
1462	6	55203188	55203588	6.41	5.66	0.6	0.00459	0.0433		ENSMUSG00000038022	55203383	55320222	+	overlapStart	-194	Mindy4
1533	6	122874283	122874683	6.32	5.56	0.6	0.00504	0.0453		ENSMUSG00000030327	122874557	122888934	+	overlapStart	-273	Necap1
1644	6	139777926	139778326	6.59	5.82	0.6	0.00573	0.048		ENSMUSG00000103951	139776430	139778320	+	overlapEnd	1497	Gm37269
550	7	4739702	4740102	7.52	6.81	0.6	0.000682	0.0171		ENSMUSG00000059851	4740115	4747514	+	upstream	-412	Kmt5c
1115	7	6696331	6696731	6.57	5.83	0.6	0.00267	0.0329		ENSMUSG00000002266	6675443	6696450	-	overlapStart	118	Zim1
1581	7	16048134	16048534	6.39	5.62	0.6	0.00533	0.0464		ENSMUSG00000078796	16071942	16096328	+	upstream	-23807	Zfp541
844	7	16098136	16098536	7	6.28	0.6	0.00166	0.0271		ENSMUSG00000006024	16098458	16117975	+	overlapStart	-321	Napa
1662	7	125707649	125708049	6.41	5.63	0.6	0.00589	0.0489		ENSMUSG00000032777	125640955	125707780	-	overlapStart	130	Gtf3c1
1307	8	111940439	111940839	6.5	5.75	0.6	0.0036	0.038		ENSMUSG00000031950	111940703	111953612	+	overlapStart	-263	Gabarapl2
1320	9	3335267	3335667	6.43	5.68	0.6	0.00368	0.0384		ENSMUSG00000025899	3335478	3387050	+	overlapStart	-210	Alkbh8
1240	9	18473346	18473746	6.9	6.15	0.6	0.00328	0.0365		ENSMUSG00000074500	18455575	18478268	-	inside	4921	Zfp558
1522	9	21131127	21131527	6.34	5.58	0.6	0.00496	0.045		ENSMUSG00000032175	21104069	21127346	-	upstream	-3782	Tyk2
1469	9	83146445	83146845	6.37	5.6	0.6	0.00464	0.0435		ENSMUSG00000066456	83109948	83146685	-	overlapStart	239	Hmgn3
809	9	123851870	123852270	6.9	6.19	0.6	0.00153	0.0261		ENSMUSG00000025241	123789510	123851899	-	overlapStart	28	Fyco1
1612	10	82047867	82048267	6.3	5.51	0.6	0.00555	0.0475		ENSMUSG00000061371	82058417	82061329	+	upstream	-10549	Zfp873
1540	10	82178401	82178801	6.31	5.55	0.6	0.00506	0.0453		ENSMUSG00000087481	82178235	82198385	+	inside	167
754	10	95514773	95515173	6.9	6.19	0.6	0.00132	0.0242		ENSMUSG00000074781	95515162	95545658	+	overlapStart	-388	Ube2n
317	11	3123841	3124241	9.37	8.68	0.6	0.000236	0.0103		ENSMUSG00000082286	3125904	3131004	+	upstream	-2062	Pisd-ps1
509	12	75669385	75669785	7.3	6.61	0.6	0.000579	0.0157		ENSMUSG00000045690	75630596	75669537	-	overlapStart	151	Wdr89
1020	12	102439603	102440003	6.7	5.98	0.6	0.00225	0.0304		ENSMUSG00000021190	102394084	102439813	-	overlapStart	209	Lgmn
482	13	6547902	6548302	7.59	6.9	0.6	0.000523	0.0149		ENSMUSG00000021193	6548157	6580139	+	overlapStart	-254	Pitrm1
1152	13	77708485	77708885	6.61	5.87	0.6	0.00283	0.0339		ENSMUSG00000064138	77708690	78166238	+	overlapStart	-204	Fam172a
423	13	85289290	85289690	7.58	6.89	0.6	0.000414	0.0135		ENSMUSG00000021549	85214780	85289029	-	upstream	-262	Rasa1
1449	13	108316069	108316469	6.52	5.76	0.6	0.00453	0.0431		ENSMUSG00000021697	108316332	108407782	+	overlapStart	-262	Depdc1b
1435	13	112463839	112464239	6.46	5.71	0.6	0.00448	0.0431		ENSMUSG00000021756	112464070	112510086	+	overlapStart	-230	Il6st
1273	13	119409006	119409406	6.52	5.77	0.6	0.00348	0.0376		ENSMUSG00000025453	119335448	119408997	-	upstream	-10	Nnt
1643	14	120137815	120138215	6.24	5.47	0.6	0.00572	0.048		ENSMUSG00000044819	120019585	120042435	-	upstream	-95381	Oxgr1
1330	14	120275421	120275821	6.51	5.78	0.6	0.00373	0.0386		ENSMUSG00000022139	120275669	120431697	+	overlapStart	-247	Mbnl2
746	14	120910727	120911127	7.03	6.32	0.6	0.0013	0.024		ENSMUSG00000030662	120911194	120948042	+	upstream	-466	Ipo5
1317	15	58823428	58823828	6.51	5.77	0.6	0.00365	0.0382		ENSMUSG00000062373	58782269	58823530	-	overlapStart	101	Tmem65
800	15	93275116	93275516	6.89	6.18	0.6	0.00149	0.0257		ENSMUSG00000036197	93239742	93275161	-	overlapStart	44	Gxylt1
521	16	49698957	49699357	7.57	6.88	0.6	0.000605	0.016		ENSMUSG00000032965	49699233	49765126	+	overlapStart	-275	Ift57
564	17	3557665	3558065	7.33	6.64	0.6	0.000714	0.0174		ENSMUSG00000036983	3519263	3557713	-	overlapStart	47	Tfb1m
1642	17	10840037	10840437	6.33	5.55	0.6	0.00572	0.048		ENSMUSG00000023826	10840384	12063361	+	overlapStart	-346	Park2
1280	17	24527824	24528224	6.75	5.99	0.6	0.0035	0.0377		ENSMUSG00000052752	24508562	24527938	-	overlapStart	113	Traf7
983	18	74215906	74216306	6.74	6.02	0.6	0.00213	0.0298		ENSMUSG00000024560	74216131	74221491	+	overlapStart	-224	Cxxc1
830	1	53296830	53297230	6.89	6.19	0.59	0.00161	0.0267		ENSMUSG00000100679	53297111	53318035	+	overlapStart	-280	Gm28778
519	2	94157895	94158295	7.69	7.02	0.59	0.000602	0.016		ENSMUSG00000027195	94032689	94157964	-	overlapStart	68	Hsd17b12
654	2	148732299	148732699	7.25	6.56	0.59	0.000954	0.0201		ENSMUSG00000027438	148693985	148732467	-	overlapStart	167	Napb
1421	2	158767755	158768155	6.78	6.02	0.59	0.00437	0.0424		ENSMUSG00000027654	158768093	158786637	+	overlapStart	-337	Fam83d
620	3	14611142	14611542	7.41	6.74	0.59	0.00086	0.0191		ENSMUSG00000078784	14606284	14611285	-	overlapStart	142	1810022K09Rik
1552	3	30602228	30602628	6.43	5.67	0.59	0.00511	0.0454		ENSMUSG00000037730	30602065	30619873	+	inside	164	Mynn
1624	3	36150825	36151225	6.34	5.58	0.59	0.00561	0.0476		ENSMUSG00000033883	36159522	36170335	+	upstream	-8696	D3Ertd254e
853	3	75956816	75957216	7	6.31	0.59	0.00171	0.0276		ENSMUSG00000034109	75875084	75956949	-	overlapStart	132	Golim4
1139	3	141465337	141465737	6.87	6.16	0.59	0.00274	0.0332		ENSMUSG00000059921	141465564	141834924	+	overlapStart	-226	Unc5c
1277	4	93334605	93335005	6.55	5.84	0.59	0.00349	0.0376		ENSMUSG00000054000	93334138	93335511	-	inside	905	Tusc1
706	5	52833755	52834155	7.06	6.37	0.59	0.00111	0.0217		ENSMUSG00000029176	52834015	52867797	+	overlapStart	-259	Anapc4
1621	5	110094277	110094677	6.59	5.83	0.59	0.0056	0.0476		ENSMUSG00000064247	110099969	110105953	+	upstream	-5691	Plcxd1
1665	6	42709913	42710313	6.51	5.75	0.59	0.0059	0.0489		ENSMUSG00000036667	42668002	42710072	-	overlapStart	158	Tcaf1
588	6	66535056	66535456	7.44	6.76	0.59	0.000791	0.0185		ENSMUSG00000029910	66535390	66541033	+	overlapStart	-333	Mad2l1
539	6	67037284	67037684	7.44	6.76	0.59	0.000665	0.017		ENSMUSG00000036390	67035096	67037457	-	overlapStart	172	Gadd45a
1007	7	4478321	4478721	6.85	6.13	0.59	0.00223	0.0304		ENSMUSG00000091177	4446446	4471285	-	upstream	-7037	Gm15494
1064	7	6155921	6156321	6.87	6.14	0.59	0.00241	0.0313		ENSMUSG00000046792	6131489	6155971	-	overlapStart	49	Zfp787
1120	7	6172133	6172533	7.12	6.39	0.59	0.00268	0.0329		ENSMUSG00000044876	6172226	6191349	+	overlapStart	-92	Zfp444
1082	8	47533355	47533755	6.71	5.99	0.59	0.00254	0.0322		ENSMUSG00000031568	47533664	47552955	+	overlapStart	-308	Rwdd4a
1388	8	72239909	72240309	6.51	5.77	0.59	0.00414	0.0412		ENSMUSG00000003033	72240018	72257385	+	overlapStart	-108	Ap1m1
1011	8	105860252	105860652	6.93	6.22	0.59	0.00224	0.0304		ENSMUSG00000008450	105860634	105880402	+	overlapStart	-381	Nutf2
660	9	7763700	7764100	7.3	6.61	0.59	0.00098	0.0204		ENSMUSG00000050912	7764041	7794333	+	overlapStart	-340	Tmem123
1586	9	20384986	20385386	6.39	5.62	0.59	0.00538	0.0468		ENSMUSG00000045519	20345136	20385177	-	overlapStart	190	Zfp560
1546	9	25252279	25252679	6.41	5.66	0.59	0.00509	0.0453		ENSMUSG00000001833	25252439	25308571	+	overlapStart	-159	2021-09-07
734	9	88438868	88439268	7.09	6.39	0.59	0.00123	0.0231		ENSMUSG00000032422	88376750	88438958	-	overlapStart	89	Snx14
1426	10	54075613	54076013	6.51	5.79	0.59	0.0044	0.0426		ENSMUSG00000097069	54075922	54081081	+	overlapStart	-308	Gm16998
1333	10	108331799	108332199	6.63	5.91	0.59	0.00374	0.0387		ENSMUSG00000035873	108332189	108414391	+	overlapStart	-389	Pawr
1214	12	32819929	32820329	6.77	6.05	0.59	0.00312	0.0355		ENSMUSG00000020572	32820335	32853369	+	upstream	-405	Nampt
610	12	55836066	55836466	7.26	6.59	0.59	0.000842	0.019		ENSMUSG00000012076	55836366	55869735	+	overlapStart	-299	Brms1l
1402	13	91223746	91224146	6.56	5.81	0.59	0.00425	0.0418		ENSMUSG00000021619	90935349	91223987	-	overlapStart	240	Atg10
876	13	113794225	113794625	6.86	6.16	0.59	0.00181	0.0284		ENSMUSG00000042348	113794505	114157461	+	overlapStart	-279	Arl15
934	14	84443286	84443686	6.88	6.17	0.59	0.002	0.0293		ENSMUSG00000035566	84443563	84537060	+	overlapStart	-276	Pcdh17
1171	14	87415711	87416111	6.89	6.17	0.59	0.00293	0.0345		ENSMUSG00000022019	87416639	87545373	+	upstream	-927	Tdrd3
575	14	122534040	122534440	7.31	6.63	0.59	0.000743	0.0178		ENSMUSG00000041650	122534324	122891100	+	overlapStart	-283	Pcca
1583	16	44724236	44724636	6.35	5.62	0.59	0.00533	0.0464		ENSMUSG00000036208	44724301	44737284	+	overlapStart	-64	Nepro
1395	17	23564032	23564432	6.43	5.69	0.59	0.00419	0.0414		ENSMUSG00000071256	23556769	23564226	-	overlapStart	193	Zfp213
1286	17	88529883	88530283	6.63	5.91	0.59	0.00352	0.0378		ENSMUSG00000034709	88530118	88588367	+	overlapStart	-234	Ppp1r21
1620	18	59175092	59175492	6.57	5.82	0.59	0.00559	0.0476		ENSMUSG00000058152	59175401	59410446	+	overlapStart	-308	Chsy3
816	18	84685529	84685929	7.17	6.47	0.59	0.00156	0.0264		ENSMUSG00000024644	84667470	84685633	-	overlapStart	103	Cndp2
1207	19	31082617	31083017	6.66	5.95	0.59	0.00309	0.0353		ENSMUSG00000053536	31082841	31086590	+	overlapStart	-223	Cstf2t
1106	1	175880472	175880872	6.74	6.04	0.58	0.00263	0.0328		ENSMUSG00000039748	175880581	175913489	+	overlapStart	-108	Exo1
1401	2	13573747	13574147	6.54	5.84	0.58	0.00421	0.0415		ENSMUSG00000026728	13573927	13582826	+	overlapStart	-179	Vim
1351	2	90745165	90745565	6.79	6.08	0.58	0.00387	0.0395		ENSMUSG00000008200	90745370	90781021	+	overlapStart	-204	Fnbp4
1361	2	142901366	142901766	6.55	5.84	0.58	0.00393	0.0398		ENSMUSG00000038844	142617474	142901531	-	overlapStart	164	Kif16b
990	2	147013118	147013518	6.87	6.18	0.58	0.00215	0.03		ENSMUSG00000027433	147012996	147078000	+	inside	123	Xrn2
978	3	41742375	41742775	6.88	6.2	0.58	0.00211	0.0298		ENSMUSG00000059834	41626720	41742514	-	overlapStart	138	Sclt1
857	3	107333032	107333432	7.11	6.42	0.58	0.00174	0.028		ENSMUSG00000048109	107326110	107333289	-	overlapStart	256	Rbm15
1004	3	113629830	113630230	6.97	6.29	0.58	0.00221	0.0304		ENSMUSG00000027981	113605067	113630149	-	overlapStart	318	Rnpc3
1500	3	158036443	158036843	6.68	5.96	0.58	0.00478	0.0439		ENSMUSG00000063052	158036662	158068478	+	overlapStart	-218	Lrrc40
1113	4	6365403	6365803	6.75	6.06	0.58	0.00266	0.0329		ENSMUSG00000028249	6365650	6408423	+	overlapStart	-246	Sdcbp
609	4	16163440	16163840	7.54	6.87	0.58	0.000838	0.019		ENSMUSG00000041135	16122733	16163647	-	overlapStart	206	Ripk2
1200	4	62502080	62502480	6.71	6.02	0.58	0.00307	0.0352		ENSMUSG00000038422	62499008	62503467	-	inside	1386	Hdhd3
672	4	101647056	101647456	7.21	6.54	0.58	0.00102	0.0209		ENSMUSG00000035212	101647718	101659364	+	upstream	-661	Leprot
725	4	122885847	122886247	7.23	6.55	0.58	0.0012	0.0228		ENSMUSG00000028656	122859047	122886056	-	overlapStart	208	Cap1
1324	7	64392410	64392810	6.76	6.05	0.58	0.00369	0.0384		ENSMUSG00000033429	64392645	64412121	+	overlapStart	-234	Mcee
862	7	75455273	75455673	6.96	6.29	0.58	0.00176	0.0281		ENSMUSG00000066406	75455534	75754609	+	overlapStart	-260	Akap13
586	7	90475923	90476323	7.47	6.81	0.58	0.000775	0.0182		ENSMUSG00000030614	90468194	90476001	-	overlapStart	77	Tmem126b
950	7	92561459	92561859	7	6.31	0.58	0.00203	0.0294		ENSMUSG00000030613	92561149	92582294	+	inside	311	Ccdc90b
885	7	105744248	105744648	6.99	6.32	0.58	0.00183	0.0284		ENSMUSG00000043866	105739393	105744361	-	overlapStart	112	Taf10
1347	8	111933642	111934042	6.6	5.88	0.58	0.00385	0.0394		ENSMUSG00000031951	111912018	111933791	-	overlapStart	148	Tmem231
907	9	20642473	20642873	7.03	6.34	0.58	0.00189	0.0288		ENSMUSG00000084786	20642878	20647140	+	upstream	-404	Ubl5
757	9	88858780	88859180	7.13	6.45	0.58	0.00133	0.0242		ENSMUSG00000097177	88840236	88858870	-	overlapStart	89	9330159M07Rik
928	10	37140998	37141398	6.95	6.27	0.58	0.00198	0.0293		ENSMUSG00000046463	37139402	37151315	+	inside	1597	5930403N24Rik
723	10	58323047	58323447	7.41	6.74	0.58	0.00119	0.0228		ENSMUSG00000019920	58323466	58424691	+	upstream	-418	Lims1
1102	10	72654597	72654997	6.83	6.13	0.58	0.00262	0.0327		ENSMUSG00000019923	72654845	72674964	+	overlapStart	-247	Zwint
1646	10	111506249	111506649	6.47	5.74	0.58	0.00575	0.0481		ENSMUSG00000020205	111506286	111508645	+	overlapStart	-36	Phlda1
1265	11	35769224	35769624	6.99	6.29	0.58	0.00343	0.0373		ENSMUSG00000018846	35769484	35791285	+	overlapStart	-259	Pank3
850	11	90249090	90249490	7.14	6.45	0.58	0.00169	0.0274		ENSMUSG00000003948	90187684	90278589	+	inside	61407	Mmd
1252	11	93885748	93886148	6.66	5.96	0.58	0.00336	0.0369		ENSMUSG00000054079	93859243	93885766	-	overlapStart	17	Utp18
1383	12	38778522	38778922	6.56	5.85	0.58	0.0041	0.0409		ENSMUSG00000004151	38779380	38868215	+	upstream	-857	Etv1
547	12	91384283	91384683	7.41	6.75	0.58	0.000676	0.017		ENSMUSG00000061533	90998492	91384409	-	overlapStart	125	Cep128
1110	13	13590041	13590441	6.9	6.19	0.58	0.00264	0.0328		ENSMUSG00000019726	13590409	13777440	+	overlapStart	-367	Lyst
1499	13	66932884	66933284	6.49	5.78	0.58	0.00478	0.0439		ENSMUSG00000021519	66906968	66933088	-	overlapStart	203	Mterf3
1201	13	106946866	106947266	6.77	6.08	0.58	0.00307	0.0353		ENSMUSG00000021692	106947129	106960224	+	overlapStart	-262	Dimt1
1563	15	98181264	98181664	6.45	5.74	0.58	0.00518	0.0457		ENSMUSG00000029875	98167806	98170134	+	downstream	13459	Ccdc184
1095	18	40219285	40219685	6.89	6.19	0.58	0.00258	0.0324		ENSMUSG00000024487	40204865	40219399	-	overlapStart	113	Yipf5
1148	18	62548638	62549038	6.77	6.08	0.58	0.00281	0.0337		ENSMUSG00000042211	62504069	62548743	-	overlapStart	104	Fbxo38
1094	1	52233118	52233518	7.07	6.39	0.57	0.00257	0.0324		ENSMUSG00000026103	52163448	52233232	-	overlapStart	113	Gls
679	1	160212747	160213147	7.23	6.57	0.57	0.00104	0.0212		ENSMUSG00000014226	160202367	160212875	-	overlapStart	127	Cacybp
351	3	75556830	75557230	8.06	7.42	0.57	0.000284	0.0111		ENSMUSG00000027835	75516490	75556856	-	overlapStart	25	Pdcd10
1055	3	94309991	94310391	6.87	6.2	0.57	0.00237	0.031		ENSMUSG00000028145	94310132	94332532	+	overlapStart	-140	Them4
548	3	136669785	136670185	7.54	6.89	0.57	0.000677	0.017		ENSMUSG00000028161	136670124	136937727	+	overlapStart	-338	Ppp3ca
1370	4	41464811	41465211	6.65	5.97	0.57	0.00404	0.0406		ENSMUSG00000028443	41465151	41480926	+	overlapStart	-339	Nudt2
1677	4	145584985	145585385	6.41	5.7	0.57	0.00599	0.0492		ENSMUSG00000078502	145585166	145625345	+	overlapStart	-180	Gm13212
1061	5	25529474	25529874	6.93	6.25	0.57	0.0024	0.0312		ENSMUSG00000101856	25530013	25531466	+	upstream	-538	1700096K18Rik
949	5	86065440	86065840	7.15	6.46	0.57	0.00202	0.0294		ENSMUSG00000029253	86012043	86065583	-	overlapStart	142	Cenpc1
1519	5	109690659	109691059	6.93	6.23	0.57	0.00494	0.0448		ENSMUSG00000072763	109674545	109691041	-	overlapStart	381	5430403G16Rik
1456	6	90988663	90989063	6.57	5.86	0.57	0.00456	0.0432		ENSMUSG00000099662	90905819	90906453	+	downstream	82845	Ppp1r2-ps2
1079	7	3665390	3665790	6.91	6.22	0.57	0.00249	0.0319		ENSMUSG00000078813	3660098	3665840	-	inside	449	Leng1
658	7	68749198	68749598	7.38	6.72	0.57	0.000969	0.0203		ENSMUSG00000042659	68737045	68749241	-	overlapStart	42	Arrdc4
1342	7	96951265	96951665	6.68	5.98	0.57	0.00379	0.039		ENSMUSG00000018995	96951505	97064761	+	overlapStart	-239	Nars2
1543	7	105554130	105554530	6.72	6.01	0.57	0.00507	0.0453		ENSMUSG00000037049	105554360	105558388	+	overlapStart	-229	Smpd1
1578	9	8042647	8043047	6.47	5.77	0.57	0.00529	0.0463		ENSMUSG00000053070	8021672	8042823	-	overlapStart	175	9230110C19Rik
910	10	53629942	53630342	7.02	6.36	0.57	0.0019	0.0288		ENSMUSG00000058298	53536329	53630439	-	inside	496	Mcm9
1507	10	56114893	56115293	6.63	5.93	0.57	0.00485	0.0444		ENSMUSG00000047669	56106917	56116880	+	inside	7977	Msl3l2
1659	12	103532031	103532431	6.49	5.79	0.57	0.00586	0.0487		ENSMUSG00000021209	103532283	103613831	+	overlapStart	-251	Ppp4r4
1314	12	119238545	119238945	6.72	6.03	0.57	0.00363	0.0381		ENSMUSG00000025321	119158022	119238802	-	overlapStart	256	Itgb8
1125	14	40966992	40967392	7.01	6.35	0.57	0.00269	0.0329		ENSMUSG00000037824	40906445	40966807	-	upstream	-186	Tspan14
1360	14	51089346	51089746	6.74	6.04	0.57	0.00392	0.0398		ENSMUSG00000072115	51091077	51102007	+	upstream	-1730	Ang
1503	14	54253847	54254247	6.62	5.91	0.57	0.0048	0.044		ENSMUSG00000040997	54254129	54269169	+	overlapStart	-281	Abhd4
1276	14	79481546	79481946	6.75	6.05	0.57	0.00349	0.0376		ENSMUSG00000022023	79459937	79481268	-	upstream	-279	Wbp4
1119	14	105732287	105732687	7.06	6.39	0.57	0.00267	0.0329		ENSMUSG00000060143	105681828	105682211	+	downstream	50460	Gm10076
1673	15	12739783	12740183	6.48	5.77	0.57	0.00597	0.0492		ENSMUSG00000022197	12359711	12739924	-	overlapStart	140	Pdzd2
1213	16	44172873	44173273	6.82	6.14	0.57	0.00311	0.0354		ENSMUSG00000068284	44173246	44227465	+	overlapStart	-372	Usf3
674	16	48993920	48994320	7.25	6.59	0.57	0.00103	0.021		ENSMUSG00000033031	48994185	49019709	+	overlapStart	-264	C330027C09Rik
913	16	65814979	65815379	7.11	6.43	0.57	0.00193	0.0291		ENSMUSG00000091243	65815633	65863057	+	upstream	-653	Vgll3
1536	16	71678023	71678423	6.66	5.95	0.57	0.00505	0.0453		ENSMUSG00000065924	71663788	71663918	+	downstream	14236	Gm22797
1640	19	34527335	34527735	6.48	5.77	0.57	0.0057	0.0479		ENSMUSG00000024781	34492318	34527474	-	overlapStart	138	Lipa
532	X	75674161	75674561	7.65	7	0.57	0.000643	0.0167		ENSMUSG00000082551	75705409	75705681	+	upstream	-31247	Gm15065
1158	1	153899707	153900107	6.87	6.2	0.56	0.00287	0.0342		ENSMUSG00000099227	153899926	153900036	+	includeFeature	-218	Mir8114
630	2	84678097	84678497	7.49	6.87	0.56	0.000887	0.0194		ENSMUSG00000027080	84678402	84688215	+	overlapStart	-304	Med19
1000	2	109280530	109280930	7.14	6.5	0.56	0.00219	0.0302		ENSMUSG00000057234	109092297	109280748	-	overlapStart	217	Mettl15
1246	2	118388290	118388690	6.78	6.11	0.56	0.00332	0.0368		ENSMUSG00000005102	118388618	118475234	+	overlapStart	-327	Eif2ak4
1406	2	151493981	151494381	6.74	6.06	0.56	0.00428	0.042		ENSMUSG00000027455	151494182	151511414	+	overlapStart	-200	Nsfl1c
1573	3	27153754	27154154	6.71	6.02	0.56	0.00524	0.0459		ENSMUSG00000027699	27097222	27153878	-	overlapStart	123	Ect2
1398	3	40893966	40894366	6.74	6.05	0.56	0.0042	0.0415		ENSMUSG00000097583	40885897	40894123	-	overlapStart	156	6430590A07Rik
1567	3	139205425	139205825	6.62	5.95	0.56	0.0052	0.0457		ENSMUSG00000047940	139205694	139710299	+	overlapStart	-268	Stpg2
1424	4	14863910	14864310	6.65	5.97	0.56	0.00438	0.0425		ENSMUSG00000028221	14864076	14915176	+	overlapStart	-165	Tmem55a
1041	5	86803934	86804334	6.98	6.31	0.56	0.00232	0.0307		ENSMUSG00000035851	86804221	86836659	+	overlapStart	-286	Ythdc1
1272	5	108132458	108132858	6.78	6.11	0.56	0.00347	0.0376		ENSMUSG00000063406	108106366	108132620	-	overlapStart	161	Tmed5
1003	6	56714556	56714956	7.16	6.51	0.56	0.00221	0.0303		ENSMUSG00000029787	56714927	56761911	+	overlapStart	-370	Avl9
1025	7	56049902	56050302	7.16	6.51	0.56	0.00226	0.0304		ENSMUSG00000030451	56050155	56231794	+	overlapStart	-252	Herc2
1647	7	105650696	105651096	6.79	6.12	0.56	0.00576	0.0482		ENSMUSG00000064897	105642338	105642476	-	upstream	-8221	Gm22504
790	7	119895696	119896096	7.28	6.64	0.56	0.00144	0.0251		ENSMUSG00000030922	119895861	119916756	+	overlapStart	-164	Lyrm1
981	7	139388698	139389098	7.09	6.42	0.56	0.00212	0.0298		ENSMUSG00000025477	139389109	139579652	+	upstream	-410	Inpp5a
1357	8	57487734	57488134	6.79	6.12	0.56	0.00391	0.0397		ENSMUSG00000096917	57488054	57508877	+	overlapStart	-319	2500002B13Rik
804	9	83834374	83834774	7.23	6.58	0.56	0.0015	0.0257		ENSMUSG00000038379	83834689	83872389	+	overlapStart	-314	Ttk
1298	9	123717447	123717847	7	6.34	0.56	0.00358	0.038		ENSMUSG00000025245	123694416	123717625	-	overlapStart	177	Lztfl1
802	10	5824127	5824527	7.36	6.72	0.56	0.0015	0.0257		ENSMUSG00000019774	5811887	5823910	-	upstream	-218	Mtrf1l
1693	10	30200384	30200784	6.65	5.94	0.56	0.00607	0.0495		ENSMUSG00000075266	30196011	30200540	-	overlapStart	155	Cenpw
1198	10	111298427	111298827	7.01	6.34	0.56	0.00306	0.0352		ENSMUSG00000035759	111298679	111301736	+	overlapStart	-251	Bbs10
771	11	21571797	21572197	7.42	6.77	0.56	0.00137	0.0245		ENSMUSG00000020319	21572235	21898989	+	upstream	-437	Wdpcp
847	11	29692625	29693025	7.24	6.59	0.56	0.00168	0.0273		ENSMUSG00000020458	29692947	29744331	+	overlapStart	-321	Rtn4
1512	11	40692484	40692884	6.69	6.01	0.56	0.00489	0.0446		ENSMUSG00000042032	40679314	40695203	-	inside	2718	Mat2b
807	12	59011871	59012271	7.36	6.71	0.56	0.00151	0.0258		ENSMUSG00000020986	58958383	59012017	-	overlapStart	145	Sec23a
897	14	50930878	50931278	7.3	6.65	0.56	0.00187	0.0287		ENSMUSG00000035953	50926070	50930856	-	upstream	-23	Tmem55b
1549	14	88470848	88471248	6.6	5.93	0.56	0.0051	0.0454		ENSMUSG00000050505	88464743	88471396	-	inside	547	Pcdh20
860	15	5116251	5116651	7.43	6.76	0.56	0.00175	0.028		ENSMUSG00000041841	5116613	5119140	+	overlapStart	-361	Rpl37
404	16	42875342	42875742	8.26	7.64	0.56	0.000376	0.0128		ENSMUSG00000075070	42725702	42875762	-	inside	419	4932412D23Rik
982	16	90143869	90144269	7.2	6.55	0.56	0.00213	0.0298		ENSMUSG00000022982	90220742	90226322	+	upstream	-76872	Sod1
1145	17	17373987	17374387	6.91	6.25	0.56	0.00277	0.0334		ENSMUSG00000103104	17374332	17394898	+	overlapStart	-344
767	17	94749772	94750172	7.42	6.77	0.56	0.00136	0.0245		ENSMUSG00000098090	94750100	94775132	+	overlapStart	-327	2700099C18Rik
1287	19	21271957	21272357	6.76	6.09	0.56	0.00353	0.0378		ENSMUSG00000024750	21272278	21282289	+	overlapStart	-320	Zfand5
1283	1	71556907	71557307	6.87	6.21	0.55	0.00351	0.0377		ENSMUSG00000026192	71557150	71579631	+	overlapStart	-242	Atic
866	2	15054955	15055355	7.22	6.59	0.55	0.00177	0.0282		ENSMUSG00000026707	14995131	15055069	-	overlapStart	113	Nsun6
1657	2	67565451	67565851	6.65	5.98	0.55	0.00584	0.0486		ENSMUSG00000034780	67565871	68122689	+	upstream	-419	B3galt1
1535	2	83644228	83644628	6.82	6.16	0.55	0.00504	0.0453		ENSMUSG00000027091	83644435	83664622	+	overlapStart	-206	Zc3h15
1404	2	110950051	110950451	6.75	6.08	0.55	0.00426	0.0418		ENSMUSG00000074968	110655201	110950923	-	inside	871	Ano3
1415	2	132815916	132816316	6.93	6.27	0.55	0.00433	0.0422		ENSMUSG00000037376	132804207	132816055	-	overlapStart	138	Trmt6
1479	2	150311193	150311593	6.7	6.04	0.55	0.00471	0.0438		ENSMUSG00000084320	150305528	150306516	+	downstream	5666	Gm14125
1268	3	16182940	16183340	6.94	6.29	0.55	0.00344	0.0374		ENSMUSG00000047213	16183212	16217037	+	overlapStart	-271	Ythdf3
1018	3	117868782	117869182	7.12	6.49	0.55	0.00225	0.0304		ENSMUSG00000028007	117781497	117868936	-	overlapStart	153	Snx7
774	3	142700803	142701203	7.27	6.64	0.55	0.00137	0.0245		ENSMUSG00000040213	142701051	142744910	+	overlapStart	-247	Kyat3
881	3	153944453	153944853	7.43	6.79	0.55	0.00181	0.0284		ENSMUSG00000062908	153922357	153944632	-	overlapStart	178	Acadm
870	4	3938606	3939006	7.64	7.01	0.55	0.00179	0.0283		ENSMUSG00000042198	3938888	3951046	+	overlapStart	-281	Chchd7
1403	4	6190862	6191262	6.8	6.14	0.55	0.00425	0.0418		ENSMUSG00000028243	6191098	6221688	+	overlapStart	-235	Ubxn2b
1350	4	40142859	40143259	7.06	6.39	0.55	0.00386	0.0395		ENSMUSG00000028405	40143081	40198338	+	overlapStart	-221	Aco1
946	4	115737461	115737861	7.29	6.66	0.55	0.00201	0.0294		ENSMUSG00000034210	115737744	115777327	+	overlapStart	-282	Efcab14
688	5	45450249	45450649	7.49	6.87	0.55	0.00108	0.0216		ENSMUSG00000015806	45434032	45450235	-	upstream	-15	Qdpr
1685	6	37870423	37870823	6.7	6.02	0.55	0.00602	0.0493		ENSMUSG00000029833	37870811	37966296	+	overlapStart	-387	Trim24
909	6	108212835	108213235	7.14	6.51	0.55	0.0019	0.0288		ENSMUSG00000030102	108213118	108551109	+	overlapStart	-282	Itpr1
1565	7	58399053	58399453	6.97	6.31	0.55	0.00518	0.0457		ENSMUSG00000077356	58148096	58148227	-	upstream	-250827	Gm26288
888	8	41374575	41374975	7.16	6.52	0.55	0.00184	0.0285		ENSMUSG00000031591	41340197	41374773	-	overlapStart	197	Asah1
1524	9	79759640	79760040	6.68	6.01	0.55	0.00498	0.045		ENSMUSG00000032330	79755241	79759853	-	overlapStart	212	Cox7a2
1468	9	86571639	86572039	6.72	6.06	0.55	0.00463	0.0435		ENSMUSG00000032417	86571991	86574899	+	overlapStart	-351	Rwdd2a
792	10	128821528	128821928	7.3	6.67	0.55	0.00145	0.0252		ENSMUSG00000025353	128817457	128821631	-	overlapStart	102	Ormdl2
815	12	89812143	89812543	7.29	6.66	0.55	0.00156	0.0263		ENSMUSG00000080680	89431336	89431401	+	downstream	380808	Gm23989
1596	12	101083546	101083946	6.77	6.1	0.55	0.00545	0.0471		ENSMUSG00000041846	101039409	101083702	-	overlapStart	155	Ppp4r3a
549	12	113156076	113156476	7.94	7.32	0.55	0.00068	0.0171		ENSMUSG00000037466	113156421	113165456	+	overlapStart	-344	Tedc1
678	14	18239104	18239504	7.74	7.1	0.55	0.00104	0.0212		ENSMUSG00000021775	18204054	18239127	-	overlapStart	22	Nr1d2
1129	14	50807458	50807858	6.93	6.29	0.55	0.00271	0.033		ENSMUSG00000092837	50807449	50807767	-	overlapStart	308	Rpph1
814	14	52104023	52104423	7.27	6.64	0.55	0.00156	0.0263		ENSMUSG00000060373	52073380	52104028	-	overlapStart	4	Hnrnpc
1688	14	64949732	64950132	6.55	5.87	0.55	0.00604	0.0494		ENSMUSG00000021975	64950045	65039835	+	overlapStart	-312	Ints9
1341	15	73067384	73067784	7.15	6.48	0.55	0.00379	0.039		ENSMUSG00000047921	72589621	73061204	-	upstream	-6181	Trappc9
599	16	58408161	58408561	7.8	7.18	0.55	0.000809	0.0186		ENSMUSG00000086827	58404878	58408276	-	overlapStart	114	4930461C15Rik
839	17	17063807	17064207	7.25	6.61	0.55	0.00165	0.0271		ENSMUSG00000096696	17064113	17089628	+	overlapStart	-305	Zfp960
778	18	21300154	21300554	7.49	6.86	0.55	0.00139	0.0246		ENSMUSG00000042680	21127201	21300138	-	upstream	-17	Garem1
1184	18	42275071	42275471	6.87	6.22	0.55	0.00299	0.0348		ENSMUSG00000024491	42275353	42341542	+	overlapStart	-281	Rbm27
1597	2	136387778	136388178	6.85	6.21	0.54	0.00546	0.0471		ENSMUSG00000039913	136081104	136387967	-	overlapStart	188	Pak7
822	2	136891310	136891710	7.33	6.71	0.54	0.00158	0.0264		ENSMUSG00000027274	136873780	136891389	-	overlapStart	78	Mkks
1012	3	79628747	79629147	7.49	6.86	0.54	0.00224	0.0304		ENSMUSG00000027811	79629079	79632820	+	overlapStart	-331	4930579G24Rik
1654	3	138442883	138443283	6.71	6.06	0.54	0.00583	0.0486		ENSMUSG00000028138	138443093	138455499	+	overlapStart	-209	Adh5
1466	6	56923837	56924237	6.81	6.17	0.54	0.00463	0.0435		ENSMUSG00000029780	56882400	56923932	-	overlapStart	94	Nt5c3
1594	6	83831696	83832096	6.79	6.12	0.54	0.00545	0.0471		ENSMUSG00000045896	83805401	83831741	-	overlapStart	44	Paip2b
820	6	128764186	128764586	7.43	6.82	0.54	0.00157	0.0264		ENSMUSG00000030325	128778485	128789215	-	downstream	25028	Klrb1c
1173	6	148896051	148896451	6.99	6.35	0.54	0.00293	0.0345		ENSMUSG00000030309	148842492	148896237	-	overlapStart	185	Caprin2
1568	7	93079689	93080089	6.72	6.06	0.54	0.0052	0.0457		ENSMUSG00000051515	93079879	93081715	+	overlapStart	-189	Fam181b
1326	7	141221627	141222027	6.92	6.28	0.54	0.0037	0.0385		ENSMUSG00000065551	141221384	141221493	-	upstream	-135	Mir210
1316	8	31111530	31111930	6.93	6.29	0.54	0.00364	0.0382		ENSMUSG00000039328	31111820	31131482	+	overlapStart	-289	Rnf122
1281	8	91133981	91134381	7.23	6.59	0.54	0.0035	0.0377		ENSMUSG00000031667	91112041	91134465	-	inside	483	Aktip
1617	8	105471266	105471666	6.67	6.02	0.54	0.00558	0.0475		ENSMUSG00000014846	105467493	105471526	-	overlapStart	259	Tppp3
991	9	113930700	113931100	7.17	6.55	0.54	0.00215	0.03		ENSMUSG00000009741	113930934	113977199	+	overlapStart	-233	Ubp1
1174	13	90089425	90089825	7.33	6.69	0.54	0.00293	0.0345		ENSMUSG00000021615	89774027	90089608	-	overlapStart	182	Xrcc4
1216	14	52257669	52258069	7.03	6.4	0.54	0.00314	0.0356		ENSMUSG00000088979	52276531	52276620	+	upstream	-18861	Gm23758
1179	14	114952207	114952607	7.08	6.44	0.54	0.00298	0.0348		ENSMUSG00000088802	114980428	114980533	-	downstream	28325	Gm24073
1472	15	57892376	57892776	6.86	6.22	0.54	0.00467	0.0437		ENSMUSG00000022365	57869502	57892418	-	overlapStart	41	Derl1
1077	17	72836159	72836559	7.11	6.48	0.54	0.00249	0.0318		ENSMUSG00000039770	72836704	72851195	+	upstream	-544	Ypel5
1544	18	3507611	3508011	6.74	6.1	0.54	0.00508	0.0453		ENSMUSG00000024232	3507957	3516404	+	overlapStart	-345	Bambi
1600	1	23255935	23256335	6.89	6.26	0.53	0.00549	0.0473		ENSMUSG00000102766	23255685	23256407	-	inside	471	Gm6420
969	1	177796489	177796889	7.64	7.04	0.53	0.00207	0.0295		ENSMUSG00000015961	177762962	177796511	-	overlapStart	21	Adss
1619	2	150217873	150218273	6.81	6.19	0.53	0.00559	0.0476		ENSMUSG00000060336	150218073	150240725	+	overlapStart	-199	Zfp937
1609	3	40846619	40847019	6.73	6.1	0.53	0.00554	0.0475		ENSMUSG00000037818	40846970	40938138	+	overlapStart	-350	Abhd18
977	3	106721534	106721934	7.53	6.91	0.53	0.00211	0.0298		ENSMUSG00000102780	106725599	106730276	+	upstream	-4064	Gm38253
1447	3	145118388	145118788	6.84	6.21	0.53	0.00453	0.0431		ENSMUSG00000028256	145118589	145153915	+	overlapStart	-200	Odf2l
1648	4	16013762	16014162	6.96	6.33	0.53	0.00576	0.0482		ENSMUSG00000041153	15997121	16013888	-	overlapStart	125	Osgin2
1037	4	72200909	72201309	7.6	6.98	0.53	0.00232	0.0307		ENSMUSG00000008305	72117142	72200919	-	overlapStart	9	Tle1
1678	4	109201866	109202266	6.79	6.15	0.53	0.00599	0.0492		ENSMUSG00000028559	109061145	109202272	-	inside	405	Osbpl9
1635	4	111414800	111415200	6.72	6.09	0.53	0.00568	0.0479		ENSMUSG00000028545	111415006	111460298	+	overlapStart	-205	Bend5
1269	4	156109693	156110093	7.12	6.5	0.53	0.00345	0.0375		ENSMUSG00000059939	156109982	156127265	+	overlapStart	-288	9430015G10Rik
1218	5	45669544	45669944	7.15	6.53	0.53	0.00316	0.0358		ENSMUSG00000015880	45669922	45700544	+	overlapStart	-377	Ncapg
1275	5	97111528	97111928	7.17	6.55	0.53	0.00348	0.0376		ENSMUSG00000055725	97082329	97111596	-	overlapStart	67	Paqr3
1487	6	18848312	18848712	6.91	6.28	0.53	0.00473	0.0438		ENSMUSG00000044155	18848579	18855751	+	overlapStart	-266	Lsm8
1098	6	113306483	113306883	7.37	6.76	0.53	0.0026	0.0327		ENSMUSG00000001632	113307181	113324857	+	upstream	-697	Brpf1
1615	8	72570700	72571100	6.9	6.26	0.53	0.00557	0.0475		ENSMUSG00000044600	72565188	72571088	-	overlapStart	387	Smim7
1558	9	21291158	21291558	7.12	6.49	0.53	0.00514	0.0455		ENSMUSG00000096472	21288463	21291209	-	overlapStart	50	Cdkn2d
1482	10	79097450	79097850	6.92	6.28	0.53	0.00472	0.0438		ENSMUSG00000060301	79064374	79097600	-	overlapStart	149	2610008E11Rik
1452	10	111164462	111164862	6.92	6.29	0.53	0.00455	0.0432		ENSMUSG00000020189	111164802	111297247	+	overlapStart	-339	Osbpl8
1400	11	71019217	71019617	7.11	6.48	0.53	0.00421	0.0415		ENSMUSG00000040599	71019611	71027371	+	overlapStart	-393	Mis12
601	12	91849074	91849474	7.78	7.18	0.53	0.000818	0.0187		ENSMUSG00000020964	91806043	91849157	-	overlapStart	82	Sel1l
878	13	119689957	119690357	7.81	7.21	0.53	0.00181	0.0284		ENSMUSG00000093930	119690462	119708086	+	upstream	-504	Hmgcs1
1114	14	18270956	18271356	7.18	6.57	0.53	0.00267	0.0329		ENSMUSG00000021772	18271136	18283942	+	overlapStart	-179	Nkiras1
1348	14	45219370	45219770	7.38	6.74	0.53	0.00385	0.0394		ENSMUSG00000049092	45219719	45281230	+	overlapStart	-348	Gpr137c
1164	14	87141106	87141506	7.17	6.56	0.53	0.0029	0.0344		ENSMUSG00000022021	86655367	87141224	-	overlapStart	117	Diaph3
1180	17	56079080	56079480	7.44	6.82	0.53	0.00298	0.0348		ENSMUSG00000002833	56079657	56100596	+	upstream	-576	Hdgfl2
912	17	63863717	63864117	7.59	6.99	0.53	0.00192	0.029		ENSMUSG00000045506	63863300	63863791	-	overlapStart	73	A930002H24Rik
1430	17	78835235	78835635	6.99	6.37	0.53	0.00443	0.0427		ENSMUSG00000050668	78835516	78848299	+	overlapStart	-280	Gpatch11
1345	17	88066057	88066457	6.94	6.32	0.53	0.00383	0.0393		ENSMUSG00000005371	87990859	88065291	-	upstream	-767	Fbxo11
1422	18	42511130	42511530	7.1	6.48	0.53	0.00438	0.0425		ENSMUSG00000024498	42511510	42575551	+	overlapStart	-379	Tcerg1
1146	1	128102992	128103392	7.41	6.81	0.52	0.0028	0.0336		ENSMUSG00000036086	127954184	128103047	-	overlapStart	54	Zranb3
1263	1	151428301	151428701	7.15	6.55	0.52	0.00341	0.0372		ENSMUSG00000052748	151367699	151428455	-	overlapStart	153	Swt1
1236	1	176814300	176814700	7.36	6.75	0.52	0.00325	0.0363		ENSMUSG00000026504	176814660	177020437	+	overlapStart	-359	Sdccag8
691	1	177982984	177983384	7.73	7.14	0.52	0.00108	0.0216		ENSMUSG00000091476	177983423	178172704	+	upstream	-438	Gm16432
1658	2	79635001	79635401	6.86	6.25	0.52	0.00585	0.0487		ENSMUSG00000027007	79635352	79672966	+	overlapStart	-350	Ssfa2
1463	3	57735838	57736238	7.07	6.45	0.52	0.0046	0.0434		ENSMUSG00000036503	57736066	57835233	+	overlapStart	-227	Rnf13
1681	3	99141163	99141563	6.82	6.2	0.52	0.00601	0.0493		ENSMUSG00000004233	99141068	99239186	+	inside	96	Wars2
1290	4	62360427	62360827	7.1	6.49	0.52	0.00354	0.0378		ENSMUSG00000066150	62360727	62391769	+	overlapStart	-299	Slc31a1
1043	5	8997080	8997480	7.39	6.8	0.52	0.00233	0.0307		ENSMUSG00000099209	8997286	8997427	-	includeFeature	346	Gm27941
1412	7	89404066	89404466	7.07	6.46	0.52	0.00431	0.0421		ENSMUSG00000049791	89404366	89410110	+	overlapStart	-299	Fzd4
1153	10	100487283	100487683	7.66	7.07	0.52	0.00283	0.0339		ENSMUSG00000036676	100443902	100487350	-	overlapStart	66	Tmtc3
1289	10	110745242	110745642	7.18	6.58	0.52	0.00353	0.0378		ENSMUSG00000020185	110745439	110787384	+	overlapStart	-196	E2f7
1196	12	116047436	116047836	7.43	6.83	0.52	0.00306	0.0352		ENSMUSG00000042063	116047724	116063360	+	overlapStart	-287	Zfp386
1419	13	69611428	69611828	7.18	6.57	0.52	0.00435	0.0423		ENSMUSG00000021594	69573449	69611442	-	overlapStart	13	Srd5a1
1603	13	76018435	76018835	6.95	6.33	0.52	0.0055	0.0473		ENSMUSG00000043190	76001535	76018712	-	overlapStart	276	Rfesd
1393	X	164419456	164419856	6.99	6.38	0.52	0.00418	0.0413		ENSMUSG00000031381	164419793	164433916	+	overlapStart	-336	Piga
1235	2	148680893	148681293	7.35	6.77	0.51	0.00325	0.0363		ENSMUSG00000027439	148681023	148692949	+	overlapStart	-129	Gzf1
1358	3	19187997	19188397	7.17	6.58	0.51	0.00391	0.0397		ENSMUSG00000027601	19187327	19220817	+	inside	671	Mtfr1
1247	4	28812778	28813178	7.27	6.69	0.51	0.00333	0.0368		ENSMUSG00000028289	28813131	28967499	+	overlapStart	-352	Epha7
1054	5	151368494	151368894	7.67	7.09	0.51	0.00237	0.031		ENSMUSG00000097321	151368675	151396164	+	overlapStart	-180	1700028E10Rik
1636	6	8208965	8209365	7.02	6.42	0.51	0.00569	0.0479		ENSMUSG00000042447	8209222	8236274	+	overlapStart	-256	Mios
1176	6	42349592	42349992	7.35	6.76	0.51	0.00294	0.0345		ENSMUSG00000029860	42349828	42360146	+	overlapStart	-235	Zyx
727	8	4677663	4678063	7.82	7.25	0.51	0.0012	0.0228		ENSMUSG00000048484	4677539	4678365	-	inside	701	Gm7461
1489	8	128685464	128685864	7.03	6.43	0.51	0.00474	0.0438		ENSMUSG00000025809	128685654	128733200	+	overlapStart	-189	Itgb1
1076	12	40223165	40223565	7.41	6.83	0.51	0.00248	0.0318		ENSMUSG00000089371	40222712	40222811	-	upstream	-355	Mir1938
1454	14	99046075	99046475	7.13	6.53	0.51	0.00456	0.0432		ENSMUSG00000022070	99046427	99074537	+	overlapStart	-351	Bora
1194	14	120477376	120477776	7.51	6.93	0.51	0.00304	0.0352		ENSMUSG00000051615	120478461	120507194	+	upstream	-1084	Rap2a
1616	17	7169699	7170099	7.03	6.44	0.51	0.00557	0.0475		ENSMUSG00000023809	7170115	7303313	+	upstream	-415	Rps6ka2
908	17	57247563	57247963	7.69	7.1	0.51	0.0019	0.0288		ENSMUSG00000005823	57234914	57247641	-	overlapStart	77	Gpr108
1438	18	49755488	49755888	7.19	6.59	0.51	0.0045	0.0431		ENSMUSG00000087020	49755794	49757189	+	overlapStart	-305	Gm16283
1328	19	11965370	11965770	7.38	6.79	0.51	0.00372	0.0386		ENSMUSG00000024687	11965844	11994105	+	upstream	-473	Osbp
1517	19	21652848	21653248	7.09	6.49	0.51	0.00493	0.0448		ENSMUSG00000035171	21581202	21652976	-	overlapStart	127	1110059E24Rik
1450	1	4857482	4857882	7.26	6.69	0.5	0.00453	0.0431		ENSMUSG00000033813	4857814	4897909	+	overlapStart	-331	Tcea1
998	1	150393001	150393401	7.84	7.27	0.5	0.00218	0.0301		ENSMUSG00000006010	150361305	150393080	-	overlapStart	78	BC003331
985	1	161876728	161877128	7.63	7.06	0.5	0.00213	0.0298		ENSMUSG00000040297	161816114	161876682	-	upstream	-47	Suco
1264	2	39190633	39191033	7.42	6.86	0.5	0.00342	0.0373		ENSMUSG00000035236	39066214	39190730	-	overlapStart	96	Scai
1513	6	95117563	95117963	7.17	6.59	0.5	0.0049	0.0447		ENSMUSG00000085413	95114017	95117631	-	overlapStart	67	Kbtbd8os
798	8	4165957	4166357	8.07	7.51	0.5	0.00148	0.0255		ENSMUSG00000011832	4166567	4211257	+	upstream	-609	Evi5l
1226	9	123529454	123529854	7.54	6.97	0.5	0.00319	0.0359		ENSMUSG00000025240	123529882	123592598	+	upstream	-427	Sacm1l
1338	5	88764834	88765234	7.57	7.02	0.49	0.00377	0.0388		ENSMUSG00000029366	88764996	88783281	+	overlapStart	-161	Dck
1508	8	75033839	75034239	7.24	6.68	0.49	0.00486	0.0444		ENSMUSG00000042870	75033686	75070121	+	inside	154	Tom1
1304	16	52031324	52031724	7.43	6.87	0.49	0.0036	0.038		ENSMUSG00000022637	52031549	52208047	+	overlapStart	-224	Cblb
1560	17	17624434	17624834	7.16	6.59	0.49	0.00514	0.0455		ENSMUSG00000023845	17527723	17624489	-	overlapStart	54	Lnpep
1483	1	160194919	160195319	7.39	6.83	0.48	0.00472	0.0438		ENSMUSG00000058267	160195215	160202170	+	overlapStart	-295	Mrps14
1288	3	61363586	61363986	7.57	7.03	0.48	0.00353	0.0378		ENSMUSG00000103473	61358549	61361897	-	upstream	-1690	Gm37696
1515	5	145204144	145204544	7.42	6.86	0.48	0.00491	0.0447		ENSMUSG00000055991	145204562	145221750	+	upstream	-417	Zkscan5
1245	10	128566039	128566439	7.64	7.09	0.48	0.00332	0.0368		ENSMUSG00000025364	128557766	128565934	-	upstream	-106	Pa2g4
1502	11	43681641	43682041	7.39	6.83	0.48	0.0048	0.044		ENSMUSG00000044950	43681998	43721491	+	overlapStart	-356	Pwwp2a
1653	11	23255448	23255848	7.29	6.75	0.47	0.0058	0.0484		ENSMUSG00000020290	23256041	23298249	+	upstream	-592	Xpo1
1408	6	108828202	108828602	7.71	7.19	0.46	0.00428	0.042		ENSMUSG00000030104	108828641	108859356	+	upstream	-438	Edem1
1474	15	44427787	44428187	7.64	7.13	0.46	0.00468	0.0438		ENSMUSG00000022338	44428111	44437685	+	overlapStart	-323	Eny2
1266	17	64331929	64332329	8	7.49	0.46	0.00343	0.0373		ENSMUSG00000024083	64281005	64331916	-	upstream	-14	Pja2
1580	3	5576146	5576546	7.64	7.13	0.45	0.00532	0.0464		ENSMUSG00000040374	5560188	5576239	-	overlapStart	92	Pex2
1564	4	147868484	147868884	7.67	7.16	0.45	0.00518	0.0457		ENSMUSG00000029022	147860778	147868816	-	overlapStart	331	Miip
1084	5	146260961	146261361	8.52	9.04	-0.47	0.00254	0.0322		ENSMUSG00000080957	146248551	146249422	+	downstream	12411	Gm15739
1555	3	56575421	56575821	7.12	7.74	-0.52	0.00513	0.0455		ENSMUSG00000077710	56445282	56445412	-	upstream	-130010	Gm25727
1306	9	24541896	24542296	7.05	7.69	-0.54	0.0036	0.038		ENSMUSG00000043067	24411776	24503140	-	upstream	-38757	Dpy19l1
600	18	40308059	40308459	7.87	8.52	-0.57	0.000814	0.0187		ENSMUSG00000051401	40258361	40531168	+	inside	49699	Kctd16
707	2	181917636	181918036	7.71	8.44	-0.61	0.00111	0.0217		ENSMUSG00000083397	181896823	181898712	+	downstream	20814	Gm5466
1134	17	3082048	3082448	5.72	6.5	-0.63	0.00273	0.0331		ENSMUSG00000023795	3076578	3084183	-	inside	2134	Pisd-ps2
433	18	3005650	3006050	7.62	8.34	-0.63	0.000438	0.014		ENSMUSG00000093774	3026901	3027882	-	downstream	22231	Vmn1r-ps151
318	11	54139949	54140349	6.92	7.67	-0.64	0.000237	0.0103		ENSMUSG00000036045	54158926	54160056	+	upstream	-18976	Gm12221
827	8	23095394	23095794	5.94	6.82	-0.68	0.0016	0.0267		ENSMUSG00000083285	23127456	23127710	+	upstream	-32061	Gm15815
293	1	183299133	183299533	7.82	8.64	-0.69	0.000204	0.00958		ENSMUSG00000046836	183276352	183297269	-	upstream	-1865	Brox
1112	9	3001914	3002314	10.28	11.19	-0.69	0.00266	0.0329		ENSMUSG00000091028	3000922	3002330	+	inside	993	Gm10722
1109	9	3023325	3023725	10.31	11.26	-0.7	0.00264	0.0328		ENSMUSG00000095186	3023547	3025218	+	overlapStart	-221	Gm10718
669	15	85177568	85177968	5.65	6.54	-0.7	0.00101	0.0207		ENSMUSG00000006369	85205949	85286535	+	upstream	-28380	Fbln1
515	2	22739418	22739818	5.75	6.69	-0.74	0.000586	0.0157		ENSMUSG00000085353	22755984	22762273	+	upstream	-16565	1700092C17Rik
1484	5	134378853	134379253	4.01	5.25	-0.74	0.00472	0.0438		ENSMUSG00000077437	134416239	134416352	+	upstream	-37385	n-R5s178
1310	9	3026949	3027349	6.95	8.18	-0.76	0.00362	0.0381		ENSMUSG00000095891	3025417	3033289	+	inside	1533	Gm10717
126	4	70377979	70378379	6.62	7.55	-0.78	4.5e-05	0.00493		ENSMUSG00000039298	70216856	70410443	-	inside	32463	Cdk5rap2
911	9	3035888	3036288	7.46	8.75	-0.81	0.0019	0.0288		ENSMUSG00000096201	3036877	3038316	+	upstream	-988	Gm10715
236	13	97190381	97190781	5.57	6.56	-0.81	0.000142	0.00828		ENSMUSG00000021665	97176332	97198357	-	inside	7975	Hexb
316	X	87238176	87238576	5.33	6.38	-0.82	0.000235	0.0103		ENSMUSG00000084029	87672992	87673869	-	downstream	435692	Gm8855
129	Y	4150022	4150422	5.86	6.89	-0.84	4.93e-05	0.00527		ENSMUSG00000101108	4164028	4164705	-	downstream	14682	Gm29038
574	1	122357017	122357417	4.51	5.75	-0.85	0.00074	0.0178		ENSMUSG00000099960	122205145	122252180	+	downstream	151873	Gm28590
592	Y	11857944	11858344	4.34	5.64	-0.86	0.000795	0.0185		ENSMUSG00000101871	11800542	11801238	-	upstream	-56707	Gm28389
650	1	58613796	58614196	3.77	5.4	-0.89	0.000945	0.02		ENSMUSG00000100202	58625214	58625565	-	downstream	11768	Gm29389
369	13	26594372	26594772	4.16	5.56	-0.93	0.000309	0.0116		ENSMUSG00000060198	26492554	26493180	+	downstream	101819	Gm11353
209	1	162346458	162346858	4.3	5.72	-0.98	0.000114	0.0075		ENSMUSG00000089933	162316092	162316521	+	downstream	30367	Gm16101
120	9	124256646	124257046	4.45	5.95	-1.04	4.16e-05	0.00478		ENSMUSG00000074829	124291804	124312696	-	downstream	56049	2010315B03Rik
115	4	118548051	118548451	4.32	5.95	-1.07	3.93e-05	0.00471		ENSMUSG00000050854	118540941	118544044	-	upstream	-4008	Tmem125
