# Supplementary material for: Sall4 regulates posterior trunk mesoderm development by promoting mesodermal gene expression and repressing neural genes in the mesoderm
Source: Development. 2024 Mar 4;151(5):dev202649. doi: 10.1242/dev.202649 (PMC10946440; doi:10.1242/dev.202649)
Supplement: Table S4. Results of gene ontology analysis of genes nearest to differentially accessible regions between Sall4 cHet and Sall4 cKO posterior trunk mesoderm [file develop-151-202649-TableS4.xlsx]

## Sheet: Table S4
Analysis Type:	PANTHER Overrepresentation Test (Released 20220202)
Reference List:	Mus musculus (all genes in database)
Test Type:	FISHER
Correction:	FDR
GO biological process complete	Mus musculus - REFLIST (21997)	upload (1129)	upload (expected)	upload (over/under)	Fold Enrichment	raw P-value	FDR
striatum development (GO:0021756)	19	7	0.98	+	7.18	0.000188	0.0391
retinal ganglion cell axon guidance (GO:0031290)	19	7	0.98	+	7.18	0.000188	0.0386
subpallium development (GO:0021544)	25	8	1.28	+	6.23	0.000147	0.0321
cell projection morphogenesis (GO:0048858)	513	50	26.33	+	1.9	4.28e-05	0.013
plasma membrane bounded cell projection morphogenesis (GO:0120039)	507	49	26.02	+	1.88	8.37e-05	0.022
neuron projection morphogenesis (GO:0048812)	501	48	25.71	+	1.87	0.000116	0.0272
cell morphogenesis involved in neuron differentiation (GO:0048667)	464	44	23.81	+	1.85	0.000235	0.0441
cell part morphogenesis (GO:0032990)	540	50	27.72	+	1.8	0.000145	0.0322
behavior (GO:0007610)	720	65	36.95	+	1.76	3.18e-05	0.0102
response to abiotic stimulus (GO:0009628)	984	88	50.5	+	1.74	1.94e-06	0.000958
neuron development (GO:0048666)	905	80	46.45	+	1.72	7.3e-06	0.00295
cell morphogenesis (GO:0000902)	764	67	39.21	+	1.71	5.35e-05	0.0156
neuron projection development (GO:0031175)	731	64	37.52	+	1.71	0.000102	0.0252
generation of neurons (GO:0048699)	1183	101	60.72	+	1.66	1.93e-06	0.000981
circulatory system development (GO:0072359)	939	80	48.19	+	1.66	2.78e-05	0.00913
neuron differentiation (GO:0030182)	1112	93	57.07	+	1.63	1.33e-05	0.00478
neurogenesis (GO:0022008)	1342	111	68.88	+	1.61	2.83e-06	0.00131
tube development (GO:0035295)	972	80	49.89	+	1.6	9.4e-05	0.0243
regulation of locomotion (GO:0040012)	1096	89	56.25	+	1.58	5.42e-05	0.0155
animal organ morphogenesis (GO:0009887)	1054	85	54.1	+	1.57	9.7e-05	0.0243
regulation of cell migration (GO:0030334)	991	79	50.86	+	1.55	0.000261	0.0463
cell projection organization (GO:0030030)	1208	96	62	+	1.55	5.14e-05	0.0153
nervous system development (GO:0007399)	1986	157	101.93	+	1.54	2.17e-07	0.000228
positive regulation of transport (GO:0051050)	1077	85	55.28	+	1.54	0.000199	0.0398
plasma membrane bounded cell projection organization (GO:0120036)	1154	91	59.23	+	1.54	0.00011	0.0266
anatomical structure morphogenesis (GO:0009653)	2310	178	118.56	+	1.5	1.23e-07	0.000161
establishment of localization in cell (GO:0051649)	1595	121	81.86	+	1.48	4.27e-05	0.0132
regulation of localization (GO:0032879)	2986	223	153.26	+	1.46	2.36e-08	4.64e-05
regulation of intracellular signal transduction (GO:1902531)	1643	121	84.33	+	1.43	0.00014	0.0316
organic substance catabolic process (GO:1901575)	1551	114	79.61	+	1.43	0.00024	0.044
regulation of cell population proliferation (GO:0042127)	1748	127	89.72	+	1.42	0.00014	0.032
positive regulation of cell communication (GO:0010647)	1787	129	91.72	+	1.41	0.000162	0.0346
cellular localization (GO:0051641)	2263	163	116.15	+	1.4	2.19e-05	0.00749
positive regulation of signaling (GO:0023056)	1794	129	92.08	+	1.4	0.000205	0.0399
regulation of transport (GO:0051049)	1934	139	99.26	+	1.4	0.000115	0.0274
regulation of cell death (GO:0010941)	1769	127	90.79	+	1.4	0.000234	0.0445
regulation of signaling (GO:0023051)	3360	235	172.45	+	1.36	1.48e-06	0.000776
system development (GO:0048731)	3785	262	194.27	+	1.35	5.96e-07	0.000376
regulation of cell communication (GO:0010646)	3352	232	172.04	+	1.35	3.36e-06	0.00151
multicellular organism development (GO:0007275)	4508	307	231.37	+	1.33	1.63e-07	0.000184
regulation of signal transduction (GO:0009966)	2928	199	150.28	+	1.32	6.89e-05	0.0187
positive regulation of cellular metabolic process (GO:0031325)	3305	224	169.63	+	1.32	2.13e-05	0.00746
regulation of nucleobase-containing compound metabolic process (GO:0019219)	3878	260	199.04	+	1.31	7.89e-06	0.00311
regulation of nitrogen compound metabolic process (GO:0051171)	5522	370	283.42	+	1.31	1.95e-08	5.11e-05
positive regulation of metabolic process (GO:0009893)	3822	256	196.16	+	1.31	1.02e-05	0.00392
negative regulation of cellular process (GO:0048523)	4978	332	255.5	+	1.3	2.94e-07	0.000221
negative regulation of biological process (GO:0048519)	5446	363	279.52	+	1.3	5.59e-08	8.81e-05
regulation of cellular metabolic process (GO:0031323)	5852	390	300.35	+	1.3	1.07e-08	3.36e-05
regulation of primary metabolic process (GO:0080090)	5706	380	292.86	+	1.3	2.23e-08	5.03e-05
regulation of biosynthetic process (GO:0009889)	3988	265	204.68	+	1.29	1.18e-05	0.00434
positive regulation of nitrogen compound metabolic process (GO:0051173)	3072	204	157.67	+	1.29	0.000194	0.0393
developmental process (GO:0032502)	5649	372	289.94	+	1.28	1.18e-07	0.000169
regulation of RNA biosynthetic process (GO:2001141)	3272	215	167.94	+	1.28	0.000204	0.0401
cell differentiation (GO:0030154)	3597	236	184.62	+	1.28	9.48e-05	0.0241
regulation of nucleic acid-templated transcription (GO:1903506)	3264	214	167.53	+	1.28	0.000238	0.0441
regulation of cellular biosynthetic process (GO:0031326)	3905	256	200.42	+	1.28	4.2e-05	0.0132
regulation of macromolecule biosynthetic process (GO:0010556)	3722	244	191.03	+	1.28	7.12e-05	0.019
cellular developmental process (GO:0048869)	3624	237	186	+	1.27	0.000117	0.0271
positive regulation of macromolecule metabolic process (GO:0010604)	3476	227	178.41	+	1.27	0.000178	0.0373
cellular metabolic process (GO:0044237)	6666	435	342.13	+	1.27	9.77e-09	3.85e-05
regulation of RNA metabolic process (GO:0051252)	3571	233	183.28	+	1.27	0.00015	0.0323
organonitrogen compound metabolic process (GO:1901564)	4642	302	238.25	+	1.27	1.09e-05	0.00408
positive regulation of cellular process (GO:0048522)	5982	388	307.03	+	1.26	2.84e-07	0.000235
regulation of metabolic process (GO:0019222)	6608	428	339.16	+	1.26	4.15e-08	7.27e-05
nitrogen compound metabolic process (GO:0006807)	6113	395	313.75	+	1.26	2.85e-07	0.000224
cellular component organization or biogenesis (GO:0071840)	5572	359	285.98	+	1.26	1.95e-06	0.000933
regulation of macromolecule metabolic process (GO:0060255)	6092	392	312.67	+	1.25	5.63e-07	0.000386
cellular component organization (GO:0016043)	5378	346	276.03	+	1.25	4.16e-06	0.00182
anatomical structure development (GO:0048856)	5263	338	270.12	+	1.25	6.97e-06	0.00289
primary metabolic process (GO:0044238)	6682	426	342.95	+	1.24	2.83e-07	0.000248
positive regulation of biological process (GO:0048518)	6522	415	334.74	+	1.24	5.69e-07	0.000374
regulation of gene expression (GO:0010468)	4726	296	242.56	+	1.22	0.000244	0.0443
organic substance metabolic process (GO:0071704)	7380	462	378.78	+	1.22	4.77e-07	0.000342
metabolic process (GO:0008152)	7800	483	400.34	+	1.21	7.81e-07	0.000456
macromolecule metabolic process (GO:0043170)	5629	345	288.91	+	1.19	0.000249	0.0447
regulation of cellular process (GO:0050794)	11723	687	601.69	+	1.14	6.88e-07	0.000417
regulation of biological process (GO:0050789)	12262	713	629.35	+	1.13	9.77e-07	0.00055
biological regulation (GO:0065007)	12879	738	661.02	+	1.12	5.02e-06	0.00214
cellular process (GO:0009987)	15373	864	789.02	+	1.1	1.27e-06	0.000691
biological_process (GO:0008150)	20744	1102	1064.69	+	1.04	2.23e-07	0.000207
sensory perception (GO:0007600)	1653	41	84.84	-	0.48	1.55e-07	0.000188
G protein-coupled receptor signaling pathway (GO:0007186)	1824	42	93.62	-	0.45	2.18e-09	1.14e-05
Unclassified (UNCLASSIFIED)	1253	27	64.31	-	0.42	2.23e-07	0.00022
immunoglobulin production (GO:0002377)	278	2	14.27	-	0.14	0.000209	0.0401
sensory perception of smell (GO:0007608)	1125	8	57.74	-	0.14	5.4e-16	4.26e-12
production of molecular mediator of immune response (GO:0002440)	297	2	15.24	-	0.13	6.75e-05	0.0187
sensory perception of chemical stimulus (GO:0007606)	1226	8	62.92	-	0.13	6.04e-18	9.52e-14
phagocytosis, recognition (GO:0006910)	203	0	10.42	-	< 0.01	5.74e-05	0.0162
B cell receptor signaling pathway (GO:0050853)	221	0	11.34	-	< 0.01	2.61e-05	0.00877
