# Supplementary material for: Sall4 regulates posterior trunk mesoderm development by promoting mesodermal gene expression and repressing neural genes in the mesoderm
Source: Development. 2024 Mar 4;151(5):dev202649. doi: 10.1242/dev.202649 (PMC10946440; doi:10.1242/dev.202649)
Supplement: Table S5. Results of gene ontology analysis of differentially expressed genes between WT and Sall4 cKO posterior trunk tissue [file develop-151-202649-TableS5.xlsx]

## Sheet: Table S5
Analysis Type:	PANTHER Overrepresentation Test
Reference List:	Mus musculus (all genes in database)
Test Type:	FISHER
Correction:	FDR
GO biological process complete	Mus musculus - REFLIST (21997)	upload (4049)	upload (expected)	upload (over/under)	upload (fold Enrichment)	upload (raw P-value)	upload (FDR)
hindgut development (GO:0061525)	10	9	1.84	+	4.89	0.00109	0.023
hindgut morphogenesis (GO:0007442)	9	8	1.66	+	4.83	0.00219	0.041
positive regulation of non-canonical Wnt signaling pathway (GO:2000052)	14	11	2.58	+	4.27	0.000672	0.0151
regulation of non-canonical Wnt signaling pathway (GO:2000050)	25	18	4.6	+	3.91	3.22e-05	0.00107
regulation of Wnt signaling pathway, planar cell polarity pathway (GO:2000095)	15	10	2.76	+	3.62	0.0028	0.0497
regulation of gastrulation (GO:0010470)	18	12	3.31	+	3.62	0.00108	0.0228
cardiac conduction system development (GO:0003161)	19	12	3.5	+	3.43	0.00152	0.0302
branching involved in salivary gland morphogenesis (GO:0060445)	20	12	3.68	+	3.26	0.00209	0.0394
glucose catabolic process (GO:0006007)	22	13	4.05	+	3.21	0.00153	0.0303
protein localization to cell-cell junction (GO:0150105)	22	13	4.05	+	3.21	0.00153	0.0303
protein hydroxylation (GO:0018126)	28	16	5.15	+	3.1	0.000598	0.0139
male genitalia development (GO:0030539)	23	13	4.23	+	3.07	0.00205	0.0389
RNA phosphodiester bond hydrolysis, endonucleolytic (GO:0090502)	29	16	5.34	+	3	0.00129	0.0263
embryonic hindlimb morphogenesis (GO:0035116)	35	19	6.44	+	2.95	0.000418	0.0104
ribosomal small subunit biogenesis (GO:0042274)	72	39	13.25	+	2.94	4.5e-07	2.04e-05
cytoplasmic translation (GO:0002181)	111	60	20.43	+	2.94	3.78e-10	2.86e-08
purine nucleoside bisphosphate biosynthetic process (GO:0034033)	32	17	5.89	+	2.89	0.00101	0.0215
ribonucleoside bisphosphate biosynthetic process (GO:0034030)	32	17	5.89	+	2.89	0.00101	0.0215
nucleoside bisphosphate biosynthetic process (GO:0033866)	32	17	5.89	+	2.89	0.00101	0.0215
maturation of SSU-rRNA from tricistronic rRNA transcript (SSU-rRNA, 5.8S rRNA, LSU-rRNA) (GO:0000462)	36	19	6.63	+	2.87	0.000497	0.012
monosaccharide catabolic process (GO:0046365)	36	19	6.63	+	2.87	0.000497	0.012
olfactory bulb development (GO:0021772)	40	21	7.36	+	2.85	0.00025	0.00678
maturation of SSU-rRNA (GO:0030490)	50	26	9.2	+	2.83	4.86e-05	0.00155
salivary gland morphogenesis (GO:0007435)	31	16	5.71	+	2.8	0.00171	0.0333
acetyl-CoA metabolic process (GO:0006084)	31	16	5.71	+	2.8	0.00171	0.0333
proximal/distal pattern formation (GO:0009954)	37	19	6.81	+	2.79	0.000602	0.014
hindlimb morphogenesis (GO:0035137)	45	23	8.28	+	2.78	0.00016	0.00453
ureteric bud development (GO:0001657)	94	48	17.3	+	2.77	6.85e-08	3.62e-06
mesonephros development (GO:0001823)	98	50	18.04	+	2.77	3.53e-08	2e-06
mesonephric tubule development (GO:0072164)	95	48	17.49	+	2.74	8.21e-08	4.28e-06
mesonephric epithelium development (GO:0072163)	95	48	17.49	+	2.74	8.21e-08	4.27e-06
hexose catabolic process (GO:0019320)	34	17	6.26	+	2.72	0.00145	0.0292
spinal cord motor neuron differentiation (GO:0021522)	34	17	6.26	+	2.72	0.00145	0.0292
neuroepithelial cell differentiation (GO:0060563)	38	19	6.99	+	2.72	0.00074	0.0165
branching involved in ureteric bud morphogenesis (GO:0001658)	49	24	9.02	+	2.66	0.000242	0.00658
olfactory lobe development (GO:0021988)	43	21	7.92	+	2.65	0.000712	0.0159
negative regulation of smoothened signaling pathway (GO:0045879)	39	19	7.18	+	2.65	0.000914	0.0198
NADH metabolic process (GO:0006734)	37	18	6.81	+	2.64	0.00127	0.026
salivary gland development (GO:0007431)	35	17	6.44	+	2.64	0.00177	0.0343
exocrine system development (GO:0035272)	48	23	8.84	+	2.6	0.000395	0.00992
mesonephric tubule morphogenesis (GO:0072171)	61	29	11.23	+	2.58	9.81e-05	0.00295
secondary alcohol biosynthetic process (GO:1902653)	40	19	7.36	+	2.58	0.00163	0.0321
cholesterol biosynthetic process (GO:0006695)	40	19	7.36	+	2.58	0.00163	0.032
kidney morphogenesis (GO:0060993)	94	44	17.3	+	2.54	1.43e-06	6.07e-05
ureteric bud morphogenesis (GO:0060675)	60	28	11.04	+	2.54	0.000154	0.00437
positive regulation of smoothened signaling pathway (GO:0045880)	43	20	7.92	+	2.53	0.00129	0.0264
metanephros development (GO:0001656)	82	38	15.09	+	2.52	1.06e-05	0.000387
alpha-amino acid biosynthetic process (GO:1901607)	54	25	9.94	+	2.52	0.00045	0.0111
axon extension (GO:0048675)	52	24	9.57	+	2.51	0.000395	0.00993
renal tubule morphogenesis (GO:0061333)	78	36	14.36	+	2.51	2.11e-05	0.000727
kidney epithelium development (GO:0072073)	139	64	25.59	+	2.5	1.35e-08	8.38e-07
ventral spinal cord development (GO:0021517)	50	23	9.2	+	2.5	0.000548	0.0129
nephron tubule morphogenesis (GO:0072078)	72	33	13.25	+	2.49	3.85e-05	0.00126
sterol biosynthetic process (GO:0016126)	46	21	8.47	+	2.48	0.00106	0.0224
digestive tract morphogenesis (GO:0048546)	55	25	10.12	+	2.47	0.000487	0.0119
embryonic cranial skeleton morphogenesis (GO:0048701)	53	24	9.76	+	2.46	0.000694	0.0156
semaphorin-plexin signaling pathway (GO:0071526)	42	19	7.73	+	2.46	0.00209	0.0394
regulation of establishment of planar polarity (GO:0090175)	42	19	7.73	+	2.46	0.00209	0.0394
lung epithelium development (GO:0060428)	51	23	9.39	+	2.45	0.000991	0.0212
cellular response to hypoxia (GO:0071456)	89	40	16.38	+	2.44	1.28e-05	0.000458
embryonic skeletal system morphogenesis (GO:0048704)	107	48	19.7	+	2.44	1.78e-06	7.36e-05
embryonic limb morphogenesis (GO:0030326)	143	64	26.32	+	2.43	2.28e-08	1.35e-06
embryonic appendage morphogenesis (GO:0035113)	143	64	26.32	+	2.43	2.28e-08	1.35e-06
nephron morphogenesis (GO:0072028)	76	34	13.99	+	2.43	5.18e-05	0.00165
nephron epithelium morphogenesis (GO:0072088)	74	33	13.62	+	2.42	7.26e-05	0.00225
outflow tract morphogenesis (GO:0003151)	83	37	15.28	+	2.42	2.23e-05	0.000762
renal tubule development (GO:0061326)	92	41	16.93	+	2.42	9.93e-06	0.000365
cellular amino acid biosynthetic process (GO:0008652)	61	27	11.23	+	2.4	0.000317	0.00833
regulation of smoothened signaling pathway (GO:0008589)	95	42	17.49	+	2.4	8.05e-06	0.000301
vesicle docking involved in exocytosis (GO:0006904)	43	19	7.92	+	2.4	0.00243	0.0444
nephron tubule development (GO:0072080)	86	38	15.83	+	2.4	2.75e-05	0.000922
nucleoside monophosphate biosynthetic process (GO:0009124)	43	19	7.92	+	2.4	0.00243	0.0443
canonical Wnt signaling pathway (GO:0060070)	100	44	18.41	+	2.39	4.92e-06	0.000192
mesoderm development (GO:0007498)	116	51	21.35	+	2.39	9.29e-07	4.05e-05
rRNA processing (GO:0006364)	207	91	38.1	+	2.39	5.65e-11	4.71e-09
body morphogenesis (GO:0010171)	57	25	10.49	+	2.38	0.000614	0.0142
formation of primary germ layer (GO:0001704)	101	44	18.59	+	2.37	8.11e-06	0.000303
embryonic skeletal system development (GO:0048706)	145	63	26.69	+	2.36	7.35e-08	3.86e-06
hindbrain morphogenesis (GO:0021575)	60	26	11.04	+	2.35	0.000511	0.0122
ribosome assembly (GO:0042255)	60	26	11.04	+	2.35	0.000511	0.0122
protein import into nucleus (GO:0006606)	112	48	20.62	+	2.33	4.67e-06	0.000182
response to amino acid starvation (GO:1990928)	49	21	9.02	+	2.33	0.00237	0.0434
neuromuscular junction development (GO:0007528)	49	21	9.02	+	2.33	0.00237	0.0433
cellular response to oxygen levels (GO:0071453)	110	47	20.25	+	2.32	6.54e-06	0.000249
nephron epithelium development (GO:0072009)	103	44	18.96	+	2.32	9.96e-06	0.000365
vesicle docking (GO:0048278)	61	26	11.23	+	2.32	0.000867	0.019
receptor clustering (GO:0043113)	61	26	11.23	+	2.32	0.000867	0.0189
labyrinthine layer development (GO:0060711)	61	26	11.23	+	2.32	0.000867	0.0189
cellular response to decreased oxygen levels (GO:0036294)	94	40	17.3	+	2.31	3.37e-05	0.00111
dendrite morphogenesis (GO:0048813)	80	34	14.73	+	2.31	0.000126	0.00366
morphogenesis of a branching epithelium (GO:0061138)	200	85	36.81	+	2.31	9.84e-10	7.08e-08
limb morphogenesis (GO:0035108)	172	73	31.66	+	2.31	1.43e-08	8.82e-07
appendage morphogenesis (GO:0035107)	172	73	31.66	+	2.31	1.43e-08	8.79e-07
protein localization to cell junction (GO:1902414)	99	42	18.22	+	2.3	1.9e-05	0.000663
mesoderm formation (GO:0001707)	66	28	12.15	+	2.3	0.000482	0.0118
mesenchyme morphogenesis (GO:0072132)	52	22	9.57	+	2.3	0.00189	0.0365
embryonic digit morphogenesis (GO:0042733)	71	30	13.07	+	2.3	0.000284	0.00762
import into nucleus (GO:0051170)	116	49	21.35	+	2.29	4.06e-06	0.000161
rRNA metabolic process (GO:0016072)	240	101	44.18	+	2.29	4.38e-11	3.71e-09
artery development (GO:0060840)	107	45	19.7	+	2.28	1.36e-05	0.000485
cranial skeletal system development (GO:1904888)	81	34	14.91	+	2.28	0.000139	0.00397
lung morphogenesis (GO:0060425)	62	26	11.41	+	2.28	0.00094	0.0202
nephron development (GO:0072006)	136	57	25.03	+	2.28	1.08e-06	4.67e-05
ribosome biogenesis (GO:0042254)	286	119	52.64	+	2.26	1.26e-12	1.33e-10
roof of mouth development (GO:0060021)	101	42	18.59	+	2.26	2.43e-05	0.000823
mesoderm morphogenesis (GO:0048332)	70	29	12.88	+	2.25	0.000449	0.0111
regulation of animal organ morphogenesis (GO:2000027)	128	53	23.56	+	2.25	2.54e-06	0.000103
branching morphogenesis of an epithelial tube (GO:0048754)	167	69	30.74	+	2.24	9.91e-08	5.09e-06
limb development (GO:0060173)	201	83	37	+	2.24	4.56e-09	2.99e-07
appendage development (GO:0048736)	201	83	37	+	2.24	4.56e-09	2.97e-07
morphogenesis of a branching structure (GO:0001763)	211	87	38.84	+	2.24	2.31e-09	1.58e-07
cerebellum morphogenesis (GO:0021587)	56	23	10.31	+	2.23	0.00259	0.0466
thymus development (GO:0048538)	56	23	10.31	+	2.23	0.00259	0.0465
segmentation (GO:0035282)	112	46	20.62	+	2.23	1.33e-05	0.000476
ribonucleoside diphosphate metabolic process (GO:0009185)	71	29	13.07	+	2.22	0.000722	0.0161
gland morphogenesis (GO:0022612)	125	51	23.01	+	2.22	5.35e-06	0.000208
cell cycle G1/S phase transition (GO:0044843)	76	31	13.99	+	2.22	0.000409	0.0102
gastrulation (GO:0007369)	157	64	28.9	+	2.21	4.99e-07	2.24e-05
blastocyst formation (GO:0001825)	59	24	10.86	+	2.21	0.00201	0.0382
positive regulation of dendritic spine development (GO:0060999)	64	26	11.78	+	2.21	0.00117	0.0242
G1/S transition of mitotic cell cycle (GO:0000082)	74	30	13.62	+	2.2	0.000565	0.0132
cardiac septum morphogenesis (GO:0060411)	79	32	14.54	+	2.2	0.000333	0.00866
skeletal system morphogenesis (GO:0048705)	252	102	46.39	+	2.2	1.83e-10	1.41e-08
regulation of dendritic spine development (GO:0060998)	84	34	15.46	+	2.2	0.000284	0.00763
tube formation (GO:0035148)	176	71	32.4	+	2.19	1.24e-07	6.17e-06
face development (GO:0060324)	62	25	11.41	+	2.19	0.00161	0.0317
cardiac chamber morphogenesis (GO:0003206)	144	58	26.51	+	2.19	1.97e-06	8.14e-05
response to hypoxia (GO:0001666)	199	80	36.63	+	2.18	2.5e-08	1.46e-06
protein localization to nucleus (GO:0034504)	196	78	36.08	+	2.16	5.07e-08	2.73e-06
epithelial tube formation (GO:0072175)	161	64	29.64	+	2.16	7.13e-07	3.17e-05
artery morphogenesis (GO:0048844)	73	29	13.44	+	2.16	0.000861	0.0189
ribosomal large subunit biogenesis (GO:0042273)	68	27	12.52	+	2.16	0.0015	0.0299
negative regulation of neuron projection development (GO:0010977)	159	63	29.27	+	2.15	9.66e-07	4.18e-05
neural crest cell development (GO:0014032)	86	34	15.83	+	2.15	0.000337	0.00869
somitogenesis (GO:0001756)	71	28	13.07	+	2.14	0.00118	0.0244
embryonic epithelial tube formation (GO:0001838)	155	61	28.53	+	2.14	1.77e-06	7.38e-05
response to decreased oxygen levels (GO:0036293)	206	81	37.92	+	2.14	4.09e-08	2.25e-06
epithelial to mesenchymal transition (GO:0001837)	74	29	13.62	+	2.13	0.000962	0.0206
spinal cord development (GO:0021510)	97	38	17.85	+	2.13	0.000181	0.00506
cardiac chamber development (GO:0003205)	192	75	35.34	+	2.12	1.52e-07	7.44e-06
odontogenesis of dentin-containing tooth (GO:0042475)	82	32	15.09	+	2.12	0.000632	0.0144
morphogenesis of embryonic epithelium (GO:0016331)	180	70	33.13	+	2.11	4.24e-07	1.96e-05
mammary gland epithelium development (GO:0061180)	67	26	12.33	+	2.11	0.00224	0.0416
response to oxygen levels (GO:0070482)	227	88	41.78	+	2.11	1.78e-08	1.08e-06
multicellular organism growth (GO:0035264)	124	48	22.82	+	2.1	3.11e-05	0.00104
cardiac ventricle development (GO:0003231)	145	56	26.69	+	2.1	8.18e-06	0.000305
epithelial tube morphogenesis (GO:0060562)	368	142	67.74	+	2.1	9.63e-13	1.03e-10
digestive system development (GO:0055123)	138	53	25.4	+	2.09	1.94e-05	0.000676
neural crest cell differentiation (GO:0014033)	99	38	18.22	+	2.09	0.000318	0.00835
cardiac ventricle morphogenesis (GO:0003208)	81	31	14.91	+	2.08	0.000948	0.0204
DNA-templated DNA replication (GO:0006261)	123	47	22.64	+	2.08	6.73e-05	0.0021
ncRNA processing (GO:0034470)	369	141	67.92	+	2.08	2.4e-12	2.44e-10
somite development (GO:0061053)	89	34	16.38	+	2.08	0.000632	0.0144
renal system development (GO:0072001)	325	124	59.82	+	2.07	4.49e-11	3.78e-09
dorsal/ventral pattern formation (GO:0009953)	97	37	17.85	+	2.07	0.000437	0.0108
neural tube formation (GO:0001841)	134	51	24.67	+	2.07	2.49e-05	0.000838
odontogenesis (GO:0042476)	113	43	20.8	+	2.07	0.000132	0.00378
axis specification (GO:0009798)	100	38	18.41	+	2.06	0.000337	0.0087
regulation of stem cell population maintenance (GO:2000036)	74	28	13.62	+	2.06	0.00223	0.0416
anterior/posterior pattern specification (GO:0009952)	230	87	42.34	+	2.05	5.1e-08	2.74e-06
lung development (GO:0030324)	217	82	39.94	+	2.05	1.28e-07	6.32e-06
regulation of embryonic development (GO:0045995)	90	34	16.57	+	2.05	0.000682	0.0153
respiratory tube development (GO:0030323)	220	83	40.5	+	2.05	1.49e-07	7.32e-06
cardiac septum development (GO:0003279)	122	46	22.46	+	2.05	9.63e-05	0.00291
regulation of glucose import (GO:0046324)	69	26	12.7	+	2.05	0.00272	0.0486
sulfur compound biosynthetic process (GO:0044272)	85	32	15.65	+	2.05	0.00118	0.0244
stem cell development (GO:0048864)	93	35	17.12	+	2.04	0.000553	0.013
regulation of mitotic sister chromatid separation (GO:0010965)	93	35	17.12	+	2.04	0.000553	0.013
kidney development (GO:0001822)	311	117	57.25	+	2.04	3.62e-10	2.76e-08
mesenchymal cell differentiation (GO:0048762)	173	65	31.84	+	2.04	3.41e-06	0.000137
regionalization (GO:0003002)	365	137	67.19	+	2.04	1.07e-11	9.88e-10
regulation of chromosome separation (GO:1905818)	107	40	19.7	+	2.03	0.000333	0.00865
skin epidermis development (GO:0098773)	107	40	19.7	+	2.03	0.000333	0.00863
stem cell proliferation (GO:0072089)	99	37	18.22	+	2.03	0.000491	0.0119
DNA replication (GO:0006260)	183	68	33.68	+	2.02	2.64e-06	0.000107
respiratory system development (GO:0060541)	248	92	45.65	+	2.02	4.21e-08	2.3e-06
neural tube development (GO:0021915)	197	73	36.26	+	2.01	1.14e-06	4.86e-05
negative regulation of canonical Wnt signaling pathway (GO:0090090)	135	50	24.85	+	2.01	5.87e-05	0.00185
mitotic cell cycle phase transition (GO:0044772)	154	57	28.35	+	2.01	2.12e-05	0.000727
connective tissue development (GO:0061448)	238	88	43.81	+	2.01	1.18e-07	5.9e-06
cell cycle phase transition (GO:0044770)	165	61	30.37	+	2.01	1.14e-05	0.000412
post-Golgi vesicle-mediated transport (GO:0006892)	92	34	16.93	+	2.01	0.00116	0.0242
positive regulation of proteasomal ubiquitin-dependent protein catabolic process (GO:0032436)	92	34	16.93	+	2.01	0.00116	0.0242
neuron migration (GO:0001764)	157	58	28.9	+	2.01	1.67e-05	0.000587
endothelial cell differentiation (GO:0045446)	84	31	15.46	+	2	0.00171	0.0333
hair follicle development (GO:0001942)	103	38	18.96	+	2	0.000617	0.0142
embryonic placenta development (GO:0001892)	114	42	20.98	+	2	0.000229	0.00625
pattern specification process (GO:0007389)	470	173	86.51	+	2	7.97e-14	1e-11
digestive tract development (GO:0048565)	125	46	23.01	+	2	0.000121	0.00354
translation (GO:0006412)	357	131	65.71	+	1.99	1.15e-10	9.2e-09
embryonic morphogenesis (GO:0048598)	635	233	116.88	+	1.99	4.08e-18	8.81e-16
heart morphogenesis (GO:0003007)	268	98	49.33	+	1.99	3.49e-08	1.98e-06
cartilage development (GO:0051216)	181	66	33.32	+	1.98	5.55e-06	0.000214
regulation of epithelial to mesenchymal transition (GO:0010717)	96	35	17.67	+	1.98	0.000968	0.0207
bone morphogenesis (GO:0060349)	107	39	19.7	+	1.98	0.00051	0.0123
hair cycle process (GO:0022405)	107	39	19.7	+	1.98	0.00051	0.0122
molting cycle process (GO:0022404)	107	39	19.7	+	1.98	0.00051	0.0122
mesenchyme development (GO:0060485)	236	86	43.44	+	1.98	2.4e-07	1.15e-05
urogenital system development (GO:0001655)	368	134	67.74	+	1.98	9.53e-11	7.7e-09
positive regulation of neuron apoptotic process (GO:0043525)	88	32	16.2	+	1.98	0.0015	0.0299
regulation of mitotic metaphase/anaphase transition (GO:0030071)	88	32	16.2	+	1.98	0.0015	0.0299
negative regulation of cell projection organization (GO:0031345)	212	77	39.02	+	1.97	1.12e-06	4.81e-05
regulation of protein localization to membrane (GO:1905475)	201	73	37	+	1.97	2.1e-06	8.62e-05
postsynapse organization (GO:0099173)	102	37	18.78	+	1.97	0.000874	0.019
skeletal system development (GO:0001501)	522	189	96.08	+	1.97	2.1e-14	2.79e-12
placenta development (GO:0001890)	177	64	32.58	+	1.96	9.88e-06	0.000364
positive regulation of neuron death (GO:1901216)	133	48	24.48	+	1.96	0.000125	0.00364
ribonucleoprotein complex biogenesis (GO:0022613)	402	145	74	+	1.96	3.24e-11	2.78e-09
regulation of postsynapse organization (GO:0099175)	111	40	20.43	+	1.96	0.000625	0.0143
regulation of protein localization to plasma membrane (GO:1903076)	114	41	20.98	+	1.95	0.000488	0.0119
negative regulation of Wnt signaling pathway (GO:0030178)	167	60	30.74	+	1.95	2.81e-05	0.00094
regulation of stem cell proliferation (GO:0072091)	103	37	18.96	+	1.95	0.000924	0.02
negative regulation of cellular response to growth factor stimulus (GO:0090288)	103	37	18.96	+	1.95	0.000924	0.02
nucleoside diphosphate metabolic process (GO:0009132)	90	32	16.57	+	1.93	0.00237	0.0434
embryonic heart tube development (GO:0035050)	90	32	16.57	+	1.93	0.00237	0.0434
morphogenesis of an epithelium (GO:0002009)	529	188	97.37	+	1.93	9.52e-14	1.19e-11
tissue morphogenesis (GO:0048729)	639	227	117.62	+	1.93	2.47e-16	4.24e-14
positive regulation of proteasomal protein catabolic process (GO:1901800)	110	39	20.25	+	1.93	0.00088	0.0191
primary neural tube formation (GO:0014020)	119	42	21.9	+	1.92	0.000624	0.0143
erythrocyte differentiation (GO:0030218)	108	38	19.88	+	1.91	0.00118	0.0244
stem cell differentiation (GO:0048863)	199	70	36.63	+	1.91	8.87e-06	0.000329
peptide biosynthetic process (GO:0043043)	381	134	70.13	+	1.91	8e-10	5.81e-08
regulation of metaphase/anaphase transition of cell cycle (GO:1902099)	91	32	16.75	+	1.91	0.00253	0.0459
erythrocyte homeostasis (GO:0034101)	120	42	22.09	+	1.9	0.000656	0.0149
positive regulation of cell morphogenesis involved in differentiation (GO:0010770)	103	36	18.96	+	1.9	0.00143	0.0289
columnar/cuboidal epithelial cell differentiation (GO:0002065)	126	44	23.19	+	1.9	0.000592	0.0138
regulation of cell cycle G1/S phase transition (GO:1902806)	192	67	35.34	+	1.9	1.98e-05	0.000686
ncRNA metabolic process (GO:0034660)	488	170	89.83	+	1.89	6e-12	5.77e-10
cell-cell signaling by wnt (GO:0198738)	267	93	49.15	+	1.89	4.86e-07	2.2e-05
Wnt signaling pathway (GO:0016055)	267	93	49.15	+	1.89	4.86e-07	2.19e-05
positive regulation of protein localization to membrane (GO:1905477)	112	39	20.62	+	1.89	0.000998	0.0213
hair cycle (GO:0042633)	115	40	21.17	+	1.89	0.00112	0.0233
molting cycle (GO:0042303)	115	40	21.17	+	1.89	0.00112	0.0233
embryonic organ morphogenesis (GO:0048562)	328	114	60.38	+	1.89	2.03e-08	1.21e-06
axon guidance (GO:0007411)	242	84	44.55	+	1.89	1.54e-06	6.5e-05
regulation of cell morphogenesis involved in differentiation (GO:0010769)	121	42	22.27	+	1.89	0.000698	0.0156
cellular response to starvation (GO:0009267)	170	59	31.29	+	1.89	6.89e-05	0.00215
electron transport chain (GO:0022900)	98	34	18.04	+	1.88	0.00237	0.0435
carbohydrate catabolic process (GO:0016052)	101	35	18.59	+	1.88	0.0019	0.0366
hexose metabolic process (GO:0019318)	162	56	29.82	+	1.88	0.000103	0.00307
neuron projection guidance (GO:0097485)	243	84	44.73	+	1.88	2.22e-06	9.07e-05
establishment of protein localization to organelle (GO:0072594)	327	113	60.19	+	1.88	3.91e-08	2.18e-06
cellular response to insulin stimulus (GO:0032869)	139	48	25.59	+	1.88	0.000344	0.00881
cerebral cortex development (GO:0021987)	113	39	20.8	+	1.88	0.00149	0.0298
dendrite development (GO:0016358)	145	50	26.69	+	1.87	0.000308	0.00818
cell projection morphogenesis (GO:0048858)	529	182	97.37	+	1.87	2.67e-12	2.7e-10
regulation of sister chromatid segregation (GO:0033045)	102	35	18.78	+	1.86	0.00282	0.05
purine nucleoside bisphosphate metabolic process (GO:0034032)	105	36	19.33	+	1.86	0.00221	0.0412
ribonucleoside bisphosphate metabolic process (GO:0033875)	105	36	19.33	+	1.86	0.00221	0.0412
nucleoside bisphosphate metabolic process (GO:0033865)	105	36	19.33	+	1.86	0.00221	0.0411
positive regulation of Wnt signaling pathway (GO:0030177)	140	48	25.77	+	1.86	0.000365	0.00932
plasma membrane bounded cell projection morphogenesis (GO:0120039)	523	179	96.27	+	1.86	6.13e-12	5.86e-10
response to starvation (GO:0042594)	190	65	34.97	+	1.86	3.8e-05	0.00124
regulation of chromosome segregation (GO:0051983)	126	43	23.19	+	1.85	0.00086	0.0189
regulation of Wnt signaling pathway (GO:0030111)	317	108	58.35	+	1.85	1.12e-07	5.65e-06
neuron projection morphogenesis (GO:0048812)	517	176	95.16	+	1.85	1.4e-11	1.25e-09
cellular response to nutrient levels (GO:0031669)	203	69	37.37	+	1.85	2.31e-05	0.000785
smoothened signaling pathway (GO:0007224)	106	36	19.51	+	1.85	0.00234	0.0431
positive regulation of ubiquitin-dependent protein catabolic process (GO:2000060)	106	36	19.51	+	1.85	0.00234	0.043
neural tube closure (GO:0001843)	112	38	20.62	+	1.84	0.00206	0.0389
post-embryonic development (GO:0009791)	124	42	22.82	+	1.84	0.00114	0.0237
cell morphogenesis involved in neuron differentiation (GO:0048667)	482	163	88.72	+	1.84	1.19e-10	9.44e-09
amide biosynthetic process (GO:0043604)	485	164	89.27	+	1.84	9.43e-11	7.66e-09
cell part morphogenesis (GO:0032990)	556	188	102.34	+	1.84	3.89e-12	3.86e-10
tube morphogenesis (GO:0035239)	746	252	137.32	+	1.84	6.09e-16	9.41e-14
regulation of canonical Wnt signaling pathway (GO:0060828)	249	84	45.83	+	1.83	4.15e-06	0.000164
macroautophagy (GO:0016236)	166	56	30.56	+	1.83	0.000176	0.00493
monosaccharide metabolic process (GO:0005996)	178	60	32.76	+	1.83	9.95e-05	0.00298
osteoblast differentiation (GO:0001649)	107	36	19.7	+	1.83	0.0025	0.0453
tube closure (GO:0060606)	113	38	20.8	+	1.83	0.00215	0.0405
cellular response to extracellular stimulus (GO:0031668)	235	79	43.26	+	1.83	9.59e-06	0.000355
cardiocyte differentiation (GO:0035051)	134	45	24.67	+	1.82	0.000839	0.0184
regulation of osteoblast differentiation (GO:0045667)	146	49	26.87	+	1.82	0.000472	0.0116
regulation of neuron projection development (GO:0010975)	549	184	101.05	+	1.82	1.2e-11	1.09e-09
endocrine system development (GO:0035270)	132	44	24.3	+	1.81	0.0011	0.0231
purine-containing compound biosynthetic process (GO:0072522)	189	63	34.79	+	1.81	0.000105	0.00313
peptide metabolic process (GO:0006518)	524	174	96.45	+	1.8	7.48e-11	6.14e-09
ribose phosphate biosynthetic process (GO:0046390)	193	64	35.53	+	1.8	8.85e-05	0.0027
ribonucleotide biosynthetic process (GO:0009260)	184	61	33.87	+	1.8	0.000127	0.00367
purine nucleotide biosynthetic process (GO:0006164)	181	60	33.32	+	1.8	0.000156	0.00444
regulation of axonogenesis (GO:0050770)	181	60	33.32	+	1.8	0.000156	0.00443
negative regulation of nervous system development (GO:0051961)	172	57	31.66	+	1.8	0.000223	0.00613
ATP metabolic process (GO:0046034)	160	53	29.45	+	1.8	0.000397	0.00994
response to UV (GO:0009411)	151	50	27.79	+	1.8	0.000567	0.0132
negative regulation of transmembrane receptor protein serine/threonine kinase signaling pathway (GO:0090101)	145	48	26.69	+	1.8	0.000662	0.015
cellular response to external stimulus (GO:0071496)	269	89	49.51	+	1.8	4.41e-06	0.000173
axonogenesis (GO:0007409)	384	127	70.68	+	1.8	4.46e-08	2.44e-06
cholesterol metabolic process (GO:0008203)	124	41	22.82	+	1.8	0.00169	0.0329
embryonic organ development (GO:0048568)	515	170	94.8	+	1.79	2.05e-10	1.57e-08
cellular respiration (GO:0045333)	176	58	32.4	+	1.79	0.000256	0.00692
axon development (GO:0061564)	419	138	77.13	+	1.79	1.09e-08	6.89e-07
heart development (GO:0007507)	577	190	106.21	+	1.79	1.73e-11	1.51e-09
chordate embryonic development (GO:0043009)	834	274	153.51	+	1.78	5.01e-16	7.9e-14
secondary alcohol metabolic process (GO:1902652)	137	45	25.22	+	1.78	0.00133	0.027
animal organ morphogenesis (GO:0009887)	1057	347	194.56	+	1.78	5.09e-20	1.34e-17
embryo development ending in birth or egg hatching (GO:0009792)	850	279	156.46	+	1.78	3.12e-16	5.06e-14
negative regulation of neurogenesis (GO:0050768)	168	55	30.92	+	1.78	0.000381	0.00966
cell surface receptor signaling pathway involved in cell-cell signaling (GO:1905114)	324	106	59.64	+	1.78	7.96e-07	3.49e-05
regulation of synapse organization (GO:0050807)	263	86	48.41	+	1.78	9.71e-06	0.000359
negative regulation of cell development (GO:0010721)	208	68	38.29	+	1.78	7.76e-05	0.00239
embryo development (GO:0009790)	1231	402	226.59	+	1.77	7.1e-23	2.49e-20
regulation of protein localization to cell periphery (GO:1904375)	141	46	25.95	+	1.77	0.00113	0.0235
response to insulin (GO:0032868)	181	59	33.32	+	1.77	0.000307	0.00817
purine ribonucleotide biosynthetic process (GO:0009152)	172	56	31.66	+	1.77	0.000435	0.0108
protein-containing complex localization (GO:0031503)	169	55	31.11	+	1.77	0.000402	0.0101
regulation of epithelial cell differentiation (GO:0030856)	166	54	30.56	+	1.77	0.000496	0.012
cell morphogenesis involved in differentiation (GO:0000904)	615	200	113.2	+	1.77	1.22e-11	1.1e-09
Golgi vesicle transport (GO:0048193)	262	85	48.23	+	1.76	1.31e-05	0.00047
head development (GO:0060322)	731	237	134.56	+	1.76	2.23e-13	2.62e-11
tube development (GO:0035295)	976	316	179.65	+	1.76	1.43e-17	2.93e-15
regulation of proteasomal ubiquitin-dependent protein catabolic process (GO:0032434)	139	45	25.59	+	1.76	0.00147	0.0295
cell morphogenesis (GO:0000902)	785	254	144.5	+	1.76	2.68e-14	3.49e-12
regulation of G1/S transition of mitotic cell cycle (GO:2000045)	167	54	30.74	+	1.76	0.000522	0.0124
cellular component morphogenesis (GO:0032989)	653	211	120.2	+	1.76	5.99e-12	5.79e-10
generation of precursor metabolites and energy (GO:0006091)	338	109	62.22	+	1.75	9.35e-07	4.06e-05
telencephalon development (GO:0021537)	258	83	47.49	+	1.75	2.2e-05	0.000752
negative regulation of protein-containing complex assembly (GO:0031333)	143	46	26.32	+	1.75	0.00165	0.0323
nucleocytoplasmic transport (GO:0006913)	246	79	45.28	+	1.74	3.89e-05	0.00127
nuclear transport (GO:0051169)	246	79	45.28	+	1.74	3.89e-05	0.00126
cellular amide metabolic process (GO:0043603)	767	246	141.18	+	1.74	1.96e-13	2.32e-11
determination of left/right symmetry (GO:0007368)	128	41	23.56	+	1.74	0.00276	0.0492
nucleotide biosynthetic process (GO:0009165)	228	73	41.97	+	1.74	7.87e-05	0.00242
positive regulation of protein catabolic process (GO:0045732)	200	64	36.81	+	1.74	0.000219	0.00604
regulation of intrinsic apoptotic signaling pathway (GO:2001242)	175	56	32.21	+	1.74	0.000498	0.012
brain development (GO:0007420)	673	215	123.88	+	1.74	8.31e-12	7.76e-10
epithelial cell development (GO:0002064)	213	68	39.21	+	1.73	0.000175	0.00491
striated muscle tissue development (GO:0014706)	210	67	38.65	+	1.73	0.00016	0.00453
regulation of transforming growth factor beta receptor signaling pathway (GO:0017015)	138	44	25.4	+	1.73	0.00269	0.0482
regulation of cellular response to growth factor stimulus (GO:0090287)	317	101	58.35	+	1.73	4.37e-06	0.000172
response to oxidative stress (GO:0006979)	343	109	63.14	+	1.73	2.05e-06	8.42e-05
regulation of plasma membrane bounded cell projection organization (GO:0120035)	740	235	136.21	+	1.73	1.47e-12	1.52e-10
anatomical structure formation involved in morphogenesis (GO:0048646)	980	311	180.39	+	1.72	2.23e-16	3.86e-14
regulation of synapse structure or activity (GO:0050803)	271	86	49.88	+	1.72	2.42e-05	0.000822
ear morphogenesis (GO:0042471)	142	45	26.14	+	1.72	0.00224	0.0415
nucleoside phosphate biosynthetic process (GO:1901293)	234	74	43.07	+	1.72	9.57e-05	0.00289
regulation of cell projection organization (GO:0031344)	756	239	139.16	+	1.72	1.28e-12	1.34e-10
purine nucleoside triphosphate metabolic process (GO:0009144)	193	61	35.53	+	1.72	0.000454	0.0112
purine ribonucleoside triphosphate metabolic process (GO:0009205)	187	59	34.42	+	1.71	0.000521	0.0124
negative regulation of mitotic cell cycle (GO:0045930)	222	70	40.86	+	1.71	0.000168	0.00474
negative regulation of mitotic cell cycle phase transition (GO:1901991)	165	52	30.37	+	1.71	0.00127	0.026
regulation of nuclear division (GO:0051783)	146	46	26.87	+	1.71	0.00251	0.0455
gland development (GO:0048732)	448	141	82.46	+	1.71	7.47e-08	3.91e-06
regulation of DNA replication (GO:0006275)	143	45	26.32	+	1.71	0.00235	0.0433
myeloid cell homeostasis (GO:0002262)	156	49	28.72	+	1.71	0.00182	0.0351
non-membrane-bounded organelle assembly (GO:0140694)	306	96	56.33	+	1.7	1.1e-05	0.0004
developmental growth involved in morphogenesis (GO:0060560)	153	48	28.16	+	1.7	0.00228	0.0422
negative regulation of cell cycle process (GO:0010948)	268	84	49.33	+	1.7	4.16e-05	0.00134
regulation of neuron differentiation (GO:0045664)	233	73	42.89	+	1.7	0.000129	0.00371
regulation of cell division (GO:0051302)	198	62	36.45	+	1.7	0.00053	0.0125
cellular macromolecule biosynthetic process (GO:0034645)	725	227	133.45	+	1.7	1.13e-11	1.04e-09
purine nucleotide metabolic process (GO:0006163)	371	116	68.29	+	1.7	1.42e-06	6.04e-05
epithelium development (GO:0060429)	1161	363	213.71	+	1.7	3.61e-18	7.91e-16
ribonucleoside triphosphate metabolic process (GO:0009199)	192	60	35.34	+	1.7	0.000604	0.014
regulation of protein-containing complex assembly (GO:0043254)	426	133	78.41	+	1.7	3.25e-07	1.53e-05
cytoskeleton-dependent intracellular transport (GO:0030705)	199	62	36.63	+	1.69	0.000544	0.0128
forebrain development (GO:0030900)	395	123	72.71	+	1.69	8.36e-07	3.65e-05
positive regulation of binding (GO:0051099)	193	60	35.53	+	1.69	0.000628	0.0144
neuron projection development (GO:0031175)	747	232	137.5	+	1.69	1.16e-11	1.06e-09
energy derivation by oxidation of organic compounds (GO:0015980)	245	76	45.1	+	1.69	0.000133	0.00379
mitotic cell cycle process (GO:1903047)	503	156	92.59	+	1.68	3.24e-08	1.86e-06
protein localization to organelle (GO:0033365)	703	218	129.4	+	1.68	5.25e-11	4.4e-09
ribose phosphate metabolic process (GO:0019693)	387	120	71.24	+	1.68	1.61e-06	6.73e-05
growth (GO:0040007)	500	155	92.04	+	1.68	3.94e-08	2.19e-06
regulation of mitotic cell cycle phase transition (GO:1901990)	336	104	61.85	+	1.68	7.77e-06	0.000292
regulation of ubiquitin-dependent protein catabolic process (GO:2000058)	168	52	30.92	+	1.68	0.0019	0.0366
nucleobase-containing small molecule metabolic process (GO:0055086)	537	166	98.85	+	1.68	1.39e-08	8.62e-07
purine ribonucleotide metabolic process (GO:0009150)	356	110	65.53	+	1.68	4.2e-06	0.000166
cardiac muscle tissue development (GO:0048738)	204	63	37.55	+	1.68	0.000629	0.0143
mitotic nuclear division (GO:0140014)	162	50	29.82	+	1.68	0.00218	0.0408
ribonucleotide metabolic process (GO:0009259)	376	116	69.21	+	1.68	2.9e-06	0.000117
regulation of cell cycle phase transition (GO:1901987)	428	132	78.78	+	1.68	6.24e-07	2.79e-05
central nervous system development (GO:0007417)	913	281	168.06	+	1.67	1.78e-13	2.15e-11
regulation of anatomical structure morphogenesis (GO:0022603)	989	304	182.05	+	1.67	1.56e-14	2.09e-12
pallium development (GO:0021543)	166	51	30.56	+	1.67	0.00186	0.0358
purine-containing compound metabolic process (GO:0072521)	404	124	74.36	+	1.67	1.44e-06	6.07e-05
in utero embryonic development (GO:0001701)	538	165	99.03	+	1.67	2.54e-08	1.47e-06
negative regulation of cell cycle phase transition (GO:1901988)	225	69	41.42	+	1.67	0.000343	0.00881
neurogenesis (GO:0022008)	1396	428	256.96	+	1.67	4.68e-20	1.25e-17
developmental growth (GO:0048589)	496	152	91.3	+	1.66	1.14e-07	5.74e-06
cell division (GO:0051301)	506	155	93.14	+	1.66	8.27e-08	4.29e-06
chromatin remodeling (GO:0006338)	294	90	54.12	+	1.66	4.74e-05	0.00152
angiogenesis (GO:0001525)	330	101	60.74	+	1.66	1.6e-05	0.000564
negative regulation of cytoskeleton organization (GO:0051494)	170	52	31.29	+	1.66	0.00202	0.0384
intracellular protein transport (GO:0006886)	651	199	119.83	+	1.66	1.08e-09	7.71e-08
transport along microtubule (GO:0010970)	167	51	30.74	+	1.66	0.0025	0.0454
regulation of cell development (GO:0060284)	596	182	109.71	+	1.66	6.27e-09	4.04e-07
nervous system development (GO:0007399)	2038	622	375.14	+	1.66	4.29e-29	2.25e-26
cell fate commitment (GO:0045165)	269	82	49.51	+	1.66	0.000107	0.00319
synapse organization (GO:0050808)	315	96	57.98	+	1.66	3.44e-05	0.00113
cellular response to oxidative stress (GO:0034599)	210	64	38.65	+	1.66	0.000741	0.0165
organonitrogen compound biosynthetic process (GO:1901566)	1218	371	224.2	+	1.65	4.2e-17	8.16e-15
hindbrain development (GO:0030902)	174	53	32.03	+	1.65	0.00224	0.0416
regulation of cell cycle process (GO:0010564)	719	219	132.35	+	1.65	1.92e-10	1.47e-08
RNA processing (GO:0006396)	792	241	145.78	+	1.65	2.82e-11	2.44e-09
nucleotide metabolic process (GO:0009117)	477	145	87.8	+	1.65	2.97e-07	1.41e-05
circulatory system development (GO:0072359)	945	287	173.95	+	1.65	3.06e-13	3.54e-11
regulation of nervous system development (GO:0051960)	554	168	101.98	+	1.65	3.8e-08	2.13e-06
blood vessel development (GO:0001568)	551	167	101.42	+	1.65	4.67e-08	2.53e-06
neuron development (GO:0048666)	921	279	169.53	+	1.65	9.42e-13	1.02e-10
negative regulation of cell cycle (GO:0045786)	350	106	64.42	+	1.65	1.5e-05	0.000531
regulation of neurogenesis (GO:0050767)	456	138	83.94	+	1.64	7.29e-07	3.23e-05
generation of neurons (GO:0048699)	1226	371	225.67	+	1.64	9.33e-17	1.75e-14
vasculature development (GO:0001944)	582	176	107.13	+	1.64	1.88e-08	1.14e-06
nucleoside phosphate metabolic process (GO:0006753)	484	146	89.09	+	1.64	3.62e-07	1.68e-05
cellular nitrogen compound biosynthetic process (GO:0044271)	1355	408	249.42	+	1.64	4.7e-18	1e-15
regulation of proteasomal protein catabolic process (GO:0061136)	186	56	34.24	+	1.64	0.00174	0.0337
regulation of cell-substrate adhesion (GO:0010810)	226	68	41.6	+	1.63	0.000629	0.0144
protein stabilization (GO:0050821)	193	58	35.53	+	1.63	0.00155	0.0306
mitotic cell cycle (GO:0000278)	579	174	106.58	+	1.63	3.99e-08	2.2e-06
positive regulation of neuron projection development (GO:0010976)	223	67	41.05	+	1.63	0.000776	0.0172
epithelial cell proliferation (GO:0050673)	210	63	38.65	+	1.63	0.001	0.0214
nucleoside triphosphate metabolic process (GO:0009141)	210	63	38.65	+	1.63	0.001	0.0213
intrinsic apoptotic signaling pathway (GO:0097193)	177	53	32.58	+	1.63	0.00249	0.0453
gliogenesis (GO:0042063)	274	82	50.44	+	1.63	0.000213	0.00589
positive regulation of cell projection organization (GO:0031346)	438	131	80.62	+	1.62	2.53e-06	0.000103
neuron differentiation (GO:0030182)	1147	343	211.13	+	1.62	7.53e-15	1.04e-12
regulation of transmembrane receptor protein serine/threonine kinase signaling pathway (GO:0090092)	271	81	49.88	+	1.62	0.000202	0.0056
macromolecule biosynthetic process (GO:0009059)	1272	380	234.14	+	1.62	2.07e-16	3.63e-14
anatomical structure morphogenesis (GO:0009653)	2337	698	430.17	+	1.62	1.33e-30	8.73e-28
regulation of mitotic cell cycle (GO:0007346)	503	150	92.59	+	1.62	4.36e-07	2.01e-05
protein localization to cell periphery (GO:1990778)	265	79	48.78	+	1.62	0.0003	0.008
muscle cell differentiation (GO:0042692)	302	90	55.59	+	1.62	0.000104	0.00309
muscle structure development (GO:0061061)	518	154	95.35	+	1.62	3.57e-07	1.66e-05
ear development (GO:0043583)	249	74	45.83	+	1.61	0.000475	0.0116
response to growth factor (GO:0070848)	441	131	81.18	+	1.61	3.58e-06	0.000143
regulation of protein binding (GO:0043393)	219	65	40.31	+	1.61	0.00124	0.0255
small molecule biosynthetic process (GO:0044283)	415	123	76.39	+	1.61	7.72e-06	0.000291
peptidyl-lysine modification (GO:0018205)	287	85	52.83	+	1.61	0.000219	0.00603
regulation of protein catabolic process (GO:0042176)	355	105	65.35	+	1.61	3.92e-05	0.00127
cellular response to growth factor stimulus (GO:0071363)	426	126	78.41	+	1.61	5.78e-06	0.000222
cellular response to peptide (GO:1901653)	247	73	45.47	+	1.61	0.000599	0.0139
cellular macromolecule metabolic process (GO:0044260)	2348	692	432.2	+	1.6	6.08e-29	3.09e-26
regulation of stress-activated protein kinase signaling cascade (GO:0070302)	207	61	38.1	+	1.6	0.00167	0.0325
protein catabolic process (GO:0030163)	751	221	138.24	+	1.6	2.16e-09	1.49e-07
negative regulation of protein localization (GO:1903828)	221	65	40.68	+	1.6	0.00131	0.0266
DNA repair (GO:0006281)	466	137	85.78	+	1.6	2.82e-06	0.000114
homeostasis of number of cells (GO:0048872)	317	93	58.35	+	1.59	0.000146	0.00416
blood vessel morphogenesis (GO:0048514)	447	131	82.28	+	1.59	5.41e-06	0.00021
glycosylation (GO:0070085)	215	63	39.58	+	1.59	0.00196	0.0375
regulation of protein serine/threonine kinase activity (GO:0071900)	345	101	63.5	+	1.59	7.1e-05	0.0022
cellular nitrogen compound metabolic process (GO:0034641)	3235	947	595.47	+	1.59	4.06e-40	5.81e-37
myeloid cell differentiation (GO:0030099)	287	84	52.83	+	1.59	0.000291	0.00779
cellular response to peptide hormone stimulus (GO:0071375)	202	59	37.18	+	1.59	0.00254	0.046
regulation of Ras protein signal transduction (GO:0046578)	202	59	37.18	+	1.59	0.00254	0.0459
positive regulation of cell development (GO:0010720)	377	110	69.39	+	1.59	3.76e-05	0.00123
regulation of cellular macromolecule biosynthetic process (GO:2000112)	456	133	83.94	+	1.58	6.53e-06	0.000249
protein localization to plasma membrane (GO:0072659)	216	63	39.76	+	1.58	0.00201	0.0381
regulation of cell cycle (GO:0051726)	1067	311	196.4	+	1.58	2.14e-12	2.21e-10
biosynthetic process (GO:0009058)	2313	674	425.76	+	1.58	5.26e-27	2.24e-24
cellular biosynthetic process (GO:0044249)	2150	626	395.75	+	1.58	6.84e-25	2.57e-22
negative regulation of cellular component organization (GO:0051129)	718	209	132.16	+	1.58	1.18e-08	7.37e-07
nucleobase-containing compound metabolic process (GO:0006139)	2510	730	462.02	+	1.58	3.12e-29	1.7e-26
organic substance biosynthetic process (GO:1901576)	2240	650	412.32	+	1.58	1.44e-25	5.68e-23
regulation of neuron death (GO:1901214)	397	115	73.08	+	1.57	3.38e-05	0.00112
regulation of binding (GO:0051098)	404	117	74.36	+	1.57	3.01e-05	0.001
negative regulation of transferase activity (GO:0051348)	259	75	47.67	+	1.57	0.00079	0.0174
regulation of cellular response to stress (GO:0080135)	729	211	134.19	+	1.57	1.48e-08	9.01e-07
bone development (GO:0060348)	235	68	43.26	+	1.57	0.00138	0.0279
cellular response to organonitrogen compound (GO:0071417)	470	136	86.51	+	1.57	6.72e-06	0.000255
regulation of small GTPase mediated signal transduction (GO:0051056)	235	68	43.26	+	1.57	0.00138	0.0279
regulation of actin filament organization (GO:0110053)	280	81	51.54	+	1.57	0.000552	0.013
cellular response to DNA damage stimulus (GO:0006974)	709	205	130.51	+	1.57	2.76e-08	1.6e-06
cellular response to chemical stress (GO:0062197)	256	74	47.12	+	1.57	0.000957	0.0206
regulation of apoptotic signaling pathway (GO:2001233)	398	115	73.26	+	1.57	3.47e-05	0.00114
carbohydrate derivative metabolic process (GO:1901135)	931	269	171.37	+	1.57	1.63e-10	1.27e-08
cell cycle process (GO:0022402)	803	232	147.81	+	1.57	2.94e-09	1.96e-07
negative regulation of locomotion (GO:0040013)	360	104	66.27	+	1.57	9.72e-05	0.00293
nucleobase-containing compound biosynthetic process (GO:0034654)	793	229	145.97	+	1.57	4.02e-09	2.65e-07
cellular response to stress (GO:0033554)	1510	436	277.95	+	1.57	1.37e-16	2.45e-14
regulation of autophagy (GO:0010506)	284	82	52.28	+	1.57	0.00047	0.0115
negative regulation of apoptotic signaling pathway (GO:2001234)	239	69	43.99	+	1.57	0.00148	0.0296
tissue development (GO:0009888)	1785	515	328.57	+	1.57	1.37e-19	3.49e-17
transmembrane receptor protein serine/threonine kinase signaling pathway (GO:0007178)	215	62	39.58	+	1.57	0.00258	0.0465
positive regulation of DNA metabolic process (GO:0051054)	326	94	60.01	+	1.57	0.00023	0.00628
heterocycle biosynthetic process (GO:0018130)	864	249	159.04	+	1.57	9.6e-10	6.94e-08
methylation (GO:0032259)	295	85	54.3	+	1.57	0.000446	0.011
carbohydrate derivative biosynthetic process (GO:1901137)	538	155	99.03	+	1.57	1.59e-06	6.66e-05
sulfur compound metabolic process (GO:0006790)	323	93	59.45	+	1.56	0.000218	0.00604
regulation of proteolysis involved in protein catabolic process (GO:1903050)	219	63	40.31	+	1.56	0.00279	0.0497
protein targeting (GO:0006605)	226	65	41.6	+	1.56	0.00195	0.0374
regulation of response to DNA damage stimulus (GO:2001020)	313	90	57.61	+	1.56	0.000298	0.00795
enzyme-linked receptor protein signaling pathway (GO:0007167)	602	173	110.81	+	1.56	4.39e-07	2.01e-05
modification-dependent protein catabolic process (GO:0019941)	550	158	101.24	+	1.56	1.54e-06	6.49e-05
inner ear development (GO:0048839)	216	62	39.76	+	1.56	0.00266	0.0478
striated muscle cell differentiation (GO:0051146)	230	66	42.34	+	1.56	0.00208	0.0393
transmembrane receptor protein tyrosine kinase signaling pathway (GO:0007169)	387	111	71.24	+	1.56	6.06e-05	0.00191
glycoprotein metabolic process (GO:0009100)	314	90	57.8	+	1.56	0.000307	0.00817
macromolecule methylation (GO:0043414)	248	71	45.65	+	1.56	0.00139	0.0281
ossification (GO:0001503)	255	73	46.94	+	1.56	0.00123	0.0253
proteolysis involved in protein catabolic process (GO:0051603)	629	180	115.78	+	1.55	3.43e-07	1.61e-05
negative regulation of kinase activity (GO:0033673)	224	64	41.23	+	1.55	0.00243	0.0443
regulation of cell morphogenesis (GO:0022604)	336	96	61.85	+	1.55	0.000219	0.00604
negative regulation of cell differentiation (GO:0045596)	714	204	131.43	+	1.55	6.55e-08	3.48e-06
cell projection organization (GO:0030030)	1225	350	225.49	+	1.55	5.79e-13	6.66e-11
protein localization to membrane (GO:0072657)	473	135	87.07	+	1.55	1.2e-05	0.000432
RNA metabolic process (GO:0016070)	1405	401	258.62	+	1.55	9.94e-15	1.36e-12
regulation of cell growth (GO:0001558)	445	127	81.91	+	1.55	2.45e-05	0.000825
muscle tissue development (GO:0060537)	361	103	66.45	+	1.55	0.00013	0.00375
nucleic acid metabolic process (GO:0090304)	1999	570	367.96	+	1.55	7.78e-21	2.19e-18
regulation of neuron apoptotic process (GO:0043523)	288	82	53.01	+	1.55	0.000665	0.015
regulation of chromosome organization (GO:0033044)	239	68	43.99	+	1.55	0.00196	0.0375
organophosphate biosynthetic process (GO:0090407)	471	134	86.7	+	1.55	1.48e-05	0.000525
negative regulation of nucleic acid-templated transcription (GO:1903507)	1255	357	231.01	+	1.55	6.02e-13	6.88e-11
heterocycle metabolic process (GO:0046483)	2655	755	488.71	+	1.54	8.59e-28	4.1e-25
organic cyclic compound biosynthetic process (GO:1901362)	999	284	183.89	+	1.54	1.7e-10	1.32e-08
negative regulation of RNA biosynthetic process (GO:1902679)	1256	357	231.19	+	1.54	6.15e-13	6.97e-11
cellular response to hormone stimulus (GO:0032870)	380	108	69.95	+	1.54	0.000112	0.0033
negative regulation of nucleobase-containing compound metabolic process (GO:0045934)	1496	425	275.37	+	1.54	3.11e-15	4.63e-13
negative regulation of RNA metabolic process (GO:0051253)	1366	388	251.44	+	1.54	6.14e-14	7.81e-12
plasma membrane bounded cell projection organization (GO:0120036)	1174	333	216.1	+	1.54	4.75e-12	4.62e-10
negative regulation of signal transduction (GO:0009968)	1268	359	233.4	+	1.54	7.7e-13	8.43e-11
positive regulation of RNA biosynthetic process (GO:1902680)	1618	458	297.83	+	1.54	2.88e-16	4.74e-14
negative regulation of DNA-templated transcription (GO:0045892)	1251	354	230.27	+	1.54	1.2e-12	1.27e-10
DNA metabolic process (GO:0006259)	714	202	131.43	+	1.54	1.38e-07	6.8e-06
regulation of growth (GO:0040008)	714	202	131.43	+	1.54	1.38e-07	6.78e-06
positive regulation of nucleic acid-templated transcription (GO:1903508)	1612	456	296.72	+	1.54	4.23e-16	6.81e-14
positive regulation of DNA-templated transcription (GO:0045893)	1612	456	296.72	+	1.54	4.23e-16	6.74e-14
regulation of cell migration (GO:0030334)	987	279	181.68	+	1.54	4.68e-10	3.53e-08
regulation of translation (GO:0006417)	368	104	67.74	+	1.54	0.000188	0.00524
regulation of protein stability (GO:0031647)	312	88	57.43	+	1.53	0.000623	0.0143
negative regulation of cell migration (GO:0030336)	312	88	57.43	+	1.53	0.000623	0.0143
ubiquitin-dependent protein catabolic process (GO:0006511)	539	152	99.21	+	1.53	5.66e-06	0.000217
positive regulation of cell cycle process (GO:0090068)	266	75	48.96	+	1.53	0.00152	0.0302
positive regulation of neurogenesis (GO:0050769)	298	84	54.85	+	1.53	0.000794	0.0175
negative regulation of macromolecule biosynthetic process (GO:0010558)	1462	412	269.11	+	1.53	2.15e-14	2.82e-12
negative regulation of cellular biosynthetic process (GO:0031327)	1523	429	280.34	+	1.53	6.48e-15	9.2e-13
modification-dependent macromolecule catabolic process (GO:0043632)	561	158	103.26	+	1.53	4.02e-06	0.00016
negative regulation of biosynthetic process (GO:0009890)	1566	441	288.25	+	1.53	2.39e-15	3.58e-13
positive regulation of cell death (GO:0010942)	689	194	126.82	+	1.53	3.02e-07	1.43e-05
negative regulation of protein phosphorylation (GO:0001933)	341	96	62.77	+	1.53	0.000394	0.00993
cellular response to endogenous stimulus (GO:0071495)	931	262	171.37	+	1.53	2.06e-09	1.42e-07
positive regulation of nervous system development (GO:0051962)	359	101	66.08	+	1.53	0.000262	0.00708
chromatin organization (GO:0006325)	544	153	100.13	+	1.53	6.16e-06	0.000236
positive regulation of macromolecule biosynthetic process (GO:0010557)	1835	516	337.77	+	1.53	7.98e-18	1.65e-15
positive regulation of proteolysis (GO:0045862)	356	100	65.53	+	1.53	0.000317	0.00835
small molecule catabolic process (GO:0044282)	324	91	59.64	+	1.53	0.000606	0.014
aromatic compound biosynthetic process (GO:0019438)	876	246	161.25	+	1.53	8.87e-09	5.62e-07
negative regulation of transcription by RNA polymerase II (GO:0000122)	958	269	176.34	+	1.53	1.57e-09	1.1e-07
protein transport (GO:0015031)	1129	317	207.82	+	1.53	4.24e-11	3.61e-09
sensory organ morphogenesis (GO:0090596)	310	87	57.06	+	1.52	0.000768	0.017
negative regulation of organelle organization (GO:0010639)	357	100	65.71	+	1.52	0.000323	0.00843
negative regulation of cell motility (GO:2000146)	325	91	59.82	+	1.52	0.000617	0.0142
cellular aromatic compound metabolic process (GO:0006725)	2729	764	502.33	+	1.52	1.58e-26	6.56e-24
regulation of cellular component biogenesis (GO:0044087)	983	275	180.94	+	1.52	1.48e-09	1.04e-07
positive regulation of cell cycle (GO:0045787)	354	99	65.16	+	1.52	0.00039	0.00985
extracellular matrix organization (GO:0030198)	279	78	51.36	+	1.52	0.00151	0.03
regulation of transferase activity (GO:0051338)	823	230	151.49	+	1.52	3.98e-08	2.2e-06
positive regulation of transcription by RNA polymerase II (GO:0045944)	1249	349	229.9	+	1.52	6.59e-12	6.22e-10
intracellular transport (GO:0046907)	1303	364	239.84	+	1.52	2.32e-12	2.37e-10
positive regulation of cellular biosynthetic process (GO:0031328)	1951	545	359.12	+	1.52	2.16e-18	5.01e-16
positive regulation of nucleobase-containing compound metabolic process (GO:0045935)	1963	548	361.33	+	1.52	2.03e-18	4.77e-16
positive regulation of cellular catabolic process (GO:0031331)	412	115	75.84	+	1.52	0.000123	0.00359
negative regulation of growth (GO:0045926)	258	72	47.49	+	1.52	0.00275	0.049
positive regulation of apoptotic process (GO:0043065)	606	169	111.55	+	1.52	3.35e-06	0.000135
extracellular structure organization (GO:0043062)	280	78	51.54	+	1.51	0.00155	0.0306
establishment of protein localization (GO:0045184)	1228	342	226.04	+	1.51	1.56e-11	1.38e-09
regulation of developmental growth (GO:0048638)	395	110	72.71	+	1.51	0.000188	0.00524
organic cyclic compound metabolic process (GO:1901360)	2966	825	545.95	+	1.51	4.63e-28	2.28e-25
positive regulation of RNA metabolic process (GO:0051254)	1754	487	322.86	+	1.51	5.05e-16	7.87e-14
cellular macromolecule catabolic process (GO:0044265)	742	206	136.58	+	1.51	2.89e-07	1.37e-05
external encapsulating structure organization (GO:0045229)	281	78	51.72	+	1.51	0.00198	0.0378
positive regulation of transferase activity (GO:0051347)	526	146	96.82	+	1.51	1.89e-05	0.000662
negative regulation of cellular metabolic process (GO:0031324)	2205	612	405.88	+	1.51	3.45e-20	9.37e-18
regulation of cell differentiation (GO:0045595)	1677	465	308.69	+	1.51	3.44e-15	5.07e-13
positive regulation of programmed cell death (GO:0043068)	617	171	113.57	+	1.51	4.02e-06	0.00016
regulation of kinase activity (GO:0043549)	704	195	129.59	+	1.5	7.93e-07	3.49e-05
regulation of cell motility (GO:2000145)	1044	289	192.17	+	1.5	1.24e-09	8.74e-08
positive regulation of biosynthetic process (GO:0009891)	2002	554	368.51	+	1.5	6.25e-18	1.31e-15
organonitrogen compound catabolic process (GO:1901565)	1052	291	193.64	+	1.5	1.12e-09	7.92e-08
macromolecule catabolic process (GO:0009057)	987	273	181.68	+	1.5	4.1e-09	2.69e-07
regulation of locomotion (GO:0040012)	1092	302	201.01	+	1.5	5.18e-10	3.87e-08
autophagy (GO:0006914)	275	76	50.62	+	1.5	0.00228	0.0422
process utilizing autophagic mechanism (GO:0061919)	275	76	50.62	+	1.5	0.00228	0.0422
regulation of cellular amide metabolic process (GO:0034248)	427	118	78.6	+	1.5	0.000158	0.00447
regulation of organelle organization (GO:0033043)	1187	328	218.49	+	1.5	1.09e-10	8.76e-09
negative regulation of developmental process (GO:0051093)	999	276	183.89	+	1.5	3.93e-09	2.6e-07
post-transcriptional regulation of gene expression (GO:0010608)	460	127	84.67	+	1.5	8.41e-05	0.00259
protein localization (GO:0008104)	1931	533	355.44	+	1.5	3.91e-17	7.8e-15
positive regulation of catabolic process (GO:0009896)	504	139	92.77	+	1.5	4.25e-05	0.00137
localization within membrane (GO:0051668)	544	150	100.13	+	1.5	2.01e-05	0.000694
cellular metabolic process (GO:0044237)	6217	1714	1144.37	+	1.5	3.28e-68	1.72e-64
cellular macromolecule localization (GO:0070727)	1935	533	356.18	+	1.5	5.33e-17	1.01e-14
organelle assembly (GO:0070925)	763	210	140.45	+	1.5	4.02e-07	1.86e-05
developmental maturation (GO:0021700)	298	82	54.85	+	1.49	0.00165	0.0323
cellular response to nitrogen compound (GO:1901699)	549	151	101.05	+	1.49	2.18e-05	0.000747
proteasome-mediated ubiquitin-dependent protein catabolic process (GO:0043161)	331	91	60.93	+	1.49	0.0011	0.0231
vesicle organization (GO:0016050)	291	80	53.56	+	1.49	0.00187	0.0361
positive regulation of nitrogen compound metabolic process (GO:0051173)	3071	843	565.28	+	1.49	3.04e-27	1.33e-24
regulation of programmed cell death (GO:0043067)	1592	437	293.04	+	1.49	1.09e-13	1.35e-11
regulation of supramolecular fiber organization (GO:1902903)	390	107	71.79	+	1.49	0.000353	0.00902
camera-type eye development (GO:0043010)	350	96	64.42	+	1.49	0.000745	0.0165
negative regulation of signaling (GO:0023057)	1401	384	257.88	+	1.49	4.34e-12	4.25e-10
regulation of cellular component organization (GO:0051128)	2474	678	455.39	+	1.49	2.68e-21	7.82e-19
regulation of catabolic process (GO:0009894)	935	256	172.11	+	1.49	2.93e-08	1.69e-06
negative regulation of response to stimulus (GO:0048585)	1662	455	305.93	+	1.49	3.82e-14	4.93e-12
regulation of apoptotic process (GO:0042981)	1560	427	287.15	+	1.49	2.78e-13	3.24e-11
system development (GO:0048731)	3813	1043	701.86	+	1.49	2.6e-34	2.56e-31
negative regulation of cell communication (GO:0010648)	1397	382	257.15	+	1.49	6.49e-12	6.17e-10
regulation of cellular catabolic process (GO:0031329)	728	199	134	+	1.49	1.17e-06	4.98e-05
regulation of cell death (GO:0010941)	1767	483	325.25	+	1.48	6.77e-15	9.53e-13
sensory system development (GO:0048880)	403	110	74.18	+	1.48	0.000344	0.00882
cell junction organization (GO:0034330)	524	143	96.45	+	1.48	4.63e-05	0.00149
eye development (GO:0001654)	396	108	72.89	+	1.48	0.00039	0.00984
muscle organ development (GO:0007517)	297	81	54.67	+	1.48	0.00208	0.0393
apoptotic process (GO:0006915)	983	268	180.94	+	1.48	1.93e-08	1.16e-06
negative regulation of phosphorylation (GO:0042326)	389	106	71.6	+	1.48	0.000443	0.011
positive regulation of kinase activity (GO:0033674)	437	119	80.44	+	1.48	0.000232	0.00634
peptidyl-amino acid modification (GO:0018193)	779	212	143.39	+	1.48	6.5e-07	2.89e-05
negative regulation of programmed cell death (GO:0043069)	985	268	181.31	+	1.48	2e-08	1.2e-06
regulation of cellular component size (GO:0032535)	397	108	73.08	+	1.48	0.000492	0.0119
positive regulation of cellular component organization (GO:0051130)	1180	321	217.2	+	1.48	6.3e-10	4.69e-08
proteasomal protein catabolic process (GO:0010498)	375	102	69.03	+	1.48	0.000694	0.0156
histone modification (GO:0016570)	346	94	63.69	+	1.48	0.00111	0.0232
positive regulation of protein metabolic process (GO:0051247)	1495	406	275.19	+	1.48	3.39e-12	3.39e-10
reproductive structure development (GO:0048608)	306	83	56.33	+	1.47	0.00235	0.0432
sensory organ development (GO:0007423)	616	167	113.39	+	1.47	1.26e-05	0.000452
positive regulation of growth (GO:0045927)	310	84	57.06	+	1.47	0.00202	0.0384
regulation of protein kinase activity (GO:0045859)	598	162	110.07	+	1.47	1.87e-05	0.000654
positive regulation of organelle organization (GO:0010638)	528	143	97.19	+	1.47	6.16e-05	0.00193
cellular component biogenesis (GO:0044085)	2437	660	448.58	+	1.47	9.8e-20	2.53e-17
visual system development (GO:0150063)	399	108	73.44	+	1.47	0.00051	0.0123
cellular catabolic process (GO:0044248)	1530	414	281.63	+	1.47	2.83e-12	2.84e-10
regulation of developmental process (GO:0050793)	2652	717	488.16	+	1.47	2.38e-21	7.08e-19
negative regulation of intracellular signal transduction (GO:1902532)	529	143	97.37	+	1.47	6.3e-05	0.00197
positive regulation of cellular metabolic process (GO:0031325)	3078	831	566.57	+	1.47	6.43e-25	2.47e-22
regulation of DNA metabolic process (GO:0051052)	556	150	102.34	+	1.47	4.76e-05	0.00152
epidermis development (GO:0008544)	319	86	58.72	+	1.46	0.00228	0.0422
positive regulation of protein kinase activity (GO:0045860)	360	97	66.27	+	1.46	0.0011	0.0231
cell cycle (GO:0007049)	1248	336	229.72	+	1.46	6.71e-10	4.94e-08
positive regulation of cellular component biogenesis (GO:0044089)	535	144	98.48	+	1.46	6.9e-05	0.00215
regulation of protein localization (GO:0032880)	944	254	173.76	+	1.46	1.03e-07	5.26e-06
nitrogen compound metabolic process (GO:0006807)	6312	1697	1161.85	+	1.46	2.45e-60	6.43e-57
regulation of epithelial cell proliferation (GO:0050678)	439	118	80.81	+	1.46	0.000374	0.00951
organophosphate metabolic process (GO:0019637)	860	231	158.3	+	1.46	4.45e-07	2.03e-05
regulation of actin filament-based process (GO:0032970)	417	112	76.76	+	1.46	0.000529	0.0125
response to extracellular stimulus (GO:0009991)	406	109	74.73	+	1.46	0.0007	0.0157
negative regulation of apoptotic process (GO:0043066)	962	258	177.08	+	1.46	1.06e-07	5.37e-06
response to endogenous stimulus (GO:0009719)	1156	310	212.79	+	1.46	5.11e-09	3.32e-07
programmed cell death (GO:0012501)	1033	277	190.14	+	1.46	3.91e-08	2.18e-06
phosphate-containing compound metabolic process (GO:0006796)	1772	475	326.17	+	1.46	1.8e-13	2.16e-11
multicellular organism development (GO:0007275)	4559	1222	839.18	+	1.46	3.89e-38	4.72e-35
negative regulation of protein modification process (GO:0031400)	523	140	96.27	+	1.45	0.000112	0.0033
negative regulation of cell death (GO:0060548)	1118	299	205.79	+	1.45	1.14e-08	7.14e-07
catabolic process (GO:0009056)	1885	504	346.97	+	1.45	4.38e-14	5.62e-12
RNA biosynthetic process (GO:0032774)	479	128	88.17	+	1.45	0.000274	0.00738
positive regulation of protein modification process (GO:0031401)	1046	279	192.54	+	1.45	4.66e-08	2.53e-06
response to peptide (GO:1901652)	360	96	66.27	+	1.45	0.00169	0.033
cell migration (GO:0016477)	945	252	173.95	+	1.45	2.45e-07	1.18e-05
phosphorylation (GO:0016310)	923	246	169.9	+	1.45	3.48e-07	1.63e-05
chromosome organization (GO:0051276)	394	105	72.52	+	1.45	0.000928	0.02
nucleic acid-templated transcription (GO:0097659)	473	126	87.07	+	1.45	0.000313	0.00829
positive regulation of phosphorus metabolic process (GO:0010562)	924	246	170.08	+	1.45	3.54e-07	1.66e-05
positive regulation of phosphate metabolic process (GO:0045937)	924	246	170.08	+	1.45	3.54e-07	1.65e-05
negative regulation of phosphorus metabolic process (GO:0010563)	447	119	82.28	+	1.45	0.000518	0.0123
negative regulation of phosphate metabolic process (GO:0045936)	447	119	82.28	+	1.45	0.000518	0.0123
primary metabolic process (GO:0044238)	6871	1829	1264.75	+	1.45	1.6e-64	6.32e-61
regulation of cytoskeleton organization (GO:0051493)	545	145	100.32	+	1.45	0.00012	0.00353
cell population proliferation (GO:0008283)	858	228	157.93	+	1.44	1.24e-06	5.3e-05
regulation of signal transduction (GO:0009966)	2924	777	538.22	+	1.44	1.52e-21	4.69e-19
organic substance catabolic process (GO:1901575)	1604	426	295.25	+	1.44	1.19e-11	1.08e-09
regulation of actin cytoskeleton organization (GO:0032956)	369	98	67.92	+	1.44	0.00156	0.0307
response to nutrient levels (GO:0031667)	373	99	68.66	+	1.44	0.00163	0.032
positive regulation of cell differentiation (GO:0045597)	991	263	182.41	+	1.44	1.57e-07	7.61e-06
phosphorus metabolic process (GO:0006793)	1794	476	330.22	+	1.44	7.16e-13	8.06e-11
organelle fission (GO:0048285)	343	91	63.14	+	1.44	0.00257	0.0463
cell development (GO:0048468)	1915	508	352.5	+	1.44	9.99e-14	1.24e-11
protein modification process (GO:0036211)	2421	642	445.63	+	1.44	2e-17	4.05e-15
positive regulation of developmental process (GO:0051094)	1505	399	277.03	+	1.44	6.95e-11	5.73e-09
small molecule metabolic process (GO:0044281)	1574	417	289.73	+	1.44	2.94e-11	2.53e-09
cell death (GO:0008219)	1072	284	197.32	+	1.44	6.49e-08	3.46e-06
macromolecule localization (GO:0033036)	2329	617	428.7	+	1.44	1.17e-16	2.18e-14
DNA-templated transcription (GO:0006351)	472	125	86.88	+	1.44	0.000384	0.00974
positive regulation of cell migration (GO:0030335)	578	153	106.39	+	1.44	9.84e-05	0.00295
organonitrogen compound metabolic process (GO:1901564)	4762	1260	876.54	+	1.44	2.59e-37	2.92e-34
regulation of cellular localization (GO:0060341)	1051	278	193.46	+	1.44	9.37e-08	4.84e-06
response to abiotic stimulus (GO:0009628)	983	260	180.94	+	1.44	2.62e-07	1.25e-05
regulation of small molecule metabolic process (GO:0062012)	363	96	66.82	+	1.44	0.00218	0.0409
protein metabolic process (GO:0019538)	3741	989	688.61	+	1.44	1.1e-27	4.96e-25
macromolecule modification (GO:0043412)	2605	687	479.5	+	1.43	3.35e-18	7.44e-16
protein-containing complex organization (GO:0043933)	1256	331	231.19	+	1.43	6.39e-09	4.09e-07
nitrogen compound transport (GO:0071705)	1515	399	278.87	+	1.43	1.48e-10	1.16e-08
protein phosphorylation (GO:0006468)	737	194	135.66	+	1.43	1.16e-05	0.000421
carbohydrate metabolic process (GO:0005975)	441	116	81.18	+	1.43	0.000901	0.0196
regulation of protein modification process (GO:0031399)	1586	417	291.94	+	1.43	6.45e-11	5.35e-09
establishment of localization in cell (GO:0051649)	1765	464	324.88	+	1.43	4.3e-12	4.24e-10
animal organ development (GO:0048513)	3306	869	608.54	+	1.43	3.63e-23	1.3e-20
response to radiation (GO:0009314)	430	113	79.15	+	1.43	0.000968	0.0207
regulation of multicellular organismal development (GO:2000026)	1545	406	284.39	+	1.43	1.39e-10	1.09e-08
regulation of anatomical structure size (GO:0090066)	561	147	103.26	+	1.42	0.000182	0.00509
positive regulation of macromolecule metabolic process (GO:0010604)	3479	911	640.38	+	1.42	5.26e-24	1.93e-21
regulation of cell adhesion (GO:0030155)	814	213	149.83	+	1.42	6.99e-06	0.000265
organelle localization (GO:0051640)	528	138	97.19	+	1.42	0.000337	0.00868
regulation of phosphate metabolic process (GO:0019220)	1424	372	262.12	+	1.42	1.71e-09	1.19e-07
positive regulation of cell motility (GO:2000147)	605	158	111.36	+	1.42	0.000113	0.00332
mitochondrion organization (GO:0007005)	452	118	83.2	+	1.42	0.00103	0.0218
regulation of phosphorus metabolic process (GO:0051174)	1425	372	262.3	+	1.42	1.73e-09	1.2e-07
regulation of phosphorylation (GO:0042325)	1270	331	233.77	+	1.42	1.71e-08	1.04e-06
positive regulation of locomotion (GO:0040017)	622	162	114.49	+	1.41	0.000112	0.0033
positive regulation of metabolic process (GO:0009893)	3825	995	704.07	+	1.41	9.48e-26	3.83e-23
epithelial cell differentiation (GO:0030855)	619	161	113.94	+	1.41	0.000132	0.00378
negative regulation of nitrogen compound metabolic process (GO:0051172)	2365	615	435.33	+	1.41	3.66e-15	5.35e-13
hematopoietic or lymphoid organ development (GO:0048534)	800	208	147.26	+	1.41	1.1e-05	0.000399
positive regulation of phosphorylation (GO:0042327)	839	218	154.44	+	1.41	7.64e-06	0.000289
positive regulation of cell adhesion (GO:0045785)	512	133	94.24	+	1.41	0.000512	0.0122
protein modification by small protein conjugation (GO:0032446)	566	147	104.18	+	1.41	0.000239	0.00651
response to hormone (GO:0009725)	597	155	109.89	+	1.41	0.000186	0.00518
regulation of signaling (GO:0023051)	3356	871	617.74	+	1.41	7.55e-22	2.48e-19
regulation of cell communication (GO:0010646)	3348	868	616.27	+	1.41	1.09e-21	3.43e-19
mRNA metabolic process (GO:0016071)	579	150	106.58	+	1.41	0.000228	0.00624
organelle organization (GO:0006996)	2886	747	531.23	+	1.41	3.01e-18	6.79e-16
regulation of protein transport (GO:0051223)	553	143	101.79	+	1.4	0.00037	0.00942
protein modification by small protein conjugation or removal (GO:0070647)	704	182	129.59	+	1.4	5.83e-05	0.00184
establishment of organelle localization (GO:0051656)	395	102	72.71	+	1.4	0.00266	0.0478
negative regulation of metabolic process (GO:0009892)	2982	770	548.9	+	1.4	1.21e-18	2.9e-16
response to organonitrogen compound (GO:0010243)	802	207	147.62	+	1.4	2e-05	0.000692
cellular localization (GO:0051641)	2697	695	496.44	+	1.4	1.55e-16	2.75e-14
lipid biosynthetic process (GO:0008610)	524	135	96.45	+	1.4	0.00059	0.0138
negative regulation of cellular process (GO:0048523)	4808	1238	885.01	+	1.4	6.04e-32	4.53e-29
positive regulation of protein phosphorylation (GO:0001934)	758	195	139.53	+	1.4	3.97e-05	0.00129
protein ubiquitination (GO:0016567)	517	133	95.16	+	1.4	0.000667	0.015
regulation of protein phosphorylation (GO:0001932)	1125	289	207.08	+	1.4	4.87e-07	2.19e-05
regulation of intracellular signal transduction (GO:1902531)	1639	421	301.69	+	1.4	7.19e-10	5.27e-08
regulation of transcription by RNA polymerase II (GO:0006357)	2484	638	457.23	+	1.4	6.98e-15	9.74e-13
actin filament-based process (GO:0030029)	592	152	108.97	+	1.39	0.000317	0.00836
immune system development (GO:0002520)	842	216	154.99	+	1.39	1.72e-05	0.000603
negative regulation of macromolecule metabolic process (GO:0010605)	2746	704	505.46	+	1.39	2.54e-16	4.31e-14
regulation of establishment of protein localization (GO:0070201)	582	149	107.13	+	1.39	0.000417	0.0104
macromolecule metabolic process (GO:0043170)	5824	1491	1072.03	+	1.39	1.27e-39	1.67e-36
regulation of protein metabolic process (GO:0051246)	2563	656	471.77	+	1.39	4.58e-15	6.57e-13
protein-containing complex assembly (GO:0065003)	1115	285	205.24	+	1.39	7.85e-07	3.46e-05
behavior (GO:0007610)	720	184	132.53	+	1.39	8.45e-05	0.00259
positive regulation of signal transduction (GO:0009967)	1577	403	290.28	+	1.39	2.71e-09	1.82e-07
cellular component assembly (GO:0022607)	2204	563	405.69	+	1.39	1.07e-12	1.14e-10
cellular component organization or biogenesis (GO:0071840)	5606	1431	1031.9	+	1.39	6.61e-37	6.94e-34
organic substance metabolic process (GO:0071704)	7593	1938	1397.65	+	1.39	2.01e-57	3.96e-54
chemotaxis (GO:0006935)	506	129	93.14	+	1.39	0.00127	0.026
metabolic process (GO:0008152)	7979	2034	1468.7	+	1.38	7.73e-62	2.44e-58
actin cytoskeleton organization (GO:0030036)	538	137	99.03	+	1.38	0.000829	0.0183
negative regulation of gene expression (GO:0010629)	939	239	172.84	+	1.38	8.5e-06	0.000316
hemopoiesis (GO:0030097)	743	189	136.76	+	1.38	8.8e-05	0.00269
cellular developmental process (GO:0048869)	3702	941	681.43	+	1.38	1.74e-21	5.28e-19
taxis (GO:0042330)	508	129	93.51	+	1.38	0.0013	0.0265
organic acid metabolic process (GO:0006082)	839	213	154.44	+	1.38	3.54e-05	0.00116
cell differentiation (GO:0030154)	3675	932	676.46	+	1.38	5.92e-21	1.7e-18
carboxylic acid metabolic process (GO:0019752)	811	205	149.28	+	1.37	5.67e-05	0.00179
regulation of cellular biosynthetic process (GO:0031326)	3909	987	719.53	+	1.37	7.21e-22	2.42e-19
regulation of cellular metabolic process (GO:0031323)	5458	1378	1004.66	+	1.37	4.2e-33	3.68e-30
regulation of response to stress (GO:0080134)	1426	360	262.48	+	1.37	7.01e-08	3.69e-06
anatomical structure development (GO:0048856)	5341	1348	983.12	+	1.37	5.09e-32	4.01e-29
regulation of macromolecule biosynthetic process (GO:0010556)	3726	940	685.85	+	1.37	1.41e-20	3.91e-18
oxoacid metabolic process (GO:0043436)	829	209	152.59	+	1.37	5.59e-05	0.00177
gene expression (GO:0010467)	2412	608	443.98	+	1.37	7.32e-13	8.13e-11
intracellular signal transduction (GO:0035556)	1456	367	268.01	+	1.37	6.38e-08	3.41e-06
organic substance transport (GO:0071702)	1877	473	345.5	+	1.37	4.93e-10	3.7e-08
locomotion (GO:0040011)	532	134	97.93	+	1.37	0.00137	0.0277
regulation of biosynthetic process (GO:0009889)	3993	1004	734.99	+	1.37	7.96e-22	2.56e-19
positive regulation of catalytic activity (GO:0043085)	1083	272	199.35	+	1.36	5.28e-06	0.000206
positive regulation of cell communication (GO:0010647)	1784	448	328.38	+	1.36	2.38e-09	1.62e-07
negative regulation of biological process (GO:0048519)	5444	1367	1002.08	+	1.36	9.28e-32	6.36e-29
positive regulation of signaling (GO:0023056)	1791	449	329.67	+	1.36	2.54e-09	1.71e-07
positive regulation of molecular function (GO:0044093)	1506	376	277.21	+	1.36	9.93e-08	5.08e-06
regulation of RNA biosynthetic process (GO:2001141)	3273	817	602.46	+	1.36	1.36e-16	2.47e-14
regulation of nucleic acid-templated transcription (GO:1903506)	3265	815	600.99	+	1.36	1.29e-16	2.37e-14
supramolecular fiber organization (GO:0097435)	549	137	101.05	+	1.36	0.00161	0.0317
developmental process (GO:0032502)	5724	1426	1053.62	+	1.35	4.05e-32	3.36e-29
cellular component organization (GO:0016043)	5412	1348	996.19	+	1.35	8.12e-30	4.74e-27
regulation of DNA-templated transcription (GO:0006355)	3261	812	600.25	+	1.35	2.69e-16	4.51e-14
cell motility (GO:0048870)	1109	276	204.13	+	1.35	7.91e-06	0.000297
regulation of MAPK cascade (GO:0043408)	732	182	134.74	+	1.35	0.000337	0.00867
regulation of nucleobase-containing compound metabolic process (GO:0019219)	3887	966	715.48	+	1.35	1.48e-19	3.7e-17
regulation of vesicle-mediated transport (GO:0060627)	621	154	114.31	+	1.35	0.00105	0.0222
regulation of nitrogen compound metabolic process (GO:0051171)	5528	1369	1017.54	+	1.35	1.89e-29	1.07e-26
negative regulation of cell population proliferation (GO:0008285)	765	189	140.81	+	1.34	0.000317	0.00834
cellular response to organic substance (GO:0071310)	1903	470	350.29	+	1.34	5.4e-09	3.49e-07
regulation of primary metabolic process (GO:0080090)	5714	1411	1051.78	+	1.34	4.02e-30	2.44e-27
regulation of RNA metabolic process (GO:0051252)	3576	883	658.24	+	1.34	4.72e-17	9.08e-15
regulation of cell population proliferation (GO:0042127)	1745	430	321.2	+	1.34	3.56e-08	2e-06
positive regulation of cellular process (GO:0048522)	5869	1445	1080.31	+	1.34	1.59e-30	1e-27
response to nitrogen compound (GO:1901698)	922	227	169.71	+	1.34	8.88e-05	0.0027
positive regulation of intracellular signal transduction (GO:1902533)	996	244	183.33	+	1.33	6.82e-05	0.00213
positive regulation of multicellular organismal process (GO:0051240)	1699	416	312.74	+	1.33	1.16e-07	5.83e-06
cytoskeleton organization (GO:0007010)	1185	290	218.12	+	1.33	1.24e-05	0.000445
cellular response to oxygen-containing compound (GO:1901701)	969	237	178.36	+	1.33	9.14e-05	0.00277
regulation of multicellular organismal process (GO:0051239)	2989	729	550.19	+	1.33	7.22e-13	8.07e-11
regulation of metabolic process (GO:0019222)	6619	1612	1218.36	+	1.32	2.71e-33	2.52e-30
positive regulation of biological process (GO:0048518)	6514	1582	1199.04	+	1.32	6.37e-32	4.56e-29
positive regulation of cell population proliferation (GO:0008284)	1013	245	186.46	+	1.31	0.000126	0.00365
regulation of catalytic activity (GO:0050790)	1810	437	333.17	+	1.31	2.15e-07	1.04e-05
regulation of macromolecule metabolic process (GO:0060255)	6101	1472	1123.01	+	1.31	1.07e-27	4.95e-25
proteolysis (GO:0006508)	1235	297	227.33	+	1.31	3.33e-05	0.00111
cellular lipid metabolic process (GO:0044255)	918	220	168.98	+	1.3	0.000436	0.0108
regulation of molecular function (GO:0065009)	2583	619	475.45	+	1.3	7.53e-10	5.5e-08
microtubule-based process (GO:0007017)	812	194	149.47	+	1.3	0.00118	0.0244
regulation of gene expression (GO:0010468)	4744	1131	873.23	+	1.3	2.56e-18	5.85e-16
negative regulation of multicellular organismal process (GO:0051241)	1154	275	212.42	+	1.29	0.000108	0.0032
negative regulation of protein metabolic process (GO:0051248)	1057	251	194.56	+	1.29	0.000268	0.00723
regulation of response to stimulus (GO:0048583)	4140	983	762.05	+	1.29	4.4e-15	6.37e-13
cell-cell signaling (GO:0007267)	894	212	164.56	+	1.29	0.000928	0.02
lipid metabolic process (GO:0006629)	1223	290	225.12	+	1.29	9.05e-05	0.00275
response to oxygen-containing compound (GO:1901700)	1385	327	254.94	+	1.28	4.56e-05	0.00147
cellular response to chemical stimulus (GO:0070887)	2500	590	460.18	+	1.28	1.47e-08	9e-07
negative regulation of molecular function (GO:0044092)	1031	243	189.78	+	1.28	0.000553	0.013
homeostatic process (GO:0042592)	1469	344	270.4	+	1.27	4.69e-05	0.0015
response to organic substance (GO:0010033)	2641	611	486.13	+	1.26	9.58e-08	4.93e-06
regulation of localization (GO:0032879)	2297	528	422.81	+	1.25	1.68e-06	7.02e-05
regulation of biological quality (GO:0065008)	3833	871	705.54	+	1.23	1.09e-09	7.74e-08
positive regulation of gene expression (GO:0010628)	1220	276	224.57	+	1.23	0.00177	0.0343
localization (GO:0051179)	4500	1015	828.32	+	1.23	8.37e-11	6.84e-09
response to chemical (GO:0042221)	3602	809	663.02	+	1.22	3.36e-08	1.92e-06
regulation of transport (GO:0051049)	1940	430	357.1	+	1.2	0.000319	0.00835
establishment of localization (GO:0051234)	3923	865	722.11	+	1.2	1.64e-07	7.95e-06
transport (GO:0006810)	3760	826	692.11	+	1.19	6.12e-07	2.74e-05
positive regulation of response to stimulus (GO:0048584)	2409	529	443.43	+	1.19	0.000123	0.00359
response to stress (GO:0006950)	3388	733	623.63	+	1.18	1.99e-05	0.000689
cellular process (GO:0009987)	15352	3313	2825.85	+	1.17	7.79e-59	1.75e-55
cell surface receptor signaling pathway (GO:0007166)	2050	439	377.34	+	1.16	0.00274	0.0488
regulation of cellular process (GO:0050794)	11607	2426	2136.51	+	1.14	4.01e-17	7.9e-15
regulation of biological process (GO:0050789)	12315	2539	2266.83	+	1.12	1.59e-15	2.4e-13
biological regulation (GO:0065007)	12948	2643	2383.35	+	1.11	1.38e-14	1.85e-12
multicellular organismal process (GO:0032501)	7442	1487	1369.85	+	1.09	0.000387	0.00978
biological_process (GO:0008150)	20785	3951	3825.91	+	1.03	3.4e-19	8.38e-17
signal transduction (GO:0007165)	5162	860	950.17	-	0.91	0.00191	0.0367
biological process involved in interspecies interaction between organisms (GO:0044419)	1646	244	302.98	-	0.81	0.000866	0.019
positive regulation of immune system process (GO:0002684)	1123	162	206.71	-	0.78	0.00267	0.0478
response to biotic stimulus (GO:0009607)	1554	220	286.05	-	0.77	0.000123	0.00359
response to other organism (GO:0051707)	1513	212	278.5	-	0.76	8.69e-05	0.00266
response to external biotic stimulus (GO:0043207)	1515	212	278.87	-	0.76	7.61e-05	0.00235
regulation of immune response (GO:0050776)	1066	148	196.22	-	0.75	0.000753	0.0167
positive regulation of leukocyte activation (GO:0002696)	580	74	106.76	-	0.69	0.00216	0.0406
defense response (GO:0006952)	1554	197	286.05	-	0.69	1.14e-07	5.75e-06
defense response to other organism (GO:0098542)	1171	146	215.55	-	0.68	2.22e-06	9.09e-05
system process (GO:0003008)	2723	330	501.22	-	0.66	1.58e-15	2.42e-13
innate immune response (GO:0045087)	897	106	165.11	-	0.64	4.43e-06	0.000174
immune response (GO:0006955)	1668	192	307.03	-	0.63	1.7e-11	1.5e-09
response to bacterium (GO:0009617)	922	106	169.71	-	0.62	8.16e-07	3.57e-05
immune effector process (GO:0002252)	588	63	108.23	-	0.58	1.39e-05	0.000494
detection of stimulus (GO:0051606)	281	30	51.72	-	0.58	0.00273	0.0487
positive regulation of immune response (GO:0050778)	717	75	131.98	-	0.57	4.47e-07	2.04e-05
nervous system process (GO:0050877)	2176	216	400.54	-	0.54	1.22e-22	4.17e-20
immune response-regulating signaling pathway (GO:0002764)	446	40	82.1	-	0.49	1.85e-06	7.65e-05
cell recognition (GO:0008037)	331	29	60.93	-	0.48	2.69e-05	0.000904
phagocytosis (GO:0006909)	356	31	65.53	-	0.47	1.07e-05	0.000389
adaptive immune response based on somatic recombination of immune receptors built from immunoglobulin superfamily domains (GO:0002460)	381	33	70.13	-	0.47	5.51e-06	0.000213
defense response to Gram-positive bacterium (GO:0050830)	173	14	31.84	-	0.44	0.00155	0.0306
Unclassified (UNCLASSIFIED)	1212	98	223.09	-	0.44	3.4e-19	8.25e-17
leukocyte mediated immunity (GO:0002443)	438	35	80.62	-	0.43	1.19e-07	5.94e-06
adaptive immune response (GO:0002250)	525	41	96.64	-	0.42	2.36e-09	1.61e-07
detection of stimulus involved in sensory perception (GO:0050906)	180	14	33.13	-	0.42	0.000664	0.015
regulation of B cell activation (GO:0050864)	326	24	60.01	-	0.4	1.1e-06	4.75e-05
defense response to Gram-negative bacterium (GO:0050829)	128	9	23.56	-	0.38	0.002	0.0381
lymphocyte mediated immunity (GO:0002449)	371	26	68.29	-	0.38	5.71e-08	3.06e-06
antimicrobial humoral response (GO:0019730)	163	11	30	-	0.37	0.000314	0.00831
immune response-regulating cell surface receptor signaling pathway (GO:0002768)	358	24	65.9	-	0.36	3.25e-08	1.86e-06
activation of immune response (GO:0002253)	431	28	79.33	-	0.35	6.37e-10	4.71e-08
antigen receptor-mediated signaling pathway (GO:0050851)	312	20	57.43	-	0.35	1.55e-07	7.55e-06
immune response-activating cell surface receptor signaling pathway (GO:0002429)	345	22	63.5	-	0.35	2.43e-08	1.43e-06
immune response-activating signal transduction (GO:0002757)	346	22	63.69	-	0.35	2.49e-08	1.46e-06
defense response to bacterium (GO:0042742)	535	33	98.48	-	0.34	7.35e-13	8.11e-11
production of molecular mediator of immune response (GO:0002440)	348	21	64.06	-	0.33	7.01e-09	4.47e-07
sensory perception (GO:0007600)	1662	87	305.93	-	0.28	5.29e-46	8.35e-43
positive regulation of B cell activation (GO:0050871)	273	14	50.25	-	0.28	2.47e-08	1.45e-06
antibacterial humoral response (GO:0019731)	98	5	18.04	-	0.28	0.00146	0.0295
G protein-coupled receptor signaling pathway (GO:0007186)	1835	93	337.77	-	0.28	1.66e-52	2.9e-49
humoral immune response (GO:0006959)	436	21	80.25	-	0.26	1.93e-13	2.3e-11
detection of chemical stimulus (GO:0009593)	128	6	23.56	-	0.25	0.000102	0.00306
membrane invagination (GO:0010324)	250	10	46.02	-	0.22	2.5e-09	1.69e-07
immunoglobulin production (GO:0002377)	284	11	52.28	-	0.21	1.25e-10	9.89e-09
B cell mediated immunity (GO:0019724)	297	11	54.67	-	0.2	2.02e-11	1.76e-09
B cell receptor signaling pathway (GO:0050853)	222	8	40.86	-	0.2	7.03e-09	4.47e-07
immunoglobulin mediated immune response (GO:0016064)	293	10	53.93	-	0.19	7.49e-12	7.03e-10
innate immune response in mucosa (GO:0002227)	67	2	12.33	-	0.16	0.00133	0.027
phagocytosis, recognition (GO:0006910)	203	6	37.37	-	0.16	3.88e-09	2.58e-07
mucosal immune response (GO:0002385)	79	2	14.54	-	0.14	0.000294	0.00787
plasma membrane invagination (GO:0099024)	243	6	44.73	-	0.13	1.26e-11	1.13e-09
organ or tissue specific immune response (GO:0002251)	83	2	15.28	-	0.13	0.00013	0.00375
phagocytosis, engulfment (GO:0006911)	234	4	43.07	-	0.09	8.97e-13	9.75e-11
humoral immune response mediated by circulating immunoglobulin (GO:0002455)	217	2	39.94	-	0.05	1.31e-13	1.6e-11
complement activation (GO:0006956)	231	2	42.52	-	0.05	1.02e-14	1.38e-12
sensory perception of chemical stimulus (GO:0007606)	1235	10	227.33	-	0.04	4.17e-77	6.57e-73
sensory perception of smell (GO:0007608)	1133	6	208.55	-	0.03	5.47e-75	4.31e-71
regulation of acute inflammatory response (GO:0002673)	52	0	9.57	-	< 0.01	0.000328	0.00855
complement activation, classical pathway (GO:0006958)	213	0	39.21	-	< 0.01	2.88e-16	4.79e-14
response to pheromone (GO:0019236)	105	0	19.33	-	< 0.01	3.53e-08	2e-06
detection of chemical stimulus involved in sensory perception of bitter taste (GO:0001580)	48	0	8.84	-	< 0.01	0.000475	0.0116
membrane disruption in another organism (GO:0051673)	44	0	8.1	-	< 0.01	0.00118	0.0244
sensory perception of bitter taste (GO:0050913)	52	0	9.57	-	< 0.01	0.000328	0.00854
detection of chemical stimulus involved in sensory perception of taste (GO:0050912)	52	0	9.57	-	< 0.01	0.000328	0.00853
detection of chemical stimulus involved in sensory perception (GO:0050907)	96	0	17.67	-	< 0.01	1.26e-07	6.26e-06
modulation of process of another organism (GO:0035821)	66	0	12.15	-	< 0.01	2.27e-05	0.000774
