# Supplementary material for: Sall4 regulates posterior trunk mesoderm development by promoting mesodermal gene expression and repressing neural genes in the mesoderm
Source: Development. 2024 Mar 4;151(5):dev202649. doi: 10.1242/dev.202649 (PMC10946440; doi:10.1242/dev.202649)
Supplement: Table S6. CTCF occupancy scores of CTCF binding motifs in Sall4 cKO and Sall4 cHet samples from footprinting analysis of ATAC-seq data [file develop-151-202649-TableS6.xlsx]

## Sheet: Table S6
TFBS_chr	TFBS_start	TFBS_end	TFBS_name	TFBS_score	TFBS_strand	peak_chr	peak_start	peak_end	peak_id	feature	feat_start	feat_end	feat_strand	feat_anchor	distance	relative_location	gene_biotype	gene_id	gene_name	name	Het_score	cKO_score	Het_bound	cKO_bound	Het_cKO_log2fc
chr1	4142712	4142731	CTCF_MA0139.1	7.25013	-	chr1	4142583	4142806	Het	gene	3999556	4409241	-	center	61704	PeakInsideFeature	NA	ENSMUSG00000025900.11	Rp1	any_internal	1.35414	1.2006	0	0	0.13842
chr1	4228325	4228344	CTCF_MA0139.1	12.5049	-	chr1	4228222	4228590	Het	gene	3999556	4409241	-	center	24008	PeakInsideFeature	NA	ENSMUSG00000025900.11	Rp1	any_internal	0.8329	0.59121	0	0	0.33805
chr1	5018065	5018084	CTCF_MA0139.1	9.12264	+	chr1	5017999	5018204	Het	gene	4909575	5070285	-	center	28171	PeakInsideFeature	NA	ENSMUSG00000002459.17	Rgs20	any_internal	1.44384	1.10642	0	0	0.30552
chr1	5019580	5019599	CTCF_MA0139.1	7.63166	-	chr1	5019222	5019881	Het,cKO	gene	4909575	5070285	-	center	29621	PeakInsideFeature	NA	ENSMUSG00000002459.17	Rgs20	any_internal	1.05416	1.07462	0	0	-0.02126
chr1	5070413	5070432	CTCF_MA0139.1	8.39614	-	chr1	5070303	5070507	Het	gene	4909575	5070285	-	start	120	Upstream	NA	ENSMUSG00000002459.17	Rgs20	any_promoter	1.13244	0.75049	0	0	0.43875
chr1	5916872	5916891	CTCF_MA0139.1	6.48055	+	chr1	5916543	5917858	Het,cKO	gene	5913706	5917398	-	start	198	OverlapStart	NA	ENSMUSG00000033774.4	Npbwr1	any_promoter	0.80965	0.57826	0	0	0.32932
chr1	6135264	6135283	CTCF_MA0139.1	13.18007	-	chr1	6135123	6135330	Het	NA	NA	NA	NA	NA	NA	NA	NA	NA	NA	NA	1.89944	2.14192	1	1	-0.14932
chr1	6152626	6152645	CTCF_MA0139.1	10.92214	-	chr1	6152590	6152797	Het	NA	NA	NA	NA	NA	NA	NA	NA	NA	NA	NA	1.09336	0.92546	0	0	0.18188
chr1	6214971	6214990	CTCF_MA0139.1	6.6554	-	chr1	6214221	6215409	Het,cKO	gene	6209865	6215293	-	start	478	OverlapStart	NA	ENSMUSG00000090031.2	4732440D04Rik	any_promoter	2.28616	2.44439	1	1	-0.08491
chr1	6272445	6272464	CTCF_MA0139.1	9.72803	+	chr1	6272323	6272526	Het	gene	6206196	6276648	+	end	4224	PeakInsideFeature	NA	ENSMUSG00000025907.14	Rb1cc1	any_internal	1.57373	1.08083	0	0	0.43385
chr1	6358966	6358985	CTCF_MA0139.1	6.9607	-	chr1	6358884	6359597	Het,cKO	gene	6359217	6394731	+	start	23	OverlapStart	NA	ENSMUSG00000087247.3	Fam150a	any_promoter	0.61427	0.70313	0	0	-0.13053
chr1	6382872	6382891	CTCF_MA0139.1	9.1438	+	chr1	6382510	6383342	Het,cKO	gene	6382633	6383106	-	start	180	FeatureInsidePeak	NA	ENSMUSG00000102706.1	Gm7417	any_promoter	3.46793	3.35639	1	1	0.04307
chr1	6406503	6406522	CTCF_MA0139.1	6.80594	+	chr1	6406361	6406658	Het	gene	6359217	6394731	+	end	11778	Downstream	NA	ENSMUSG00000087247.3	Fam150a	distal_enhancer	1.52994	1.32834	0	0	0.16607
chr1	6410264	6410283	CTCF_MA0139.1	12.60653	+	chr1	6410164	6410384	Het,cKO	gene	6359217	6394731	+	end	15543	Downstream	NA	ENSMUSG00000087247.3	Fam150a	distal_enhancer	0.65324	1.0335	0	0	-0.47412
chr1	7206524	7206543	CTCF_MA0139.1	6.76714	-	chr1	7206225	7206912	Het,cKO	gene	7189741	7189919	-	start	16649	Upstream	NA	ENSMUSG00000103709.1	Nras-ps2	distal_enhancer	1.11837	0.99128	0	0	0.13306
chr1	7397428	7397447	CTCF_MA0139.1	9.41068	+	chr1	7397385	7398634	Het,cKO	gene	7349405	7397869	-	start	140	OverlapStart	NA	ENSMUSG00000097797.6	Gm26901	any_promoter	1.7309	1.48019	0	0	0.1877
chr1	7398208	7398227	CTCF_MA0139.1	8.36523	+	chr1	7397385	7398634	Het,cKO	gene	7349405	7397869	-	start	140	OverlapStart	NA	ENSMUSG00000097797.6	Gm26901	any_promoter	3.16227	3.89384	1	1	-0.27481
chr1	7398381	7398400	CTCF_MA0139.1	12.28028	+	chr1	7397385	7398634	Het,cKO	gene	7349405	7397869	-	start	140	OverlapStart	NA	ENSMUSG00000097797.6	Gm26901	any_promoter	2.24542	3.17612	1	1	-0.44594
chr1	9469634	9469653	CTCF_MA0139.1	10.01809	+	chr1	9469321	9470007	Het	gene	9458669	9458772	+	end	10892	Downstream	NA	ENSMUSG00000065625.1	Gm24765	distal_enhancer	1.34638	0.6897	0	0	0.72048
chr1	9541412	9541431	CTCF_MA0139.1	9.29787	-	chr1	9541335	9541569	Het	gene	9545407	9547455	+	start	3955	Upstream	NA	ENSMUSG00000061024.8	Rrs1	any_promoter	2.08613	2.46755	1	1	-0.21195
chr1	9541468	9541487	CTCF_MA0139.1	9.29787	-	chr1	9541335	9541569	Het	gene	9545407	9547455	+	start	3955	Upstream	NA	ENSMUSG00000061024.8	Rrs1	any_promoter	1.74597	1.51627	0	0	0.16968
chr1	9545333	9545352	CTCF_MA0139.1	10.85413	-	chr1	9545021	9546322	Het,cKO	gene	9545407	9547455	+	start	264	OverlapStart	NA	ENSMUSG00000061024.8	Rrs1	any_promoter	10.1273	8.24293	1	1	0.28683
chr1	9546139	9546158	CTCF_MA0139.1	7.86779	-	chr1	9545021	9546322	Het,cKO	gene	9545407	9547455	+	start	264	OverlapStart	NA	ENSMUSG00000061024.8	Rrs1	any_promoter	1.3626	1.12113	0	0	0.2229
chr1	9573402	9573421	CTCF_MA0139.1	12.60863	+	chr1	9573173	9573546	Het	gene	9574547	9575649	+	start	1188	Upstream	NA	ENSMUSG00000081441.3	Gm6161	any_promoter	0.96084	0.7843	0	0	0.21322
chr1	9772941	9772960	CTCF_MA0139.1	11.47884	+	chr1	9772823	9773087	Het	gene	9747647	9791924	+	center	3170	PeakInsideFeature	NA	ENSMUSG00000097893.8	1700034P13Rik	any_internal	1.1306	2.79813	0	1	-1.10184
chr1	10037895	10037914	CTCF_MA0139.1	7.25278	+	chr1	10037803	10038288	Het,cKO	gene	10037986	10136768	+	start	59	OverlapStart	NA	ENSMUSG00000056763.16	Cspp1	any_promoter	2.4221	2.33421	1	1	0.04693
chr1	10039676	10039695	CTCF_MA0139.1	7.41253	+	chr1	10039501	10040299	Het,cKO	gene	10024600	10038168	-	start	1732	Upstream	NA	ENSMUSG00000025917.9	Cops5	any_promoter	1.85742	1.72169	1	0	0.09267
chr1	10759774	10759793	CTCF_MA0139.1	11.31154	-	chr1	10759611	10759937	Het,cKO	gene	10782455	10784377	-	end	22681	Downstream	NA	ENSMUSG00000103448.1	Gm37133	distal_enhancer	1.1662	1.03667	0	0	0.13118
chr1	10993657	10993676	CTCF_MA0139.1	6.73721	+	chr1	10993301	10994523	Het,cKO	gene	10993464	11303681	+	start	448	OverlapStart	NA	ENSMUSG00000048960.13	Prex2	any_promoter	1.06332	0.7312	0	0	0.39474
chr1	11657891	11657910	CTCF_MA0139.1	13.03458	+	chr1	11657747	11658049	Het	gene	11414104	11975901	+	center	37104	PeakInsideFeature	NA	ENSMUSG00000057715.13	A830018L16Rik	any_internal	1.45491	0.88381	0	0	0.55855
chr1	12776742	12776761	CTCF_MA0139.1	6.99183	-	chr1	12776547	12777225	Het,cKO	gene	12692276	12861192	+	center	152	PeakInsideFeature	NA	ENSMUSG00000016918.15	Sulf1	any_internal	0.50695	0.64049	0	0	-0.21497
chr1	12814565	12814584	CTCF_MA0139.1	6.4817	-	chr1	12814406	12815285	Het	gene	12692276	12861192	+	center	38111	PeakInsideFeature	NA	ENSMUSG00000016918.15	Sulf1	any_internal	0.49194	0.49946	0	0	-0.01323
chr1	12990354	12990373	CTCF_MA0139.1	10.04018	+	chr1	12990298	12991242	Het,cKO	gene	12866548	12992650	-	start	1880	PeakInsideFeature	NA	ENSMUSG00000025938.16	Slco5a1	any_internal	1.08569	2.27155	0	1	-0.8806
chr1	12992758	12992777	CTCF_MA0139.1	8.63963	+	chr1	12992392	12992936	Het,cKO	gene	12866548	12992650	-	start	14	OverlapStart	NA	ENSMUSG00000025938.16	Slco5a1	any_promoter	1.63102	1.4639	0	0	0.12891
chr1	13151234	13151253	CTCF_MA0139.1	10.70153	+	chr1	13151114	13151378	Het	gene	13139104	13374083	-	end	12142	PeakInsideFeature	NA	ENSMUSG00000005886.14	Ncoa2	any_internal	0.59238	0.37906	0	0	0.38224
chr1	13372810	13372829	CTCF_MA0139.1	6.21321	+	chr1	13372347	13373198	Het,cKO	gene	13376069	13388413	+	start	3297	Upstream	NA	ENSMUSG00000101476.1	Gm29570	any_promoter	1.52956	1.77257	0	0	-0.17772
chr1	13589795	13589814	CTCF_MA0139.1	8.21729	-	chr1	13589321	13590331	Het,cKO	gene	13564697	13589910	-	start	84	OverlapStart	NA	ENSMUSG00000025935.10	Tram1	any_promoter	1.15953	1.05837	0	0	0.10188
chr1	13590016	13590035	CTCF_MA0139.1	8.58179	-	chr1	13589321	13590331	Het,cKO	gene	13564697	13589910	-	start	84	OverlapStart	NA	ENSMUSG00000025935.10	Tram1	any_promoter	2.4788	2.02289	1	1	0.25611
chr1	13789384	13789403	CTCF_MA0139.1	13.93636	+	chr1	13789323	13789808	Het	gene	13785882	13786879	-	start	2686	Upstream	NA	ENSMUSG00000097711.1	Gm5523	any_promoter	1.14337	0.78585	0	0	0.40283
chr1	14185964	14185983	CTCF_MA0139.1	7.26487	-	chr1	14185538	14186473	Het,cKO	gene	14168953	14310235	-	end	17052	PeakInsideFeature	NA	ENSMUSG00000025932.14	Eya1	any_internal	0.67217	0.74964	0	0	-0.10803
chr1	14504626	14504645	CTCF_MA0139.1	6.52651	-	chr1	14504444	14504684	Het	NA	NA	NA	NA	NA	NA	NA	NA	NA	NA	NA	0.81574	0.35615	0	0	0.74467
chr1	14636052	14636071	CTCF_MA0139.1	8.16061	-	chr1	14635535	14636203	Het,cKO	NA	NA	NA	NA	NA	NA	NA	NA	NA	NA	NA	0.84837	1.11407	0	0	-0.29468
chr1	14672985	14673004	CTCF_MA0139.1	6.35651	-	chr1	14672422	14673098	Het,cKO	NA	NA	NA	NA	NA	NA	NA	NA	NA	NA	NA	0.61246	0.64927	0	0	-0.05562
chr1	14740206	14740225	CTCF_MA0139.1	6.73014	+	chr1	14740077	14740345	Het	gene	14752936	14776931	+	start	12725	Upstream	NA	ENSMUSG00000054493.2	Gm9947	distal_enhancer	1.26299	0.57397	0	0	0.82147
chr1	14918868	14918887	CTCF_MA0139.1	7.93717	+	chr1	14918547	14919023	Het,cKO	gene	14872647	14918862	-	start	77	OverlapStart	NA	ENSMUSG00000032769.4	Trpa1	any_promoter	1.00683	0.83216	0	0	0.20296
chr1	15358433	15358452	CTCF_MA0139.1	7.09137	-	chr1	15358195	15358475	Het	gene	15364301	15365834	+	start	5966	Upstream	NA	ENSMUSG00000102937.1	Gm38116	any_promoter	1.02083	0.2646	0	0	1.19189
chr1	16105777	16105796	CTCF_MA0139.1	11.73563	+	chr1	16104326	16105916	Het,cKO	gene	16101294	16104662	-	start	459	OverlapStart	NA	ENSMUSG00000043716.13	Rpl7	any_promoter	1.90816	1.54727	1	0	0.25441
chr1	16305082	16305101	CTCF_MA0139.1	10.16029	-	chr1	16304937	16305212	Het	gene	16228673	16520112	-	center	69318	PeakInsideFeature	NA	ENSMUSG00000025920.19	Stau2	any_internal	1.15426	1.19374	0	0	-0.03802
chr1	16519775	16519794	CTCF_MA0139.1	9.69111	-	chr1	16519631	16520146	Het,cKO	gene	16228673	16520112	-	start	224	OverlapStart	NA	ENSMUSG00000025920.19	Stau2	any_promoter	2.24689	2.40909	1	1	-0.08826
chr1	16665118	16665137	CTCF_MA0139.1	7.35575	+	chr1	16665012	16665907	Het,cKO	gene	16665206	16678275	+	start	253	OverlapStart	NA	ENSMUSG00000025940.6	Tmem70	any_promoter	2.24105	1.97262	1	1	0.15947
chr1	16798508	16798527	CTCF_MA0139.1	12.64162	+	chr1	16798379	16798669	Het	gene	16768278	16770138	-	start	28386	Upstream	NA	ENSMUSG00000091020.3	Gm5828	distal_enhancer	1.75265	1.23063	0	0	0.41766
chr1	17096873	17096892	CTCF_MA0139.1	7.28612	+	chr1	17096728	17098152	Het,cKO	gene	16964559	17097889	-	start	449	OverlapStart	NA	ENSMUSG00000042686.5	Jph1	any_promoter	2.04469	1.21378	1	0	0.6232
chr1	17123610	17123629	CTCF_MA0139.1	9.22928	-	chr1	17123415	17123722	Het,cKO	gene	17124746	17128956	+	start	1178	Upstream	NA	ENSMUSG00000100110.1	Gm28783	any_promoter	1.16654	1.21509	0	0	-0.04624
chr1	17538419	17538438	CTCF_MA0139.1	6.39101	-	chr1	17538207	17538579	Het,cKO	gene	17520000	17520111	+	end	18282	Downstream	NA	ENSMUSG00000089534.1	Gm25166	distal_enhancer	0.49303	0.58364	0	0	-0.15171
chr1	17980813	17980832	CTCF_MA0139.1	10.60359	+	chr1	17980678	17980903	Het	gene	17993009	17999622	-	end	12219	Downstream	NA	ENSMUSG00000099473.1	Gm18775	distal_enhancer	1.2999	1.71473	0	0	-0.32819
chr1	18013027	18013046	CTCF_MA0139.1	12.06496	-	chr1	18012973	18013182	Het	gene	18005960	18016186	-	center	2004	PeakInsideFeature	NA	ENSMUSG00000102001.1	Gm28755	any_internal	1.82682	1.08464	0	0	0.61054
chr1	18106350	18106369	CTCF_MA0139.1	9.30191	-	chr1	18106041	18106460	Het	gene	18115190	18145902	-	end	8940	Downstream	NA	ENSMUSG00000025774.14	Crisp4	distal_enhancer	1.30097	1.08558	0	0	0.20513
chr1	18131879	18131898	CTCF_MA0139.1	12.62363	-	chr1	18131767	18131967	Het	gene	18115190	18145902	-	center	1321	PeakInsideFeature	NA	ENSMUSG00000025774.14	Crisp4	any_internal	0.8764	0.95759	0	0	-0.09441
chr1	18223731	18223750	CTCF_MA0139.1	7.73341	-	chr1	18223496	18224587	Het,cKO	gene	18210052	18223564	-	start	477	OverlapStart	NA	ENSMUSG00000070977.4	Defb44-ps	any_promoter	1.43365	1.65703	0	0	-0.17259
chr1	18384296	18384315	CTCF_MA0139.1	9.49388	-	chr1	18384127	18384327	Het	NA	NA	NA	NA	NA	NA	NA	NA	NA	NA	NA	0.77507	0.68366	0	0	0.12526
chr1	19104561	19104580	CTCF_MA0139.1	6.39308	-	chr1	19103922	19104902	Het	gene	19063299	19104840	-	start	428	OverlapStart	NA	ENSMUSG00000089787.2	Gm15825	any_promoter	0.65762	0.59071	0	0	0.10184
chr1	19179206	19179225	CTCF_MA0139.1	13.78873	-	chr1	19178860	19179287	Het	gene	19103021	19166346	+	end	12727	Downstream	NA	ENSMUSG00000042596.7	Tfap2d	distal_enhancer	1.58107	0.81738	0	0	0.739
chr1	20311686	20311705	CTCF_MA0139.1	12.56385	+	chr1	20311512	20312060	Het	gene	20057778	20618064	-	center	26135	PeakInsideFeature	NA	ENSMUSG00000043760.16	Pkhd1	any_internal	2.13734	1.41032	1	0	0.50504
chr1	20450295	20450314	CTCF_MA0139.1	6.55183	-	chr1	20450175	20450375	Het	gene	20444810	20444912	-	start	5363	Upstream	NA	ENSMUSG00000070175.1	Gm24162	any_promoter	1.16599	1.27266	0	0	-0.09975
chr1	20554591	20554610	CTCF_MA0139.1	12.36222	-	chr1	20554460	20554736	Het	gene	20057778	20618064	-	start	63466	PeakInsideFeature	NA	ENSMUSG00000043760.16	Pkhd1	any_internal	1.88494	1.61558	1	0	0.1876
chr1	20891104	20891123	CTCF_MA0139.1	7.02478	-	chr1	20890339	20891422	Het,cKO	gene	20890605	20939650	+	start	275	OverlapStart	NA	ENSMUSG00000025931.15	Paqr8	any_promoter	1.25377	0.81777	0	0	0.46657
chr1	20933607	20933626	CTCF_MA0139.1	7.62402	+	chr1	20933557	20933771	Het	gene	20890605	20939650	+	end	5986	PeakInsideFeature	NA	ENSMUSG00000025931.15	Paqr8	any_internal	1.21764	0.53027	0	0	0.85161
chr1	20939223	20939242	CTCF_MA0139.1	8.07571	+	chr1	20939158	20939366	Het	gene	20945710	20946914	+	start	6448	Upstream	NA	ENSMUSG00000100929.1	Gm28064	any_promoter	2.09309	0.90119	1	0	0.98019
chr1	21166354	21166373	CTCF_MA0139.1	6.96332	+	chr1	21166202	21166830	Het,cKO	gene	21178987	21187427	+	start	12471	Upstream	NA	ENSMUSG00000100819.1	Gm2693	distal_enhancer	2.15547	1.8834	1	1	0.16767
chr1	21213695	21213714	CTCF_MA0139.1	13.90317	-	chr1	21213328	21213920	Het	gene	21218574	21230167	+	start	4950	Upstream	NA	ENSMUSG00000025933.15	Tmem14a	any_promoter	0.46618	0.76906	0	0	-0.46806
chr1	21218565	21218584	CTCF_MA0139.1	10.54262	+	chr1	21218270	21218962	Het,cKO	gene	21218574	21230167	+	start	42	OverlapStart	NA	ENSMUSG00000025933.15	Tmem14a	any_promoter	2.91479	1.61134	1	0	0.74283
chr1	21218648	21218667	CTCF_MA0139.1	6.48293	-	chr1	21218270	21218962	Het,cKO	gene	21218574	21230167	+	start	42	OverlapStart	NA	ENSMUSG00000025933.15	Tmem14a	any_promoter	2.57952	1.06532	1	0	1.06336
chr1	21271589	21271608	CTCF_MA0139.1	6.48293	+	chr1	21271354	21271980	Het,cKO	gene	21250358	21271593	-	start	74	OverlapStart	NA	ENSMUSG00000099343.1	Gm28836	any_promoter	1.72096	1.58055	0	0	0.10262
chr1	21271652	21271671	CTCF_MA0139.1	12.22523	-	chr1	21271354	21271980	Het,cKO	gene	21250358	21271593	-	start	74	OverlapStart	NA	ENSMUSG00000099343.1	Gm28836	any_promoter	2.2778	1.68031	1	0	0.37638
chr1	21411386	21411405	CTCF_MA0139.1	11.02445	+	chr1	21411254	21411772	Het,cKO	gene	21398402	21961942	-	end	13111	PeakInsideFeature	NA	ENSMUSG00000028033.16	Kcnq5	any_internal	2.21994	1.56283	1	0	0.43108
chr1	21487259	21487278	CTCF_MA0139.1	6.45256	+	chr1	21487173	21487373	cKO	gene	21398402	21961942	-	end	88871	PeakInsideFeature	NA	ENSMUSG00000028033.16	Kcnq5	any_internal	0.73957	0.92026	0	0	-0.22635
chr1	21961119	21961138	CTCF_MA0139.1	6.34121	+	chr1	21960548	21962393	Het,cKO	gene	21398402	21961942	-	start	472	OverlapStart	NA	ENSMUSG00000028033.16	Kcnq5	any_promoter	1.08624	0.86721	0	0	0.24349
chr1	22269162	22269181	CTCF_MA0139.1	13.149	-	chr1	22268681	22269379	Het,cKO	gene	22286250	22805724	-	end	17220	Downstream	NA	ENSMUSG00000041670.15	Rims1	distal_enhancer	2.17154	2.25215	1	1	-0.04586
chr1	23062179	23062198	CTCF_MA0139.1	10.02497	-	chr1	23061842	23062380	Het,cKO	gene	23048294	23235673	-	end	13817	PeakInsideFeature	NA	ENSMUSG00000101227.1	Gm29506	any_internal	2.3552	1.80967	1	0	0.32845
chr1	23705712	23705731	CTCF_MA0139.1	12.83898	+	chr1	23705588	23706001	Het	NA	NA	NA	NA	NA	NA	NA	NA	NA	NA	NA	3.25	1.16158	1	0	1.26644
chr1	23762425	23762444	CTCF_MA0139.1	6.70916	-	chr1	23761753	23762491	Het,cKO	gene	23761752	23849158	+	start	370	PeakInsideFeature	NA	ENSMUSG00000026156.8	B3gat2	any_promoter	0.94736	0.53929	0	0	0.55839
chr1	23762948	23762967	CTCF_MA0139.1	10.15504	+	chr1	23762780	23763266	Het,cKO	gene	23761752	23849158	+	start	1271	PeakInsideFeature	NA	ENSMUSG00000026156.8	B3gat2	any_internal	4.40953	3.19088	1	1	0.42943
chr1	23792941	23792960	CTCF_MA0139.1	13.49951	-	chr1	23792807	23793088	Het,cKO	gene	23761752	23849158	+	center	12508	PeakInsideFeature	NA	ENSMUSG00000026156.8	B3gat2	any_internal	1.44055	1.54719	0	0	-0.08465
chr1	23827259	23827278	CTCF_MA0139.1	12.54171	+	chr1	23826965	23827451	Het	gene	23761752	23849158	+	center	21753	PeakInsideFeature	NA	ENSMUSG00000026156.8	B3gat2	any_internal	2.00054	1.02253	1	0	0.78764
chr1	24135059	24135078	CTCF_MA0139.1	11.62077	-	chr1	24134872	24135132	Het	gene	24125274	24126141	+	end	8861	Downstream	NA	ENSMUSG00000097670.1	Gm26607	distal_enhancer	0.75201	1.24039	0	0	-0.53986
chr1	24137313	24137332	CTCF_MA0139.1	10.40737	+	chr1	24137252	24137453	cKO	gene	24125274	24126141	+	end	11211	Downstream	NA	ENSMUSG00000097670.1	Gm26607	distal_enhancer	0.98358	1.65675	0	0	-0.5991
chr1	24171646	24171665	CTCF_MA0139.1	11.31209	-	chr1	24171523	24171840	Het	gene	24177609	24252684	+	start	5928	Upstream	NA	ENSMUSG00000026147.16	Col9a1	any_promoter	1.60601	1.27197	0	0	0.27416
chr1	24249324	24249343	CTCF_MA0139.1	10.85938	-	chr1	24249189	24249389	Het	gene	24177609	24252684	+	end	3395	PeakInsideFeature	NA	ENSMUSG00000026147.16	Col9a1	any_internal	1.70197	1.04076	0	0	0.56992
chr1	24286577	24286596	CTCF_MA0139.1	6.65211	-	chr1	24286380	24286707	Het,cKO	gene	24261889	24587472	-	end	24654	PeakInsideFeature	NA	ENSMUSG00000026141.13	Col19a1	any_internal	1.37165	1.57506	0	0	-0.16344
chr1	24292604	24292623	CTCF_MA0139.1	7.9089	+	chr1	24292545	24292854	Het,cKO	gene	24261889	24587472	-	end	30810	PeakInsideFeature	NA	ENSMUSG00000026141.13	Col19a1	any_internal	0.63169	0.64176	0	0	-0.01512
chr1	24302845	24302864	CTCF_MA0139.1	8.83811	+	chr1	24302690	24303190	Het,cKO	gene	24261889	24587472	-	end	41051	PeakInsideFeature	NA	ENSMUSG00000026141.13	Col19a1	any_internal	2.13344	1.79135	1	0	0.21625
chr1	24586572	24586591	CTCF_MA0139.1	7.57258	+	chr1	24586320	24587069	Het,cKO	gene	24261889	24587472	-	start	778	PeakInsideFeature	NA	ENSMUSG00000026141.13	Col19a1	any_promoter	1.21372	1.29324	0	0	-0.07274
chr1	24678586	24678605	CTCF_MA0139.1	8.16726	+	chr1	24678355	24679198	Het,cKO	gene	24678629	24766301	+	start	147	OverlapStart	NA	ENSMUSG00000073725.8	Lmbrd1	any_promoter	6.02938	4.04732	1	1	0.53944
chr1	25510501	25510520	CTCF_MA0139.1	13.48385	+	chr1	25510342	25510572	Het	gene	25067475	25829707	-	center	61866	PeakInsideFeature	NA	ENSMUSG00000033569.17	Adgrb3	any_internal	1.37422	0.93417	0	0	0.43266
chr1	30700571	30700590	CTCF_MA0139.1	12.2137	+	chr1	30700421	30700771	Het,cKO	gene	30718559	30719962	-	end	17963	Downstream	NA	ENSMUSG00000053185.2	Gm9898	distal_enhancer	1.91486	0.92809	1	0	0.83836
chr1	31149742	31149761	CTCF_MA0139.1	7.73762	+	chr1	31149648	31150195	Het,cKO	gene	31136025	31150105	+	end	184	OverlapEnd	NA	ENSMUSG00000100910.1	Gm29128	any_internal	1.02827	1.01092	0	0	0.01863
chr1	31154163	31154182	CTCF_MA0139.1	10.46365	-	chr1	31154037	31154289	Het	gene	31135225	31222684	-	end	18938	PeakInsideFeature	NA	ENSMUSG00000086727.7	4931428L18Rik	any_internal	1.06128	1.16291	0	0	-0.10213
chr1	32172553	32172572	CTCF_MA0139.1	7.28636	+	chr1	32172244	32173125	Het,cKO	gene	32172713	32658568	+	start	29	OverlapStart	NA	ENSMUSG00000026058.11	Khdrbs2	any_promoter	4.0942	2.70012	1	1	0.54692
chr1	32172989	32173008	CTCF_MA0139.1	8.02243	-	chr1	32172244	32173125	Het,cKO	gene	32172713	32658568	+	start	29	OverlapStart	NA	ENSMUSG00000026058.11	Khdrbs2	any_promoter	1.433	1.27627	0	0	0.13479
chr1	33173841	33173860	CTCF_MA0139.1	10.28283	-	chr1	33173504	33173955	Het	gene	33191992	33192102	+	start	18263	Upstream	NA	ENSMUSG00000088750.1	Gm24901	distal_enhancer	0.39482	0.25159	0	0	0.32053
chr1	33739536	33739555	CTCF_MA0139.1	13.83274	-	chr1	33739470	33739689	Het	gene	33748006	33748347	+	start	8427	Upstream	NA	ENSMUSG00000103072.1	Gm37905	any_promoter	1.64947	1.12175	0	0	0.44888
chr1	33814684	33814703	CTCF_MA0139.1	7.95034	+	chr1	33813676	33814804	Het,cKO	gene	33761544	33814595	-	start	355	OverlapStart	NA	ENSMUSG00000042197.13	Zfp451	any_promoter	0.82545	0.54631	0	0	0.40129
chr1	33907638	33907657	CTCF_MA0139.1	6.31777	-	chr1	33907044	33908286	Het,cKO	gene	33852051	33907816	-	start	151	OverlapStart	NA	ENSMUSG00000042182.16	Bend6	any_promoter	1.87797	0.75124	1	0	1.03405
chr1	34011254	34011273	CTCF_MA0139.1	6.25113	+	chr1	34011049	34012287	Het,cKO	gene	33908224	34308661	+	center	96774	PeakInsideFeature	NA	ENSMUSG00000026131.17	Dst	any_internal	1.09779	0.98669	0	0	0.11737
chr1	34433186	34433205	CTCF_MA0139.1	7.06448	+	chr1	34432872	34433364	Het	gene	34433120	34433199	-	start	81	FeatureInsidePeak	NA	ENSMUSG00000092852.1	Mir5103	any_promoter	0.45689	0.5479	0	0	-0.15902
chr1	34434884	34434903	CTCF_MA0139.1	6.32584	+	chr1	34434657	34435175	Het,cKO	gene	34427001	34433264	-	start	1652	Upstream	NA	ENSMUSG00000102336.1	Gm37233	any_promoter	1.9935	1.54969	1	0	0.30667
chr1	34459879	34459898	CTCF_MA0139.1	7.68901	+	chr1	34459380	34460066	Het,cKO	gene	34459761	34475733	+	start	38	OverlapStart	NA	ENSMUSG00000026126.15	Ptpn18	any_promoter	0.80678	0.7425	0	0	0.08442
chr1	34472603	34472622	CTCF_MA0139.1	9.24202	-	chr1	34472591	34473368	Het	gene	34468833	34473148	-	start	169	OverlapStart	NA	ENSMUSG00000100280.2	Gm28417	any_promoter	0.51509	0.54739	0	0	-0.05449
chr1	34486039	34486058	CTCF_MA0139.1	6.23415	+	chr1	34485894	34486097	Het	gene	34477166	34485933	-	start	62	OverlapStart	NA	ENSMUSG00000101223.6	4930568A12Rik	any_promoter	0.96983	0.66245	0	0	0.39129
chr1	34511250	34511269	CTCF_MA0139.1	11.21763	+	chr1	34511116	34511397	Het	gene	34498409	34503063	+	end	8193	Downstream	NA	ENSMUSG00000026125.9	Prss39	distal_enhancer	1.58394	0.9219	0	0	0.61478
chr1	34533304	34533323	CTCF_MA0139.1	6.34353	+	chr1	34533239	34533450	Het	gene	34535647	34544313	+	start	2303	Upstream	NA	ENSMUSG00000026124.4	Cfc1	any_promoter	0.52539	0.41569	0	0	0.19947
chr1	34602555	34602574	CTCF_MA0139.1	15.55576	-	chr1	34602429	34602717	Het	gene	34607296	34607719	-	end	4723	Downstream	NA	ENSMUSG00000100524.1	Gm28418	distal_enhancer	1.27412	1.39841	0	0	-0.10804
chr1	34642633	34642652	CTCF_MA0139.1	9.18685	+	chr1	34642495	34642780	Het	gene	34635543	34636189	-	start	6448	Upstream	NA	ENSMUSG00000104098.1	AA619741	any_promoter	0.78101	1.26301	0	0	-0.5222
chr1	34700868	34700887	CTCF_MA0139.1	15.17868	-	chr1	34700763	34700963	Het	gene	34678187	34813309	+	start	22676	PeakInsideFeature	NA	ENSMUSG00000037509.19	Arhgef4	any_internal	1.26165	0.69335	0	0	0.64019
chr1	34751468	34751487	CTCF_MA0139.1	8.89888	-	chr1	34750871	34751489	Het	gene	34752774	34752922	+	start	1594	Upstream	NA	ENSMUSG00000102537.1	Gm37224	any_promoter	0.41862	0.63604	0	0	-0.37042
chr1	34867339	34867358	CTCF_MA0139.1	12.98581	+	chr1	34867299	34867521	Het	gene	34849975	34879580	+	center	2633	PeakInsideFeature	NA	ENSMUSG00000026123.11	Plekhb2	any_internal	0.94061	0.6394	0	0	0.39244
chr1	35385551	35385570	CTCF_MA0139.1	12.62956	-	chr1	35385428	35385705	Het	NA	NA	NA	NA	NA	NA	NA	NA	NA	NA	NA	0.4245	0.90636	0	0	-0.71691
chr1	36030720	36030739	CTCF_MA0139.1	7.37831	-	chr1	36030558	36030876	Het	gene	36029646	36031018	-	start	301	PeakInsideFeature	NA	ENSMUSG00000102434.1	Gm38049	any_promoter	0.54589	0.38467	0	0	0.29567
chr1	36244298	36244317	CTCF_MA0139.1	6.34447	-	chr1	36243872	36244525	Het,cKO	gene	36140026	36244720	-	start	522	PeakInsideFeature	NA	ENSMUSG00000037470.14	Uggt1	any_promoter	1.88147	1.71202	1	0	0.11533
chr1	36279385	36279404	CTCF_MA0139.1	14.80052	-	chr1	36279320	36279520	Het	gene	36264596	36274679	-	start	4741	Upstream	NA	ENSMUSG00000047180.8	Neurl3	any_promoter	1.3439	1.17643	0	0	0.15264
chr1	36324213	36324232	CTCF_MA0139.1	10.25534	+	chr1	36324156	36324356	Het	gene	36332707	36333420	+	start	8451	Upstream	NA	ENSMUSG00000102762.1	4930403P22Rik	any_promoter	0.96712	0.93972	0	0	0.03094
chr1	36369471	36369490	CTCF_MA0139.1	7.28079	-	chr1	36368729	36369570	Het,cKO	gene	36335729	36369181	-	start	32	OverlapStart	NA	ENSMUSG00000010453.12	Kansl3	any_promoter	0.52951	0.40471	0	0	0.22803
chr1	36471740	36471759	CTCF_MA0139.1	9.59205	-	chr1	36471354	36472174	Het,cKO	gene	36471619	36508764	+	start	145	OverlapStart	NA	ENSMUSG00000037408.10	Cnnm4	any_promoter	1.21079	1.10252	0	0	0.10553
chr1	36492611	36492630	CTCF_MA0139.1	9.69454	-	chr1	36492520	36492729	Het	gene	36471619	36508764	+	center	2433	PeakInsideFeature	NA	ENSMUSG00000037408.10	Cnnm4	any_internal	0.67998	0.82761	0	0	-0.1979
chr1	36547382	36547401	CTCF_MA0139.1	8.15942	+	chr1	36547032	36547592	Het,cKO	gene	36537506	36547445	-	start	133	OverlapStart	NA	ENSMUSG00000079610.9	Ankrd39	any_promoter	3.36027	2.67172	1	1	0.29846
chr1	36556930	36556949	CTCF_MA0139.1	6.39403	+	chr1	36556674	36558438	Het,cKO	gene	36557700	36565613	+	start	144	OverlapStart	NA	ENSMUSG00000087589.3	D430040D24Rik	any_promoter	0.50704	0.66642	0	0	-0.25309
chr1	36557248	36557267	CTCF_MA0139.1	8.29838	-	chr1	36556674	36558438	Het,cKO	gene	36557700	36565613	+	start	144	OverlapStart	NA	ENSMUSG00000087589.3	D430040D24Rik	any_promoter	2.73322	2.96025	1	1	-0.10334
chr1	36558316	36558335	CTCF_MA0139.1	6.91478	+	chr1	36556674	36558438	Het,cKO	gene	36557700	36565613	+	start	144	OverlapStart	NA	ENSMUSG00000087589.3	D430040D24Rik	any_promoter	1.3404	2.03377	0	1	-0.50239
chr1	36635132	36635151	CTCF_MA0139.1	10.51691	-	chr1	36634990	36635269	Het	gene	36562691	36683183	-	center	12192	PeakInsideFeature	NA	ENSMUSG00000046337.17	Fam178b	any_internal	0.98162	1.84425	0	1	-0.73174
chr1	36684262	36684281	CTCF_MA0139.1	7.44876	+	chr1	36684155	36684490	Het	gene	36562691	36683183	-	start	1139	Upstream	NA	ENSMUSG00000046337.17	Fam178b	any_promoter	0.93948	1.1184	0	0	-0.19105
chr1	36684316	36684335	CTCF_MA0139.1	8.73094	-	chr1	36684155	36684490	Het	gene	36562691	36683183	-	start	1139	Upstream	NA	ENSMUSG00000046337.17	Fam178b	any_promoter	1.0828	1.1856	0	0	-0.10174
chr1	36784820	36784839	CTCF_MA0139.1	13.099	+	chr1	36784693	36785260	Het	gene	36761797	36782818	+	end	2158	Downstream	NA	ENSMUSG00000026117.10	Zap70	distal_enhancer	0.99398	0.47378	0	0	0.72418
chr1	36939642	36939661	CTCF_MA0139.1	7.24989	+	chr1	36939285	36940128	Het,cKO	gene	36792190	36943666	-	start	3960	PeakInsideFeature	NA	ENSMUSG00000026116.11	Tmem131	any_internal	1.79164	2.46986	0	1	-0.40114
chr1	37639351	37639370	CTCF_MA0139.1	12.57321	-	chr1	37639305	37639505	Het	gene	37611676	37720085	-	center	26475	PeakInsideFeature	NA	ENSMUSG00000026090.16	2010300C02Rik	any_internal	0.81579	0.7629	0	0	0.06854
chr1	37719695	37719714	CTCF_MA0139.1	9.562	+	chr1	37719378	37719920	Het	gene	37611676	37720085	-	start	436	PeakInsideFeature	NA	ENSMUSG00000026090.16	2010300C02Rik	any_promoter	0.52409	0.49925	0	0	0.04288
chr1	37872177	37872196	CTCF_MA0139.1	6.60389	+	chr1	37871889	37872624	Het,cKO	gene	37871737	37876228	+	start	519	PeakInsideFeature	NA	ENSMUSG00000037216.5	Lipt1	any_promoter	0.91991	0.82072	0	0	0.11987
chr1	38130121	38130140	CTCF_MA0139.1	11.31201	-	chr1	38129278	38130300	Het,cKO	gene	38052785	38129801	-	start	12	OverlapStart	NA	ENSMUSG00000026082.11	Rev1	any_promoter	2.19159	2.51821	1	1	-0.17611
chr1	38185686	38185705	CTCF_MA0139.1	13.60766	+	chr1	38185620	38185829	Het	gene	38177325	38664955	-	end	8399	PeakInsideFeature	NA	ENSMUSG00000037138.16	Aff3	any_internal	1.16388	0.64929	0	0	0.61225
chr1	38334162	38334181	CTCF_MA0139.1	6.46947	-	chr1	38333991	38334191	Het	gene	38177325	38664955	-	center	87049	PeakInsideFeature	NA	ENSMUSG00000037138.16	Aff3	any_internal	0.39121	0.2935	0	0	0.21189
chr1	38457968	38457987	CTCF_MA0139.1	7.31699	-	chr1	38457914	38458347	Het,cKO	gene	38177325	38664955	-	center	36990	PeakInsideFeature	NA	ENSMUSG00000037138.16	Aff3	any_internal	0.3292	0.6433	0	0	-0.56635
chr1	39010874	39010893	CTCF_MA0139.1	12.21021	+	chr1	39010825	39011025	Het	gene	38985607	38997238	+	end	13687	Downstream	NA	ENSMUSG00000026078.10	Pdcl3	distal_enhancer	0.90454	0.68403	0	0	0.28537
chr1	39527630	39527649	CTCF_MA0139.1	11.68708	+	chr1	39527505	39527705	Het	gene	39534991	39546889	+	start	7386	Upstream	NA	ENSMUSG00000003135.15	Cnot11	any_promoter	0.92091	0.85963	0	0	0.07282
chr1	39535609	39535628	CTCF_MA0139.1	8.78916	-	chr1	39535415	39536245	Het,cKO	gene	39534991	39546889	+	start	839	PeakInsideFeature	NA	ENSMUSG00000003135.15	Cnot11	any_promoter	1.47726	1.6748	0	0	-0.15012
chr1	39650998	39651017	CTCF_MA0139.1	6.51056	-	chr1	39650556	39651175	Het,cKO	gene	39618405	39651474	-	start	609	PeakInsideFeature	NA	ENSMUSG00000050967.5	Creg2	any_promoter	1.14628	0.84164	0	0	0.33494
chr1	39736368	39736387	CTCF_MA0139.1	7.90743	+	chr1	39736195	39736594	Het	gene	39665300	39720997	-	start	15397	Upstream	NA	ENSMUSG00000057173.8	Rfx8	distal_enhancer	0.51064	0.52908	0	0	-0.03152
chr1	39761612	39761631	CTCF_MA0139.1	6.67474	+	chr1	39761452	39761936	Het	gene	39665300	39720997	-	start	40697	Upstream	NA	ENSMUSG00000057173.8	Rfx8	distal_enhancer	1.11995	1.27179	0	0	-0.14424
chr1	40658167	40658186	CTCF_MA0139.1	7.84749	-	chr1	40658030	40658384	Het,cKO	gene	40680573	40769273	+	start	22366	Upstream	NA	ENSMUSG00000026062.12	Slc9a2	distal_enhancer	0.8189	1.07783	0	0	-0.29458
chr1	40844824	40844843	CTCF_MA0139.1	15.13581	-	chr1	40844709	40844909	Het	gene	40805600	40856887	+	end	12078	PeakInsideFeature	NA	ENSMUSG00000079588.3	Tmem182	any_internal	1.04898	1.04184	0	0	0.00752
chr1	41560320	41560339	CTCF_MA0139.1	6.66279	-	chr1	41560196	41560407	Het	gene	41526930	41529543	-	start	30758	Upstream	NA	ENSMUSG00000100185.1	Gm28634	distal_enhancer	0.58324	0.44627	0	0	0.23608
chr1	41810497	41810516	CTCF_MA0139.1	8.13197	+	chr1	41810365	41810989	Het,cKO	gene	41781807	41939560	+	start	28870	PeakInsideFeature	NA	ENSMUSG00000100832.1	Gm29260	any_internal	1.81271	1.69974	0	0	0.07836
chr1	42714715	42714734	CTCF_MA0139.1	6.69943	-	chr1	42714416	42714780	Het	gene	42707060	42713454	-	start	1144	Upstream	NA	ENSMUSG00000097063.3	Pantr2	any_promoter	1.21416	0.70683	0	0	0.57734
chr1	42915207	42915226	CTCF_MA0139.1	8.78531	+	chr1	42915022	42915288	Het	gene	42851232	42905683	+	end	9472	Downstream	NA	ENSMUSG00000060679.14	Mrps9	distal_enhancer	1.38338	1.17016	0	0	0.19243
chr1	43066105	43066124	CTCF_MA0139.1	11.84641	-	chr1	43065947	43066269	Het	gene	43047199	43098637	-	center	6810	PeakInsideFeature	NA	ENSMUSG00000070939.9	Tgfbrap1	any_internal	1.01311	0.82755	0	0	0.21552
chr1	43139789	43139808	CTCF_MA0139.1	13.3998	+	chr1	43139624	43139949	Het	gene	43123073	43196984	-	end	16713	PeakInsideFeature	NA	ENSMUSG00000008136.14	Fhl2	any_internal	1.48879	1.07947	0	0	0.36918
chr1	43264574	43264593	CTCF_MA0139.1	9.78855	-	chr1	43264432	43264817	Het	gene	43270682	43271135	+	start	6058	Upstream	NA	ENSMUSG00000099694.1	Gm29610	any_promoter	0.95941	1.54783	0	0	-0.54442
chr1	43445901	43445920	CTCF_MA0139.1	6.40827	+	chr1	43445119	43446423	Het,cKO	gene	43444578	43570515	+	start	1193	PeakInsideFeature	NA	ENSMUSG00000066877.11	Nck2	any_internal	1.21826	0.74568	0	0	0.52782
chr1	43899159	43899178	CTCF_MA0139.1	10.69324	+	chr1	43898993	43899537	Het	gene	43898293	43899109	+	start	972	OverlapEnd	NA	ENSMUSG00000101395.1	Gm8241	any_promoter	1.74327	1.37181	0	0	0.28573
chr1	44041976	44041995	CTCF_MA0139.1	14.4763	-	chr1	44041928	44042486	Het	gene	44055951	44061936	-	end	13744	Downstream	NA	ENSMUSG00000091844.1	Gm8251	distal_enhancer	0.55719	1.60998	0	0	-1.13394
chr1	44119941	44119960	CTCF_MA0139.1	8.71536	-	chr1	44118555	44120147	Het,cKO	gene	44118956	44144770	+	start	395	OverlapStart	NA	ENSMUSG00000041684.11	Bivm	any_promoter	3.38248	1.63347	1	0	0.92102
chr1	44551614	44551633	CTCF_MA0139.1	6.72785	+	chr1	44551420	44552744	Het,cKO	gene	44551510	44796838	+	start	572	OverlapStart	NA	ENSMUSG00000056870.9	Gulp1	any_promoter	2.71767	4.35536	1	1	-0.62143
chr1	44552532	44552551	CTCF_MA0139.1	8.28879	-	chr1	44551420	44552744	Het,cKO	gene	44551510	44796838	+	start	572	OverlapStart	NA	ENSMUSG00000056870.9	Gulp1	any_promoter	1.66558	1.1725	0	0	0.41084
chr1	45043456	45043475	CTCF_MA0139.1	6.59441	-	chr1	45043320	45043565	Het	NA	NA	NA	NA	NA	NA	NA	NA	NA	NA	NA	0.83927	0.60015	0	0	0.33195
chr1	45315978	45315997	CTCF_MA0139.1	6.22133	-	chr1	45315814	45316423	Het,cKO	gene	45311537	45349706	+	start	4581	PeakInsideFeature	NA	ENSMUSG00000026043.18	Col3a1	any_internal	1.99449	1.36673	1	0	0.45551
chr1	45628036	45628055	CTCF_MA0139.1	10.26129	-	chr1	45627958	45628210	Het	gene	45602025	45602753	+	end	25331	Downstream	NA	ENSMUSG00000100894.1	Gm8304	distal_enhancer	0.8315	0.69877	0	0	0.17602
chr1	45925860	45925879	CTCF_MA0139.1	6.50322	+	chr1	45925241	45926292	Het,cKO	gene	45908067	45926523	-	start	757	PeakInsideFeature	NA	ENSMUSG00000025993.10	Slc40a1	any_promoter	1.72128	0.84492	0	0	0.80706
chr1	46022484	46022503	CTCF_MA0139.1	7.11462	-	chr1	46022354	46022695	Het	gene	46020071	46030469	-	end	2453	PeakInsideFeature	NA	ENSMUSG00000044457.8	Stk-ps2	any_internal	1.17727	1.12387	0	0	0.05225
chr1	46066540	46066559	CTCF_MA0139.1	8.08617	+	chr1	46066538	46067303	Het,cKO	gene	46066314	46373546	+	start	606	PeakInsideFeature	NA	ENSMUSG00000041144.10	Dnah7b	any_promoter	0.91806	0.60032	0	0	0.42622
chr1	50927230	50927249	CTCF_MA0139.1	7.89375	+	chr1	50926801	50928208	Het,cKO	gene	50900646	51187270	+	start	26858	PeakInsideFeature	NA	ENSMUSG00000026109.14	Tmeff2	any_internal	0.90222	1.43032	0	0	-0.51665
chr1	50962464	50962483	CTCF_MA0139.1	11.01532	+	chr1	50962325	50962526	Het	gene	50900646	51187270	+	start	61779	PeakInsideFeature	NA	ENSMUSG00000026109.14	Tmeff2	any_internal	1.23165	0.7672	0	0	0.51155
chr1	51289199	51289218	CTCF_MA0139.1	7.63311	+	chr1	51288533	51289404	Het,cKO	gene	51289125	51302960	+	start	157	OverlapStart	NA	ENSMUSG00000045954.7	Sdpr	any_promoter	0.94796	1.49915	0	0	-0.51934
chr1	51334139	51334158	CTCF_MA0139.1	14.33778	-	chr1	51333665	51334490	Het,cKO	gene	51218385	51333779	-	start	298	OverlapStart	NA	ENSMUSG00000101799.1	9330175M20Rik	any_promoter	2.69356	2.32537	1	1	0.18772
chr1	51597178	51597197	CTCF_MA0139.1	12.76989	-	chr1	51596994	51597731	Het,cKO	gene	51507085	51596718	-	start	644	Upstream	NA	ENSMUSG00000099413.1	Gm17767	any_promoter	3.42561	4.51919	1	1	-0.36921
chr1	51916060	51916079	CTCF_MA0139.1	7.91499	-	chr1	51915570	51916220	Het,cKO	gene	51749764	51916071	-	start	176	OverlapStart	NA	ENSMUSG00000018417.14	Myo1b	any_promoter	1.64331	1.38107	0	0	0.20638
chr1	52146743	52146762	CTCF_MA0139.1	9.48676	+	chr1	52146656	52147077	Het	gene	52119439	52161865	+	center	6214	PeakInsideFeature	NA	ENSMUSG00000026104.14	Stat1	any_internal	1.2439	1.10419	0	0	0.13463
chr1	52233257	52233276	CTCF_MA0139.1	6.71192	+	chr1	52232668	52233743	Het,cKO	gene	52163447	52233232	-	start	27	OverlapStart	NA	ENSMUSG00000026103.14	Gls	any_promoter	4.85427	4.50185	1	1	0.10168
chr1	52302745	52302764	CTCF_MA0139.1	12.09121	-	chr1	52302627	52302871	Het	gene	52287696	52289095	-	start	13654	Upstream	NA	ENSMUSG00000099648.1	Gm5975	distal_enhancer	1.35104	2.57316	0	1	-0.7904
chr1	52630617	52630636	CTCF_MA0139.1	12.38033	-	chr1	52630426	52631240	Het,cKO	gene	52630702	52651919	+	start	131	OverlapStart	NA	ENSMUSG00000043015.15	Tmem194b	any_promoter	3.61206	3.92658	1	1	-0.1109
chr1	52952435	52952454	CTCF_MA0139.1	8.673	+	chr1	52952205	52953182	Het,cKO	gene	52922323	53020179	-	center	18558	PeakInsideFeature	NA	ENSMUSG00000043629.12	1700019D03Rik	any_internal	0.51535	0.68296	0	0	-0.26263
chr1	53297168	53297187	CTCF_MA0139.1	6.33007	+	chr1	53296653	53297439	Het,cKO	gene	53189186	53297018	-	start	28	OverlapStart	NA	ENSMUSG00000026098.13	Pms1	any_promoter	2.36999	1.82664	1	0	0.32496
chr1	53352878	53352897	CTCF_MA0139.1	11.85408	-	chr1	53352262	53352953	Het,cKO	gene	53325506	53352667	-	start	60	OverlapStart	NA	ENSMUSG00000099913.1	Gm28551	any_promoter	1.97144	1.59149	1	0	0.26104
chr1	53715641	53715660	CTCF_MA0139.1	8.03371	+	chr1	53715510	53715956	Het	gene	53397005	53706784	-	start	8949	Upstream	NA	ENSMUSG00000096141.2	Dnah7a	any_promoter	1.41777	0.53178	0	0	1.02514
chr1	53785223	53785242	CTCF_MA0139.1	10.42822	-	chr1	53784449	53785493	Het,cKO	gene	53755505	53785224	-	start	253	OverlapStart	NA	ENSMUSG00000026094.14	Stk17b	any_promoter	4.26801	3.65287	1	1	0.20749
chr1	53909282	53909301	CTCF_MA0139.1	13.18703	+	chr1	53909139	53909428	Het	gene	53806875	54195168	-	center	91738	PeakInsideFeature	NA	ENSMUSG00000042807.15	Hecw2	any_internal	1.90231	0.93378	1	0	0.82371
chr1	53927795	53927814	CTCF_MA0139.1	9.28727	-	chr1	53927594	53927858	Het	gene	53806875	54195168	-	center	73295	PeakInsideFeature	NA	ENSMUSG00000042807.15	Hecw2	any_internal	0.84919	0.88054	0	0	-0.03804
chr1	54194277	54194296	CTCF_MA0139.1	6.77051	+	chr1	54194066	54195329	Het,cKO	gene	53806875	54195168	-	start	471	OverlapStart	NA	ENSMUSG00000042807.15	Hecw2	any_promoter	0.89128	1.04309	0	0	-0.1698
chr1	54666162	54666181	CTCF_MA0139.1	13.24262	+	chr1	54666043	54666243	Het	gene	54645339	54926387	-	end	20804	PeakInsideFeature	NA	ENSMUSG00000052331.14	Ankrd44	any_internal	1.2222	1.02779	0	0	0.19384
chr1	55363403	55363422	CTCF_MA0139.1	9.71114	-	chr1	55363200	55363970	Het,cKO	gene	55248657	55363469	-	start	116	OverlapStart	NA	ENSMUSG00000025977.15	Boll	any_promoter	0.87557	0.87851	0	0	-0.00353
chr1	55363768	55363787	CTCF_MA0139.1	6.3331	-	chr1	55363200	55363970	Het,cKO	gene	55248657	55363469	-	start	116	OverlapStart	NA	ENSMUSG00000025977.15	Boll	any_promoter	0.7276	0.97403	0	0	-0.30371
chr1	55383321	55383340	CTCF_MA0139.1	13.49951	-	chr1	55383174	55383527	Het,cKO	gene	55381194	55382087	-	start	1263	Upstream	NA	ENSMUSG00000101085.1	Gm8531	any_promoter	2.69007	1.73566	1	0	0.54928
chr1	55736557	55736576	CTCF_MA0139.1	12.13269	-	chr1	55736421	55736699	Het,cKO	gene	55405920	55754285	+	end	17725	PeakInsideFeature	NA	ENSMUSG00000038349.10	Plcl1	any_internal	1.29608	1.29441	0	0	0.00149
chr1	55874361	55874380	CTCF_MA0139.1	12.9418	-	chr1	55874192	55874508	Het,cKO	NA	NA	NA	NA	NA	NA	NA	NA	NA	NA	NA	2.15985	1.69789	1	0	0.29686
chr1	55960476	55960495	CTCF_MA0139.1	11.97997	+	chr1	55960364	55960564	Het	gene	55960403	55960756	-	start	292	OverlapEnd	NA	ENSMUSG00000102491.1	Gm36986	any_promoter	1.5625	0.55994	0	0	1.09358
chr1	56898558	56898577	CTCF_MA0139.1	8.67175	-	chr1	56898479	56899339	Het,cKO	gene	56793980	56978650	-	center	12594	PeakInsideFeature	NA	ENSMUSG00000038331.15	Satb2	any_internal	0.83392	1.24082	0	0	-0.43442
chr1	57095726	57095745	CTCF_MA0139.1	9.81843	+	chr1	57095544	57095819	Het	gene	57127339	57129400	+	start	31658	Upstream	NA	ENSMUSG00000099945.1	1700126A01Rik	distal_enhancer	0.83045	0.53332	0	0	0.42925
chr1	57205103	57205122	CTCF_MA0139.1	9.84675	+	chr1	57205045	57205891	Het,cKO	gene	57200644	57214993	-	center	2350	PeakInsideFeature	NA	ENSMUSG00000101429.1	BC055402	any_internal	0.67573	1.1782	0	0	-0.58741
chr1	57205814	57205833	CTCF_MA0139.1	13.01036	-	chr1	57205045	57205891	Het,cKO	gene	57200644	57214993	-	center	2350	PeakInsideFeature	NA	ENSMUSG00000101429.1	BC055402	any_internal	1.90745	1.47602	1	0	0.30995
chr1	57269920	57269939	CTCF_MA0139.1	9.87607	-	chr1	57269820	57270066	Het	gene	57291424	57292401	-	end	21481	Downstream	NA	ENSMUSG00000101129.1	Gm5254	distal_enhancer	1.7434	0.7515	0	0	0.94273
chr1	57378091	57378110	CTCF_MA0139.1	6.71193	+	chr1	57377197	57378194	Het,cKO	gene	57377619	57385423	+	start	76	OverlapStart	NA	ENSMUSG00000038323.3	1700066M21Rik	any_promoter	0.74291	0.76331	0	0	-0.02732
chr1	57406555	57406574	CTCF_MA0139.1	7.42153	+	chr1	57406330	57407151	Het,cKO	gene	57388236	57407101	-	start	361	OverlapStart	NA	ENSMUSG00000048495.16	Tyw5	any_promoter	1.38688	1.00309	0	0	0.36644
chr1	57429094	57429113	CTCF_MA0139.1	10.99494	+	chr1	57428977	57429229	Het	gene	57422243	57422373	-	start	6730	Upstream	NA	ENSMUSG00000077776.1	Gm22371	any_promoter	1.23668	0.76985	0	0	0.51271
chr1	57774540	57774559	CTCF_MA0139.1	8.05607	+	chr1	57773981	57775605	Het,cKO	gene	57774161	57948394	+	start	632	OverlapStart	NA	ENSMUSG00000038305.14	Spats2l	any_promoter	1.77671	0.99201	0	0	0.67466
chr1	57774826	57774845	CTCF_MA0139.1	7.19798	+	chr1	57773981	57775605	Het,cKO	gene	57774161	57948394	+	start	632	OverlapStart	NA	ENSMUSG00000038305.14	Spats2l	any_promoter	0.77293	0.91007	0	0	-0.16993
chr1	58030048	58030067	CTCF_MA0139.1	6.3591	+	chr1	58029838	58030098	Het	gene	58029930	58106413	+	start	38	OverlapStart	NA	ENSMUSG00000063558.4	Aox1	any_promoter	0.58332	0.69115	0	0	-0.16199
chr1	58031372	58031391	CTCF_MA0139.1	10.08915	-	chr1	58031236	58031436	Het	gene	58029930	58106413	+	start	1406	PeakInsideFeature	NA	ENSMUSG00000063558.4	Aox1	any_internal	0.94613	1.11772	0	0	-0.1828
chr1	58112982	58113001	CTCF_MA0139.1	11.89101	-	chr1	58112912	58113212	Het	gene	58113129	58200698	+	start	67	OverlapStart	NA	ENSMUSG00000064294.12	Aox3	any_promoter	1.24868	1.00995	0	0	0.2375
chr1	58296509	58296528	CTCF_MA0139.1	11.30238	-	chr1	58296323	58296670	Het,cKO	gene	58254116	58315656	-	center	11610	PeakInsideFeature	NA	ENSMUSG00000089822.1	Gm15759	any_internal	1.54672	1.17754	0	0	0.31713
chr1	58973133	58973152	CTCF_MA0139.1	6.6007	-	chr1	58973067	58974086	Het,cKO	gene	58973521	58995715	+	start	55	OverlapStart	NA	ENSMUSG00000026027.13	Stradb	any_promoter	0.62516	0.888	0	0	-0.35263
chr1	59068174	59068193	CTCF_MA0139.1	11.70231	+	chr1	59068114	59068319	Het,cKO	gene	59070987	59071118	+	start	2771	Upstream	NA	ENSMUSG00000077616.1	Gm25502	any_promoter	0.53573	1.17324	0	0	-0.80026
chr1	59316910	59316929	CTCF_MA0139.1	13.3297	+	chr1	59316144	59316944	Het	gene	59256905	59352993	+	center	11595	PeakInsideFeature	NA	ENSMUSG00000026023.16	Cdk15	any_internal	0.61574	0.6109	0	0	0.00745
chr1	59407078	59407097	CTCF_MA0139.1	7.98038	-	chr1	59406873	59407271	Het	gene	59378929	59392299	+	end	14773	Downstream	NA	ENSMUSG00000099922.1	Gm29016	distal_enhancer	0.50466	0.65807	0	0	-0.24501
chr1	59481573	59481592	CTCF_MA0139.1	6.69456	-	chr1	59481250	59482541	Het,cKO	gene	59482423	59486955	+	start	528	OverlapStart	NA	ENSMUSG00000041075.8	Fzd7	any_promoter	0.86478	1.34078	0	0	-0.48581
chr1	59481764	59481783	CTCF_MA0139.1	6.93672	-	chr1	59481250	59482541	Het,cKO	gene	59482423	59486955	+	start	528	OverlapStart	NA	ENSMUSG00000041075.8	Fzd7	any_promoter	1.07083	0.63736	0	0	0.53688
chr1	59584823	59584842	CTCF_MA0139.1	8.03408	-	chr1	59584698	59584975	Het	gene	59516263	59636417	+	center	8496	PeakInsideFeature	NA	ENSMUSG00000047361.15	Gm973	any_internal	0.98044	0.86032	0	0	0.13936
chr1	59623516	59623535	CTCF_MA0139.1	15.3097	-	chr1	59623453	59623664	Het	gene	59626579	59626664	+	start	3021	Upstream	NA	ENSMUSG00000089276.1	Gm24545	any_promoter	1.92337	1.01664	1	0	0.74526
chr1	60098665	60098684	CTCF_MA0139.1	6.51387	+	chr1	60097571	60098804	Het,cKO	gene	60098246	60153953	+	start	59	OverlapStart	NA	ENSMUSG00000026017.13	Carf	any_promoter	0.71645	0.70723	0	0	0.01284
chr1	61181287	61181306	CTCF_MA0139.1	11.37007	+	chr1	61181145	61181347	Het	gene	61196540	61197242	-	end	15294	Downstream	NA	ENSMUSG00000080785.1	Gm11591	distal_enhancer	1.10921	1.36958	0	0	-0.24081
chr1	61771420	61771439	CTCF_MA0139.1	12.41967	-	chr1	61771284	61771597	Het	gene	61767414	61851540	-	end	4026	PeakInsideFeature	NA	ENSMUSG00000085842.7	Pard3bos1	any_internal	1.46072	0.76302	0	0	0.71525
chr1	62701200	62701219	CTCF_MA0139.1	10.6877	-	chr1	62701069	62701369	Het	gene	62703284	62818695	+	start	2065	Upstream	NA	ENSMUSG00000025969.15	Nrp2	any_promoter	1.53877	1.44605	0	0	0.07365
chr1	62821716	62821735	CTCF_MA0139.1	7.54868	+	chr1	62821516	62822223	Het,cKO	gene	62821354	62832370	-	end	515	PeakInsideFeature	NA	ENSMUSG00000100426.1	Gm4208	any_internal	0.6733	1.56028	0	0	-0.91783
chr1	62851607	62851626	CTCF_MA0139.1	8.9903	+	chr1	62851161	62851784	Het,cKO	gene	62821354	62832370	-	start	19102	Upstream	NA	ENSMUSG00000100426.1	Gm4208	distal_enhancer	0.4481	0.53478	0	0	-0.15348
chr1	62964493	62964512	CTCF_MA0139.1	7.57417	-	chr1	62964417	62964646	Het	gene	62958417	63114667	-	end	6114	PeakInsideFeature	NA	ENSMUSG00000040865.15	Ino80d	any_internal	1.77657	1.054	0	0	0.60816
chr1	62984630	62984649	CTCF_MA0139.1	9.50927	+	chr1	62984535	62984735	Het	gene	62958417	63114667	-	end	26218	PeakInsideFeature	NA	ENSMUSG00000040865.15	Ino80d	any_internal	0.87374	1.08229	0	0	-0.23156
chr1	63181159	63181178	CTCF_MA0139.1	13.46401	+	chr1	63181025	63181351	Het,cKO	gene	63143595	63176833	-	start	4355	Upstream	NA	ENSMUSG00000025968.16	Ndufs1	any_promoter	2.68327	1.93375	1	1	0.41355
chr1	63181269	63181288	CTCF_MA0139.1	12.64162	+	chr1	63181025	63181351	Het,cKO	gene	63143595	63176833	-	start	4355	Upstream	NA	ENSMUSG00000025968.16	Ndufs1	any_promoter	2.51801	1.92884	1	1	0.33515
chr1	64617774	64617793	CTCF_MA0139.1	10.22678	+	chr1	64616987	64617935	Het,cKO	gene	64606472	64617242	-	start	219	OverlapStart	NA	ENSMUSG00000025956.10	Mettl21a	any_promoter	1.81131	1.54271	0	0	0.19394
chr1	64737572	64737591	CTCF_MA0139.1	7.10225	+	chr1	64737443	64738154	Het,cKO	gene	64730557	64737751	-	start	47	OverlapStart	NA	ENSMUSG00000045005.9	Fzd5	any_promoter	1.98059	1.77857	1	0	0.13235
chr1	64737599	64737618	CTCF_MA0139.1	6.62392	+	chr1	64737443	64738154	Het,cKO	gene	64730557	64737751	-	start	47	OverlapStart	NA	ENSMUSG00000045005.9	Fzd5	any_promoter	1.64513	1.43502	0	0	0.16278
chr1	65010314	65010333	CTCF_MA0139.1	10.2955	-	chr1	65010223	65010507	Het	gene	65001306	65001462	-	start	8903	Upstream	NA	ENSMUSG00000077471.1	Gm24788	any_promoter	1.23073	0.85324	0	0	0.40122
chr1	65010368	65010387	CTCF_MA0139.1	14.32885	-	chr1	65010223	65010507	Het	gene	65001306	65001462	-	start	8903	Upstream	NA	ENSMUSG00000077471.1	Gm24788	any_promoter	1.89876	0.81026	1	0	0.97052
chr1	65112197	65112216	CTCF_MA0139.1	13.85562	+	chr1	65112077	65112681	Het	gene	65100388	65103373	-	start	9006	Upstream	NA	ENSMUSG00000044429.8	Cryga	any_promoter	1.53475	0.85449	0	0	0.65734
chr1	65178396	65178415	CTCF_MA0139.1	11.06577	-	chr1	65178156	65179485	Het,cKO	gene	65186682	65278695	+	start	7862	Upstream	NA	ENSMUSG00000025949.15	Pikfyve	any_promoter	4.08324	2.90769	1	1	0.44757
chr1	65179316	65179335	CTCF_MA0139.1	8.57364	-	chr1	65178156	65179485	Het,cKO	gene	65186682	65278695	+	start	7862	Upstream	NA	ENSMUSG00000025949.15	Pikfyve	any_promoter	2.78692	4.52715	1	1	-0.64096
chr1	65282965	65282984	CTCF_MA0139.1	13.18527	+	chr1	65282854	65283059	Het	gene	65282055	65389244	+	start	901	PeakInsideFeature	NA	ENSMUSG00000025946.13	Pth2r	any_promoter	1.82972	1.37057	0	0	0.34589
chr1	65388475	65388494	CTCF_MA0139.1	9.07839	-	chr1	65388296	65388623	Het	gene	65282055	65389244	+	end	785	PeakInsideFeature	NA	ENSMUSG00000025946.13	Pth2r	any_internal	1.64858	0.93704	0	0	0.64542
chr1	66838676	66838695	CTCF_MA0139.1	12.15598	-	chr1	66838634	66839026	Het	gene	66830838	66863277	-	end	7992	PeakInsideFeature	NA	ENSMUSG00000026003.5	Acadl	any_internal	1.24744	1.11498	0	0	0.12703
chr1	66895874	66895893	CTCF_MA0139.1	12.17807	-	chr1	66895721	66896006	Het	gene	66924294	66945404	-	end	28431	Downstream	NA	ENSMUSG00000061816.15	Myl1	distal_enhancer	1.16979	1.2902	0	0	-0.11183
chr1	66941150	66941169	CTCF_MA0139.1	10.02252	-	chr1	66940999	66941328	Het	gene	66924294	66945404	-	start	4241	PeakInsideFeature	NA	ENSMUSG00000061816.15	Myl1	any_internal	1.62576	2.01213	0	1	-0.26081
chr1	67061629	67061648	CTCF_MA0139.1	13.39275	+	chr1	67061464	67061799	Het,cKO	gene	67000516	67038872	-	start	22759	Upstream	NA	ENSMUSG00000026000.16	Lancl1	distal_enhancer	1.99949	1.801	1	0	0.12882
chr1	67181366	67181385	CTCF_MA0139.1	8.97277	+	chr1	67181231	67181458	Het	gene	67123025	67231259	+	center	4202	PeakInsideFeature	NA	ENSMUSG00000025991.8	Cps1	any_internal	1.77683	0.85315	0	0	0.83559
chr1	67640546	67640565	CTCF_MA0139.1	14.39043	+	chr1	67640482	67640684	Het	gene	67616974	67617052	+	end	23531	Downstream	NA	ENSMUSG00000095282.1	Gm22548	distal_enhancer	1.88914	2.02496	1	1	-0.08592
chr1	68787565	68787584	CTCF_MA0139.1	8.69544	+	chr1	68787534	68787927	Het,cKO	gene	68032185	69108059	-	center	217608	PeakInsideFeature	NA	ENSMUSG00000062209.15	Erbb4	any_internal	0.38449	0.53071	0	0	-0.27064
chr1	69139071	69139090	CTCF_MA0139.1	14.66888	-	chr1	69138948	69139148	Het	gene	69130913	69131299	-	start	7749	Upstream	NA	ENSMUSG00000084332.1	Gm8840	any_promoter	1.24098	0.6605	0	0	0.66861
chr1	69241904	69241923	CTCF_MA0139.1	13.1372	+	chr1	69241846	69242147	Het	NA	NA	NA	NA	NA	NA	NA	NA	NA	NA	NA	1.76111	1.50266	0	0	0.1909
chr1	69689209	69689228	CTCF_MA0139.1	10.34911	-	chr1	69689048	69689356	Het,cKO	gene	69531213	69687245	-	start	1957	Upstream	NA	ENSMUSG00000025997.13	Ikzf2	any_promoter	2.1533	2.60665	1	1	-0.24244
chr1	69790429	69790448	CTCF_MA0139.1	13.06849	+	chr1	69790373	69790873	Het	gene	69770867	69772753	+	end	17870	Downstream	NA	ENSMUSG00000103402.1	Gm37930	distal_enhancer	1.17183	1.94275	0	1	-0.59964
chr1	69827222	69827241	CTCF_MA0139.1	7.09965	+	chr1	69826709	69827389	Het,cKO	gene	69826969	70725132	+	start	80	OverlapStart	NA	ENSMUSG00000053153.14	Spag16	any_promoter	0.89906	0.80467	0	0	0.11586
chr1	71102841	71102860	CTCF_MA0139.1	7.06783	-	chr1	71102328	71103396	Het,cKO	gene	71027497	71103146	-	start	284	OverlapStart	NA	ENSMUSG00000026196.7	Bard1	any_promoter	1.74293	1.1765	0	0	0.46201
chr1	71531887	71531906	CTCF_MA0139.1	10.02573	-	chr1	71531710	71531910	Het	gene	71557149	71579631	+	start	25339	Upstream	NA	ENSMUSG00000026192.13	Atic	distal_enhancer	0.92804	0.80883	0	0	0.14433
chr1	72006149	72006168	CTCF_MA0139.1	10.55497	-	chr1	72006012	72006215	Het	gene	71958997	72005195	-	start	918	Upstream	NA	ENSMUSG00000101848.1	4933417E11Rik	any_promoter	0.85594	0.78119	0	0	0.09441
chr1	72123840	72123859	CTCF_MA0139.1	14.47197	-	chr1	72123678	72124007	Het	gene	72107154	72122001	-	start	1841	Upstream	NA	ENSMUSG00000102123.1	Gm4319	any_promoter	1.78848	1.0852	0	0	0.58402
chr1	72142049	72142068	CTCF_MA0139.1	10.31917	-	chr1	72141993	72142388	Het	gene	72159441	72212307	-	end	17251	Downstream	NA	ENSMUSG00000039395.8	Mreg	distal_enhancer	1.27605	0.98397	0	0	0.29076
chr1	72183244	72183263	CTCF_MA0139.1	7.51539	+	chr1	72183094	72183555	Het,cKO	gene	72159441	72212307	-	center	2550	PeakInsideFeature	NA	ENSMUSG00000039395.8	Mreg	any_internal	0.55965	0.623	0	0	-0.09988
chr1	72225955	72225974	CTCF_MA0139.1	8.4086	+	chr1	72225875	72227001	Het,cKO	gene	72226239	72226430	+	start	199	FeatureInsidePeak	NA	ENSMUSG00000094655.1	Gm25360	any_promoter	1.5967	2.10179	0	1	-0.3368
chr1	72244684	72244703	CTCF_MA0139.1	7.27983	-	chr1	72243745	72244835	Het,cKO	gene	72244212	72244403	+	start	78	FeatureInsidePeak	NA	ENSMUSG00000093956.1	Gm24497	any_promoter	1.56607	1.00481	0	0	0.50826
chr1	72254757	72254776	CTCF_MA0139.1	9.13417	+	chr1	72254616	72255784	Het,cKO	gene	72255007	72255198	+	start	193	FeatureInsidePeak	NA	ENSMUSG00000093843.1	Gm25939	any_promoter	2.24631	3.0101	1	1	-0.37534
chr1	72307042	72307061	CTCF_MA0139.1	10.77502	+	chr1	72306976	72307796	Het,cKO	gene	72307420	72394952	+	start	34	OverlapStart	NA	ENSMUSG00000026187.8	Xrcc5	any_promoter	1.38777	1.45163	0	0	-0.05284
chr1	73222043	73222062	CTCF_MA0139.1	8.74954	-	chr1	73222028	73222228	Het	gene	73206889	73209423	-	start	12705	Upstream	NA	ENSMUSG00000102266.1	Gm38106	distal_enhancer	1.02077	0.55202	0	0	0.61825
chr1	73826492	73826511	CTCF_MA0139.1	14.6454	-	chr1	73826306	73826559	Het	gene	73750320	73841917	-	start	15485	PeakInsideFeature	NA	ENSMUSG00000101344.1	Gm29183	any_internal	0.94342	1.06654	0	0	-0.13374
chr1	73905814	73905833	CTCF_MA0139.1	7.70774	-	chr1	73905552	73906225	Het	gene	73910230	74124449	-	end	4342	Downstream	NA	ENSMUSG00000055322.14	Tns1	distal_enhancer	0.53687	0.55943	0	0	-0.03732
chr1	73905841	73905860	CTCF_MA0139.1	9.05296	+	chr1	73905552	73906225	Het	gene	73910230	74124449	-	end	4342	Downstream	NA	ENSMUSG00000055322.14	Tns1	distal_enhancer	0.41307	0.59448	0	0	-0.3174
chr1	74036983	74037002	CTCF_MA0139.1	7.2391	+	chr1	74036892	74037359	Het,cKO	gene	73910230	74124449	-	center	19786	PeakInsideFeature	NA	ENSMUSG00000055322.14	Tns1	any_internal	0.63724	0.62963	0	0	0.01147
chr1	74083028	74083047	CTCF_MA0139.1	14.18061	-	chr1	74082983	74083212	Het	gene	73910230	74124449	-	start	41352	PeakInsideFeature	NA	ENSMUSG00000055322.14	Tns1	any_internal	1.0517	0.96624	0	0	0.09252
chr1	74125300	74125319	CTCF_MA0139.1	13.91315	-	chr1	74125163	74125363	Het	gene	74125540	74148223	+	start	277	Upstream	NA	ENSMUSG00000061815.11	Rufy4	any_promoter	1.28151	0.96238	0	0	0.31969
chr1	74304260	74304279	CTCF_MA0139.1	8.50012	+	chr1	74303947	74304512	Het	gene	74307847	74310713	+	start	3618	Upstream	NA	ENSMUSG00000103403.1	Gm37931	any_promoter	0.48466	0.36677	0	0	0.22729
chr1	74332405	74332424	CTCF_MA0139.1	10.55631	+	chr1	74332251	74332783	Het,cKO	gene	74284929	74353694	+	center	13206	PeakInsideFeature	NA	ENSMUSG00000026179.14	Pnkd	any_internal	2.9304	1.82066	1	0	0.60161
chr1	74362003	74362022	CTCF_MA0139.1	11.2971	-	chr1	74361827	74362148	Het	gene	74362107	74369321	+	start	120	OverlapStart	NA	ENSMUSG00000073650.8	Catip	any_promoter	0.72146	1.14217	0	0	-0.48787
chr1	74386751	74386770	CTCF_MA0139.1	9.25769	-	chr1	74386692	74387268	Het,cKO	gene	74391508	74397285	+	start	4528	Upstream	NA	ENSMUSG00000026176.13	Ctdsp1	any_promoter	1.04722	1.04137	0	0	0.00617
chr1	74408716	74408735	CTCF_MA0139.1	10.2513	+	chr1	74408681	74408936	Het,cKO	gene	74409375	74435559	+	start	567	Upstream	NA	ENSMUSG00000026175.12	Vil1	any_promoter	0.68881	0.71595	0	0	-0.03815
chr1	74713699	74713718	CTCF_MA0139.1	7.03163	+	chr1	74713113	74713849	Het,cKO	gene	74713573	74737892	+	start	92	OverlapStart	NA	ENSMUSG00000026170.6	Cyp27a1	any_promoter	0.61992	0.89956	0	0	-0.3743
chr1	74760026	74760045	CTCF_MA0139.1	10.99102	-	chr1	74759893	74760173	Het	gene	74764797	74764890	+	start	4764	Upstream	NA	ENSMUSG00000098351.1	Gm27507	any_promoter	1.22002	0.34424	0	0	1.2081
chr1	74763260	74763279	CTCF_MA0139.1	13.45041	+	chr1	74763226	74763427	Het	gene	74764797	74764890	+	start	1471	Upstream	NA	ENSMUSG00000098351.1	Gm27507	any_promoter	1.0242	1.14821	0	0	-0.12694
chr1	74803107	74803126	CTCF_MA0139.1	9.85926	-	chr1	74803092	74803616	Het	gene	74791515	74804179	+	end	825	PeakInsideFeature	NA	ENSMUSG00000026167.14	Wnt10a	any_internal	1.12773	0.82612	0	0	0.33596
chr1	74808298	74808317	CTCF_MA0139.1	12.73899	-	chr1	74808114	74808524	Het,cKO	gene	74791515	74804179	+	end	4140	Downstream	NA	ENSMUSG00000026167.14	Wnt10a	distal_enhancer	2.01596	1.711	1	0	0.20144
chr1	75124653	75124672	CTCF_MA0139.1	11.14674	+	chr1	75124547	75125364	Het,cKO	gene	74967138	75125200	-	start	245	OverlapStart	NA	ENSMUSG00000026162.7	Nhej1	any_promoter	1.05199	1.30358	0	0	-0.24224
chr1	75142775	75142794	CTCF_MA0139.1	6.78471	-	chr1	75142382	75143236	Het,cKO	gene	75142777	75147913	+	start	32	OverlapStart	NA	ENSMUSG00000049339.16	Fam134a	any_promoter	1.48888	0.91898	0	0	0.54443
chr1	75143113	75143132	CTCF_MA0139.1	7.16849	-	chr1	75142382	75143236	Het,cKO	gene	75142777	75147913	+	start	32	OverlapStart	NA	ENSMUSG00000049339.16	Fam134a	any_promoter	1.00872	1.10858	0	0	-0.10423
chr1	75219719	75219738	CTCF_MA0139.1	9.27154	-	chr1	75219175	75219809	Het	gene	75214227	75219865	-	start	373	PeakInsideFeature	NA	ENSMUSG00000026202.13	Tuba4a	any_promoter	0.78055	0.61449	0	0	0.23502
chr1	75251784	75251803	CTCF_MA0139.1	12.52013	-	chr1	75251608	75251984	Het	gene	75252321	75257427	+	start	525	Upstream	NA	ENSMUSG00000101840.1	Gm28294	any_promoter	0.901	0.71227	0	0	0.24135
chr1	75371585	75371604	CTCF_MA0139.1	11.07235	+	chr1	75371444	75371659	Het	gene	75375296	75432320	+	start	3745	Upstream	NA	ENSMUSG00000026207.16	Speg	any_promoter	0.74245	0.76205	0	0	-0.02627
chr1	75371605	75371624	CTCF_MA0139.1	7.12763	+	chr1	75371444	75371659	Het	gene	75375296	75432320	+	start	3745	Upstream	NA	ENSMUSG00000026207.16	Speg	any_promoter	0.61616	0.76205	0	0	-0.20809
chr1	75382998	75383017	CTCF_MA0139.1	6.43523	-	chr1	75382739	75383067	Het	gene	75368211	75375012	-	start	7891	Upstream	NA	ENSMUSG00000085653.7	Gm15179	any_promoter	0.524	0.75457	0	0	-0.34694
chr1	75388654	75388673	CTCF_MA0139.1	10.17694	-	chr1	75388284	75388760	Het	gene	75375296	75432320	+	start	13226	PeakInsideFeature	NA	ENSMUSG00000026207.16	Speg	any_internal	0.56908	0.6187	0	0	-0.078
chr1	75398874	75398893	CTCF_MA0139.1	11.19461	+	chr1	75398716	75399089	Het,cKO	gene	75392130	75396363	-	start	2539	Upstream	NA	ENSMUSG00000086053.1	Gm15178	any_promoter	1.8505	1.45287	1	0	0.29133
chr1	75399063	75399082	CTCF_MA0139.1	7.07146	-	chr1	75398716	75399089	Het,cKO	gene	75392130	75396363	-	start	2539	Upstream	NA	ENSMUSG00000086053.1	Gm15178	any_promoter	0.56611	0.63061	0	0	-0.10091
chr1	75445907	75445926	CTCF_MA0139.1	7.83987	+	chr1	75445795	75446489	Het	gene	75450435	75474343	+	start	4293	Upstream	NA	ENSMUSG00000033007.15	Asic4	any_promoter	1.37467	0.74502	0	0	0.66805
chr1	75446399	75446418	CTCF_MA0139.1	9.42203	-	chr1	75445795	75446489	Het	gene	75450435	75474343	+	start	4293	Upstream	NA	ENSMUSG00000033007.15	Asic4	any_promoter	1.40521	1.12869	0	0	0.25137
chr1	75467793	75467812	CTCF_MA0139.1	11.91386	-	chr1	75467637	75467935	Het	gene	75450435	75474343	+	center	5397	PeakInsideFeature	NA	ENSMUSG00000033007.15	Asic4	any_internal	0.92252	1.50808	0	0	-0.55553
chr1	75477573	75477592	CTCF_MA0139.1	10.53591	+	chr1	75477462	75477662	Het	gene	75479531	75485705	+	start	1969	Upstream	NA	ENSMUSG00000051703.14	Tmem198	any_promoter	0.83533	1.15086	0	0	-0.34725
chr1	75495374	75495393	CTCF_MA0139.1	6.66252	-	chr1	75495276	75495526	Het	gene	75479309	75506452	-	center	2521	PeakInsideFeature	NA	ENSMUSG00000026211.17	Obsl1	any_internal	0.85607	0.83448	0	0	0.02664
chr1	75546790	75546809	CTCF_MA0139.1	6.76289	-	chr1	75546355	75546930	Het	gene	75546265	75562172	+	start	377	PeakInsideFeature	NA	ENSMUSG00000006576.16	Slc4a3	any_promoter	0.59925	0.67926	0	0	-0.11989
chr1	75559671	75559690	CTCF_MA0139.1	9.78163	-	chr1	75559417	75559887	Het,cKO	gene	75568082	75568574	+	start	8430	Upstream	NA	ENSMUSG00000083244.1	Gm15180	any_promoter	2.51885	1.59709	1	0	0.56538
chr1	75559730	75559749	CTCF_MA0139.1	8.5906	-	chr1	75559417	75559887	Het,cKO	gene	75568082	75568574	+	start	8430	Upstream	NA	ENSMUSG00000083244.1	Gm15180	any_promoter	2.56251	1.54283	1	0	0.6287
chr1	75646819	75646838	CTCF_MA0139.1	6.92849	-	chr1	75645922	75646856	Het	gene	75636389	75637179	+	end	9210	Downstream	NA	ENSMUSG00000082012.1	Gm5257	distal_enhancer	0.68767	0.44823	0	0	0.38958
chr1	75652693	75652712	CTCF_MA0139.1	13.06523	+	chr1	75652642	75652842	Het	gene	75636389	75637179	+	end	15563	Downstream	NA	ENSMUSG00000082012.1	Gm5257	distal_enhancer	0.56074	0.42223	0	0	0.2456
chr1	75804051	75804070	CTCF_MA0139.1	7.14536	+	chr1	75803941	75804225	Het	NA	NA	NA	NA	NA	NA	NA	NA	NA	NA	NA	0.92121	0.80048	0	0	0.14712
chr1	75925910	75925929	CTCF_MA0139.1	9.04763	+	chr1	75925857	75926189	Het	NA	NA	NA	NA	NA	NA	NA	NA	NA	NA	NA	1.55855	1.04708	0	0	0.45734
chr1	76066028	76066047	CTCF_MA0139.1	6.93385	+	chr1	76065898	76066218	Het	gene	76110180	76110580	-	end	44122	Downstream	NA	ENSMUSG00000101763.1	Gm29068	distal_enhancer	0.57984	0.27432	0	0	0.59505
chr1	76529575	76529594	CTCF_MA0139.1	8.17748	-	chr1	76529368	76529787	Het	gene	76420691	76528422	+	end	1155	Downstream	NA	ENSMUSG00000100827.1	Gm29069	distal_enhancer	0.34661	0.34102	0	0	0.01207
chr1	76975654	76975673	CTCF_MA0139.1	6.50079	+	chr1	76975187	76976237	Het,cKO	gene	76890471	77027792	-	center	16581	PeakInsideFeature	NA	ENSMUSG00000100534.1	Gm816	any_internal	1.32065	1.04401	0	0	0.26568
chr1	77516441	77516460	CTCF_MA0139.1	11.17808	-	chr1	77516279	77516511	cKO	gene	77367184	77515088	-	start	1307	Upstream	NA	ENSMUSG00000026235.14	Epha4	any_promoter	1.23128	1.29793	0	0	-0.06053
chr1	77972547	77972566	CTCF_MA0139.1	11.61868	-	chr1	77972539	77972859	Het	gene	77942965	77972376	-	start	323	Upstream	NA	ENSMUSG00000102052.1	Gm28387	any_promoter	0.60472	0.5781	0	0	0.04195
chr1	77978878	77978897	CTCF_MA0139.1	14.53471	+	chr1	77978760	77978960	Het	gene	77942965	77972376	-	start	6484	Upstream	NA	ENSMUSG00000102052.1	Gm28387	any_promoter	1.76912	1.00487	0	0	0.65541
chr1	78187616	78187635	CTCF_MA0139.1	7.28842	-	chr1	78187196	78187747	Het,cKO	gene	78101266	78197134	-	start	9663	PeakInsideFeature	NA	ENSMUSG00000004872.15	Pax3	any_internal	0.79366	1.3272	0	0	-0.56298
chr1	78454862	78454881	CTCF_MA0139.1	9.85556	-	chr1	78454735	78455030	Het	gene	78417974	78488897	-	center	1447	PeakInsideFeature	NA	ENSMUSG00000026245.16	Farsb	any_internal	0.73702	0.47499	0	0	0.40915
chr1	78724639	78724658	CTCF_MA0139.1	9.83494	+	chr1	78724484	78724684	cKO	gene	78657824	78707743	+	end	16841	Downstream	NA	ENSMUSG00000032883.15	Acsl3	distal_enhancer	1.1893	0.8247	0	0	0.39766
chr1	79858818	79858837	CTCF_MA0139.1	7.09986	-	chr1	79858361	79859189	Het,cKO	gene	79794196	79861180	-	start	2405	PeakInsideFeature	NA	ENSMUSG00000026249.10	Serpine2	any_internal	0.77218	0.81154	0	0	-0.05089
chr1	80106494	80106513	CTCF_MA0139.1	11.81817	-	chr1	80106408	80106608	Het	gene	80098621	80098885	+	end	7623	Downstream	NA	ENSMUSG00000099753.1	Gm28058	distal_enhancer	0.60244	0.68705	0	0	-0.12607
chr1	80408705	80408724	CTCF_MA0139.1	11.85842	-	chr1	80408549	80408823	Het,cKO	gene	80382821	80386251	+	end	22435	Downstream	NA	ENSMUSG00000101722.1	Gm29125	distal_enhancer	1.83534	1.45858	1	0	0.27661
chr1	80504936	80504955	CTCF_MA0139.1	6.98734	-	chr1	80504883	80505083	Het	gene	80501072	80758527	-	end	3911	PeakInsideFeature	NA	ENSMUSG00000038608.15	Dock10	any_internal	0.78997	0.4896	0	0	0.45326
chr1	80757514	80757533	CTCF_MA0139.1	8.83598	-	chr1	80757100	80757581	Het,cKO	gene	80747221	80749054	-	start	8286	Upstream	NA	ENSMUSG00000102721.1	A630081D01Rik	any_promoter	0.44217	0.81847	0	0	-0.57634
chr1	80758961	80758980	CTCF_MA0139.1	8.30899	-	chr1	80758068	80759092	Het,cKO	gene	80501072	80758527	-	start	53	OverlapStart	NA	ENSMUSG00000038608.15	Dock10	any_promoter	0.52068	0.89435	0	0	-0.52839
chr1	81287365	81287384	CTCF_MA0139.1	10.45653	-	chr1	81287221	81287535	Het	gene	81076949	81341764	+	end	54386	PeakInsideFeature	NA	ENSMUSG00000054976.14	Nyap2	any_internal	1.48573	0.82866	0	0	0.65075
chr1	81310298	81310317	CTCF_MA0139.1	6.4089	+	chr1	81310203	81310403	Het	gene	81076949	81341764	+	end	31461	PeakInsideFeature	NA	ENSMUSG00000054976.14	Nyap2	any_internal	1.12689	0.67816	0	0	0.53377
chr1	81316764	81316783	CTCF_MA0139.1	14.12904	+	chr1	81316704	81317212	Het	gene	81076949	81341764	+	end	24806	PeakInsideFeature	NA	ENSMUSG00000054976.14	Nyap2	any_internal	1.13672	0.73248	0	0	0.46737
chr1	81516746	81516765	CTCF_MA0139.1	7.07989	+	chr1	81516645	81516908	Het	gene	81520337	81522341	-	end	3561	Downstream	NA	ENSMUSG00000104029.1	Gm37210	distal_enhancer	1.13904	0.93176	0	0	0.22039
chr1	82433544	82433563	CTCF_MA0139.1	13.28864	-	chr1	82433165	82433681	Het,cKO	gene	82316451	82445366	+	end	11943	PeakInsideFeature	NA	ENSMUSG00000026142.15	Rhbdd1	any_internal	2.12778	1.2603	1	0	0.62994
chr1	82476463	82476482	CTCF_MA0139.1	9.04997	-	chr1	82476435	82476644	Het	gene	82448422	82586849	-	end	28117	PeakInsideFeature	NA	ENSMUSG00000067158.9	Col4a4	any_internal	1.15734	0.5886	0	0	0.69877
chr1	82554525	82554544	CTCF_MA0139.1	13.43351	+	chr1	82554464	82554739	Het	gene	82448422	82586849	-	start	32248	PeakInsideFeature	NA	ENSMUSG00000067158.9	Col4a4	any_internal	1.70468	1.83441	0	1	-0.08942
chr1	82641861	82641880	CTCF_MA0139.1	14.47458	-	chr1	82641731	82641931	Het	gene	82586920	82722059	+	center	12658	PeakInsideFeature	NA	ENSMUSG00000079465.8	Col4a3	any_internal	1.67722	0.53032	0	0	1.22791
chr1	82787511	82787530	CTCF_MA0139.1	11.41309	+	chr1	82787379	82787679	Het	gene	82777027	82777210	-	start	10319	Upstream	NA	ENSMUSG00000099771.1	Gm19257	distal_enhancer	1.72811	1.18253	0	0	0.44585
chr1	82839374	82839393	CTCF_MA0139.1	15.10989	+	chr1	82839174	82839991	Het,cKO	gene	82839482	82901182	+	start	100	OverlapStart	NA	ENSMUSG00000026159.13	Agfg1	any_promoter	3.14368	2.87683	1	1	0.11552
chr1	82974444	82974463	CTCF_MA0139.1	6.92896	+	chr1	82974423	82974750	Het	gene	83003481	83004907	-	end	28895	Downstream	NA	ENSMUSG00000101784.1	Gm7553	distal_enhancer	0.50245	0.42812	0	0	0.13594
chr1	82987958	82987977	CTCF_MA0139.1	11.80613	-	chr1	82987661	82988187	Het	gene	83003481	83004907	-	end	15557	Downstream	NA	ENSMUSG00000101784.1	Gm7553	distal_enhancer	0.84145	1.25597	0	0	-0.43897
chr1	83064985	83065004	CTCF_MA0139.1	14.84987	+	chr1	83064840	83065129	Het	gene	83067101	83067473	+	start	2117	Upstream	NA	ENSMUSG00000099691.1	Gm29518	any_promoter	0.69124	0.90111	0	0	-0.27106
chr1	83076319	83076338	CTCF_MA0139.1	11.55752	-	chr1	83076137	83076483	Het	gene	83067101	83067473	+	end	8837	Downstream	NA	ENSMUSG00000099691.1	Gm29518	distal_enhancer	2.6566	1.00265	1	0	1.16774
chr1	83727306	83727325	CTCF_MA0139.1	9.48543	+	chr1	83727252	83727488	Het	gene	83659549	83911644	-	center	58226	PeakInsideFeature	NA	ENSMUSG00000100580.6	4933436I20Rik	any_internal	0.88394	0.71296	0	0	0.22016
chr1	83746212	83746231	CTCF_MA0139.1	10.13679	+	chr1	83746151	83746359	Het	gene	83659549	83911644	-	center	39341	PeakInsideFeature	NA	ENSMUSG00000100580.6	4933436I20Rik	any_internal	1.40725	1.09723	0	0	0.28465
chr1	84287004	84287023	CTCF_MA0139.1	12.85652	-	chr1	84286891	84287159	Het,cKO	gene	84036295	84364180	-	start	77155	PeakInsideFeature	NA	ENSMUSG00000045658.16	Pid1	any_internal	2.54204	2.202	1	1	0.1822
chr1	84840343	84840362	CTCF_MA0139.1	6.83308	+	chr1	84839301	84840481	Het,cKO	gene	84839840	84900487	+	start	51	OverlapStart	NA	ENSMUSG00000073633.9	Fbxo36	any_promoter	1.5713	1.08918	0	0	0.42345
chr1	85736676	85736695	CTCF_MA0139.1	10.74543	-	chr1	85736338	85736825	Het	gene	85717082	85778643	-	center	11281	PeakInsideFeature	NA	ENSMUSG00000052760.15	A630001G21Rik	any_internal	1.44996	0.55066	0	0	1.02007
chr1	85853486	85853505	CTCF_MA0139.1	9.45611	+	chr1	85853354	85853602	Het,cKO	gene	85793440	85851576	+	end	1902	Downstream	NA	ENSMUSG00000036707.16	Cab39	distal_enhancer	0.81601	0.85656	0	0	-0.05042
chr1	85853526	85853545	CTCF_MA0139.1	8.25381	+	chr1	85853354	85853602	Het,cKO	gene	85793440	85851576	+	end	1902	Downstream	NA	ENSMUSG00000036707.16	Cab39	distal_enhancer	0.66249	0.65571	0	0	0.00995
chr1	85933882	85933901	CTCF_MA0139.1	7.40613	-	chr1	85933810	85934206	Het	gene	85928482	85940624	+	center	545	PeakInsideFeature	NA	ENSMUSG00000026224.11	4933407L21Rik	any_internal	0.86767	0.47213	0	0	0.58183
chr1	86008033	86008052	CTCF_MA0139.1	14.79712	-	chr1	86007863	86008095	Het	gene	86016815	86029958	+	start	8836	Upstream	NA	ENSMUSG00000026226.15	Spata3	any_promoter	1.03758	1.25997	0	0	-0.21824
chr1	86059625	86059644	CTCF_MA0139.1	13.5618	+	chr1	86059192	86059780	Het,cKO	gene	86064386	86139151	+	start	4900	Upstream	NA	ENSMUSG00000026229.17	Psmd1	any_promoter	2.06944	2.28996	1	1	-0.12715
chr1	86179001	86179020	CTCF_MA0139.1	8.55995	+	chr1	86178876	86179095	Het	gene	86154779	86278284	+	start	24206	PeakInsideFeature	NA	ENSMUSG00000062590.13	Armc9	any_internal	1.2961	1.55714	0	0	-0.21551
chr1	86179051	86179070	CTCF_MA0139.1	9.80505	+	chr1	86178876	86179095	Het	gene	86154779	86278284	+	start	24206	PeakInsideFeature	NA	ENSMUSG00000062590.13	Armc9	any_internal	0.90775	1.2309	0	0	-0.33608
chr1	86214317	86214336	CTCF_MA0139.1	10.74906	+	chr1	86214286	86214486	Het	gene	86154779	86278284	+	center	2145	PeakInsideFeature	NA	ENSMUSG00000062590.13	Armc9	any_internal	0.79773	0.93122	0	0	-0.1622
chr1	86347179	86347198	CTCF_MA0139.1	8.0583	-	chr1	86346985	86347273	cKO	gene	86344718	86359400	-	end	2411	PeakInsideFeature	NA	ENSMUSG00000026234.12	Ncl	any_internal	0.36472	0.40346	0	0	-0.07894
chr1	86381253	86381272	CTCF_MA0139.1	9.62219	-	chr1	86380827	86381317	Het	gene	86386241	86388162	-	end	5169	Downstream	NA	ENSMUSG00000026237.3	Nmur1	distal_enhancer	0.75793	0.69182	0	0	0.09095
chr1	86389467	86389486	CTCF_MA0139.1	12.9827	+	chr1	86389347	86389547	Het	gene	86386241	86388162	-	start	1285	Upstream	NA	ENSMUSG00000026237.3	Nmur1	any_promoter	0.87535	0.79603	0	0	0.0987
chr1	86440668	86440687	CTCF_MA0139.1	15.32917	+	chr1	86440501	86440883	Het,cKO	gene	86426328	86428052	+	end	12640	Downstream	NA	ENSMUSG00000036574.5	1700019O17Rik	distal_enhancer	3.15046	2.01279	1	1	0.57224
chr1	86440696	86440715	CTCF_MA0139.1	7.82989	-	chr1	86440501	86440883	Het,cKO	gene	86426328	86428052	+	end	12640	Downstream	NA	ENSMUSG00000036574.5	1700019O17Rik	distal_enhancer	2.91545	2.00985	1	1	0.47302
chr1	86509547	86509566	CTCF_MA0139.1	9.24959	+	chr1	86509380	86509772	Het	gene	86526725	86530712	+	start	17149	Upstream	NA	ENSMUSG00000026238.14	Ptma	distal_enhancer	1.4956	1.89273	0	1	-0.28479
chr1	86525470	86525489	CTCF_MA0139.1	11.85554	-	chr1	86524958	86525522	Het,cKO	gene	86526725	86530712	+	start	1485	Upstream	NA	ENSMUSG00000026238.14	Ptma	any_promoter	1.36812	1.60752	0	0	-0.19089
chr1	86526310	86526329	CTCF_MA0139.1	7.46799	-	chr1	86526215	86526819	Het,cKO	gene	86526725	86530712	+	start	208	OverlapStart	NA	ENSMUSG00000026238.14	Ptma	any_promoter	1.58923	1.18684	0	0	0.34063
chr1	86532544	86532563	CTCF_MA0139.1	14.36741	-	chr1	86531679	86532697	Het,cKO	gene	86526725	86530712	+	end	1476	Downstream	NA	ENSMUSG00000026238.14	Ptma	distal_enhancer	1.82522	1.04733	0	0	0.64819
chr1	86669642	86669661	CTCF_MA0139.1	8.1472	+	chr1	86669540	86670021	Het	gene	86666290	86670571	-	start	791	PeakInsideFeature	NA	ENSMUSG00000026241.5	Nppc	any_promoter	1.13107	1.38864	0	0	-0.23511
chr1	87098762	87098781	CTCF_MA0139.1	13.43391	+	chr1	87098646	87098988	Het,cKO	gene	87086693	87089928	-	start	8889	Upstream	NA	ENSMUSG00000026246.12	Alppl2	any_promoter	1.68891	0.86727	0	0	0.75672
chr1	87174465	87174484	CTCF_MA0139.1	10.8824	+	chr1	87174408	87174818	Het	gene	87183312	87188405	+	start	8699	Upstream	NA	ENSMUSG00000036480.9	Prss56	any_promoter	1.0237	1.13429	0	0	-0.11377
chr1	87187212	87187231	CTCF_MA0139.1	10.25614	-	chr1	87186960	87187240	Het	gene	87190606	87200070	+	start	3506	Upstream	NA	ENSMUSG00000026251.13	Chrnd	any_promoter	1.22912	1.87905	0	1	-0.5043
chr1	87246360	87246379	CTCF_MA0139.1	13.68376	+	chr1	87246197	87246516	Het	gene	87251147	87251248	+	start	4791	Upstream	NA	ENSMUSG00000088318.1	Gm26187	any_promoter	1.94776	0.96573	1	0	0.81668
chr1	87264643	87264662	CTCF_MA0139.1	6.50141	+	chr1	87264640	87264840	Het	gene	87264362	87310839	+	start	378	PeakInsideFeature	NA	ENSMUSG00000026255.15	Efhd1	any_promoter	0.48682	0.62883	0	0	-0.2328
chr1	87475156	87475175	CTCF_MA0139.1	7.94302	+	chr1	87475146	87475457	cKO	gene	87470270	87475482	+	end	181	PeakInsideFeature	NA	ENSMUSG00000026258.5	3110079O15Rik	any_internal	0.36533	1.00698	0	0	-0.9491
chr1	88205525	88205544	CTCF_MA0139.1	6.78613	-	chr1	88205380	88205989	Het,cKO	gene	88204731	88205782	-	start	98	OverlapStart	NA	ENSMUSG00000081984.3	Dnajb3	any_promoter	1.05433	0.20756	0	0	1.37441
chr1	88357624	88357643	CTCF_MA0139.1	12.65737	+	chr1	88357493	88358008	Het,cKO	gene	88347488	88352930	-	start	4820	Upstream	NA	ENSMUSG00000085420.1	4930453O03Rik	any_promoter	1.24877	1.22243	0	0	0.02436
chr1	88357892	88357911	CTCF_MA0139.1	6.5639	-	chr1	88357493	88358008	Het,cKO	gene	88347488	88352930	-	start	4820	Upstream	NA	ENSMUSG00000085420.1	4930453O03Rik	any_promoter	0.64591	0.71819	0	0	-0.10368
chr1	88424809	88424828	CTCF_MA0139.1	8.35839	+	chr1	88424679	88424890	Het	gene	88406960	88426438	+	end	1654	PeakInsideFeature	NA	ENSMUSG00000026295.12	Spp2	any_internal	1.08744	0.60237	0	0	0.60744
chr1	88456790	88456809	CTCF_MA0139.1	7.77765	-	chr1	88456735	88457022	Het	gene	88459682	88465558	+	start	2804	Upstream	NA	ENSMUSG00000100908.1	Gm28888	any_promoter	1.32686	0.83589	0	0	0.50918
chr1	88456874	88456893	CTCF_MA0139.1	13.98938	+	chr1	88456735	88457022	Het	gene	88459682	88465558	+	start	2804	Upstream	NA	ENSMUSG00000100908.1	Gm28888	any_promoter	1.57835	0.89349	0	0	0.64382
chr1	88511087	88511106	CTCF_MA0139.1	10.04037	+	chr1	88510604	88511148	Het,cKO	gene	88499870	88510066	-	start	810	Upstream	NA	ENSMUSG00000062310.7	Glrp1	any_promoter	0.81115	0.94379	0	0	-0.15942
chr1	88706017	88706036	CTCF_MA0139.1	9.76738	-	chr1	88705845	88706156	Het	gene	88673124	88702221	-	start	3779	Upstream	NA	ENSMUSG00000049866.12	Arl4c	any_promoter	1.83946	2.08765	1	1	-0.15667
chr1	88745366	88745385	CTCF_MA0139.1	6.55734	+	chr1	88745348	88745554	cKO	gene	88754889	88755736	+	start	9438	Upstream	NA	ENSMUSG00000097398.2	Platr5	any_promoter	0.55569	0.92844	0	0	-0.50961
chr1	88745409	88745428	CTCF_MA0139.1	11.51943	+	chr1	88745348	88745554	cKO	gene	88754889	88755736	+	start	9438	Upstream	NA	ENSMUSG00000097398.2	Platr5	any_promoter	0.70935	1.68271	0	0	-0.95742
chr1	88752437	88752456	CTCF_MA0139.1	6.74119	+	chr1	88752424	88752697	Het	gene	88754889	88755736	+	start	2329	Upstream	NA	ENSMUSG00000097398.2	Platr5	any_promoter	0.742	0.90064	0	0	-0.20013
chr1	89108136	89108155	CTCF_MA0139.1	6.90931	-	chr1	89108040	89108587	Het	gene	89070414	89155068	+	center	4428	PeakInsideFeature	NA	ENSMUSG00000036206.12	Sh3bp4	any_internal	0.39607	0.51454	0	0	-0.21971
chr1	89191641	89191660	CTCF_MA0139.1	10.24473	-	chr1	89191138	89191673	Het,cKO	gene	89070414	89155068	+	end	36337	Downstream	NA	ENSMUSG00000036206.12	Sh3bp4	distal_enhancer	0.7224	0.97626	0	0	-0.31333
chr1	89524589	89524608	CTCF_MA0139.1	16.04616	-	chr1	89524456	89524736	Het	gene	89454805	89897617	+	start	69791	PeakInsideFeature	NA	ENSMUSG00000055013.14	Agap1	any_internal	1.29027	0.82779	0	0	0.48696
chr1	89927412	89927431	CTCF_MA0139.1	7.77587	+	chr1	89927188	89927609	Het	gene	89930233	89933290	+	start	2835	Upstream	NA	ENSMUSG00000092627.2	D130058E05Rik	any_promoter	0.86484	0.69982	0	0	0.21557
chr1	90027116	90027135	CTCF_MA0139.1	10.54253	+	chr1	90026970	90027248	Het	gene	89950219	90014666	-	start	12443	Upstream	NA	ENSMUSG00000067081.12	Asb18	distal_enhancer	0.75879	0.4243	0	0	0.53299
chr1	90153258	90153277	CTCF_MA0139.1	7.39031	-	chr1	90153206	90153751	Het,cKO	gene	90042131	90153401	-	start	77	OverlapStart	NA	ENSMUSG00000026301.15	Iqca	any_promoter	1.13796	0.73661	0	0	0.46296
chr1	90203938	90203957	CTCF_MA0139.1	9.79833	-	chr1	90203807	90204083	Het	gene	90203979	90216751	+	start	34	OverlapStart	NA	ENSMUSG00000044337.5	Ackr3	any_promoter	1.44963	1.40317	0	0	0.03829
chr1	90504714	90504733	CTCF_MA0139.1	6.93519	-	chr1	90504597	90505099	Het,cKO	gene	90520495	90523297	+	start	15647	Upstream	NA	ENSMUSG00000103292.1	Gm35048	distal_enhancer	0.80445	1.21868	0	0	-0.45105
chr1	90590993	90591012	CTCF_MA0139.1	10.38434	-	chr1	90590875	90591131	Het	gene	90602980	90613341	+	start	11977	Upstream	NA	ENSMUSG00000034432.11	Cops8	distal_enhancer	1.04212	0.77099	0	0	0.31913
chr1	90650840	90650859	CTCF_MA0139.1	12.40253	+	chr1	90650790	90651175	Het,cKO	gene	90675160	90679793	+	start	24178	Upstream	NA	ENSMUSG00000056128.3	Gm9991	distal_enhancer	0.66198	1.36928	0	0	-0.78011
chr1	90850083	90850102	CTCF_MA0139.1	11.49914	-	chr1	90849938	90850138	Het	gene	90765922	90843971	-	start	6067	Upstream	NA	ENSMUSG00000048126.16	Col6a3	any_promoter	0.414	0.42085	0	0	-0.01333
chr1	90956882	90956901	CTCF_MA0139.1	14.29225	-	chr1	90956834	90957034	Het	gene	90958132	90969661	-	end	1198	Downstream	NA	ENSMUSG00000026304.13	Rab17	distal_enhancer	1.02958	1.03101	0	0	-0.00152
chr1	90973434	90973453	CTCF_MA0139.1	7.67806	+	chr1	90973076	90973582	Het	gene	90958132	90969661	-	start	3668	Upstream	NA	ENSMUSG00000026304.13	Rab17	any_promoter	1.0886	0.60061	0	0	0.61137
chr1	91099125	91099144	CTCF_MA0139.1	11.06052	-	chr1	91098961	91099197	Het	gene	90998736	91128944	+	end	29865	PeakInsideFeature	NA	ENSMUSG00000026305.15	Lrrfip1	any_internal	1.53394	0.84248	0	0	0.67148
chr1	91250012	91250031	CTCF_MA0139.1	6.33565	-	chr1	91249918	91250411	Het,cKO	gene	91250303	91290337	+	start	139	OverlapStart	NA	ENSMUSG00000034343.14	Ube2f	any_promoter	1.21884	1.48553	0	0	-0.23001
chr1	91366365	91366384	CTCF_MA0139.1	8.92734	+	chr1	91366231	91366542	Het	gene	91366429	91374217	+	start	43	OverlapStart	NA	ENSMUSG00000047443.14	Fam132b	any_promoter	1.33633	0.58367	0	0	0.87114
chr1	91398646	91398665	CTCF_MA0139.1	7.67626	+	chr1	91398266	91399068	Het,cKO	gene	91373860	91398815	-	start	148	OverlapStart	NA	ENSMUSG00000026309.14	Ilkap	any_promoter	0.30707	0.77208	0	0	-0.79636
chr1	91459295	91459314	CTCF_MA0139.1	6.44049	-	chr1	91459046	91459780	Het,cKO	gene	91415981	91459324	-	start	89	OverlapStart	NA	ENSMUSG00000055866.9	Per2	any_promoter	2.0285	1.9386	1	1	0.05621
chr1	91540442	91540461	CTCF_MA0139.1	7.99403	-	chr1	91540233	91540896	Het,cKO	gene	91540543	91559589	+	start	21	OverlapStart	NA	ENSMUSG00000026311.16	Asb1	any_promoter	3.04722	3.32413	1	1	-0.11388
chr1	91600806	91600825	CTCF_MA0139.1	6.47708	+	chr1	91600622	91601206	Het,cKO	gene	91611405	91624500	+	start	10491	Upstream	NA	ENSMUSG00000101705.1	Gm28380	distal_enhancer	0.92415	0.98048	0	0	-0.06368
chr1	91600906	91600925	CTCF_MA0139.1	7.37873	+	chr1	91600622	91601206	Het,cKO	gene	91611405	91624500	+	start	10491	Upstream	NA	ENSMUSG00000101705.1	Gm28380	distal_enhancer	1.2297	1.04603	0	0	0.18148
chr1	91755261	91755280	CTCF_MA0139.1	11.855	-	chr1	91755144	91755433	Het	gene	91798527	91802937	-	end	43239	Downstream	NA	ENSMUSG00000100980.1	Gm29100	distal_enhancer	1.27611	1.24334	0	0	0.02985
chr1	91844964	91844983	CTCF_MA0139.1	6.31144	+	chr1	91844605	91845072	Het,cKO	gene	91801460	91848028	+	end	3190	PeakInsideFeature	NA	ENSMUSG00000007805.4	Twist2	any_internal	1.1511	0.84316	0	0	0.33778
chr1	92521478	92521497	CTCF_MA0139.1	9.96866	+	chr1	92521327	92521602	Het	gene	92511047	92518515	-	start	2949	Upstream	NA	ENSMUSG00000042849.10	Olfr1414	any_promoter	0.41003	0.29503	0	0	0.24578
chr1	92647961	92647980	CTCF_MA0139.1	13.71741	-	chr1	92647818	92648120	Het	gene	92644217	92648841	-	start	872	PeakInsideFeature	NA	ENSMUSG00000044055.5	Otos	any_promoter	1.36631	1.32192	0	0	0.03839
chr1	92775082	92775101	CTCF_MA0139.1	6.41525	-	chr1	92774800	92775148	Het	gene	92759212	92760480	-	start	14494	Upstream	NA	ENSMUSG00000099665.1	Gm29482	distal_enhancer	0.96268	0.59332	0	0	0.4881
chr1	92831278	92831297	CTCF_MA0139.1	6.29118	+	chr1	92831169	92831552	Het,cKO	gene	92831644	92860779	+	start	284	Upstream	NA	ENSMUSG00000034220.7	Gpc1	any_promoter	1.00328	1.60558	0	0	-0.53977
chr1	92895258	92895277	CTCF_MA0139.1	12.21176	-	chr1	92894985	92895411	Het	gene	92870128	92902906	-	start	7708	PeakInsideFeature	NA	ENSMUSG00000034212.13	Ankmy1	any_internal	1.67806	0.94834	0	0	0.65395
chr1	92906990	92907009	CTCF_MA0139.1	9.40322	-	chr1	92906782	92907618	Het,cKO	gene	92906980	92908435	+	start	220	OverlapStart	NA	ENSMUSG00000047067.7	Dusp28	any_promoter	2.85706	2.0248	1	1	0.43756
chr1	92907021	92907040	CTCF_MA0139.1	8.24062	+	chr1	92906782	92907618	Het,cKO	gene	92906980	92908435	+	start	220	OverlapStart	NA	ENSMUSG00000047067.7	Dusp28	any_promoter	2.12844	2.12797	1	1	0.00028
chr1	92956819	92956838	CTCF_MA0139.1	12.70368	+	chr1	92956754	92957209	Het,cKO	gene	92933525	92950590	-	start	6391	Upstream	NA	ENSMUSG00000100632.1	9430060I03Rik	any_promoter	1.24688	2.06064	0	1	-0.60216
chr1	93100606	93100625	CTCF_MA0139.1	6.26461	+	chr1	93100339	93100637	Het	gene	93015463	93101951	-	start	1463	PeakInsideFeature	NA	ENSMUSG00000014602.15	Kif1a	any_internal	0.55214	0.57874	0	0	-0.04314
chr1	93224164	93224183	CTCF_MA0139.1	8.17017	+	chr1	93224077	93224277	Het	gene	93168724	93231072	+	end	6895	PeakInsideFeature	NA	ENSMUSG00000084989.3	Crocc2	any_internal	0.99151	0.75105	0	0	0.29119
chr1	93342695	93342714	CTCF_MA0139.1	7.25138	-	chr1	93342526	93343985	Het,cKO	gene	93308769	93343482	-	start	227	OverlapStart	NA	ENSMUSG00000026274.11	Pask	any_promoter	1.29589	0.92183	0	0	0.37876
chr1	93668865	93668884	CTCF_MA0139.1	9.33224	+	chr1	93668686	93669330	Het,cKO	gene	93619750	93658659	-	start	10349	Upstream	NA	ENSMUSG00000026277.13	Stk25	distal_enhancer	1.64198	2.19604	0	1	-0.35818
chr1	93669278	93669297	CTCF_MA0139.1	6.59486	+	chr1	93668686	93669330	Het,cKO	gene	93619750	93658659	-	start	10349	Upstream	NA	ENSMUSG00000026277.13	Stk25	distal_enhancer	0.85646	0.65364	0	0	0.27194
chr1	93727125	93727144	CTCF_MA0139.1	10.28041	-	chr1	93727063	93727266	Het	gene	93731103	93751072	+	start	3939	Upstream	NA	ENSMUSG00000101952.1	Gm10550	any_promoter	0.5828	0.63772	0	0	-0.08482
chr1	93801902	93801921	CTCF_MA0139.1	7.83963	-	chr1	93801778	93802145	Het,cKO	gene	93792575	93801934	-	start	27	OverlapStart	NA	ENSMUSG00000026281.15	Dtymk	any_promoter	2.06962	1.34534	1	0	0.51988
chr1	93803825	93803844	CTCF_MA0139.1	7.34005	-	chr1	93803522	93804453	Het,cKO	gene	93803964	93822101	+	start	23	OverlapStart	NA	ENSMUSG00000026283.13	Ing5	any_promoter	6.45514	4.01521	1	1	0.64365
chr1	93825624	93825643	CTCF_MA0139.1	6.90279	-	chr1	93825024	93825692	Het,cKO	gene	93824908	93852348	+	start	450	PeakInsideFeature	NA	ENSMUSG00000073609.9	D2hgdh	any_promoter	1.303	1.23703	0	0	0.05971
chr1	93846144	93846163	CTCF_MA0139.1	12.65979	+	chr1	93845849	93846229	Het	gene	93824908	93852348	+	end	6309	PeakInsideFeature	NA	ENSMUSG00000073609.9	D2hgdh	any_internal	1.17408	1.23389	0	0	-0.05647
chr1	93909414	93909433	CTCF_MA0139.1	12.38704	+	chr1	93909296	93909496	Het	gene	93918310	93942650	+	start	8914	Upstream	NA	ENSMUSG00000093805.7	Gm9994	any_promoter	1.19548	1.39062	0	0	-0.1743
chr1	93912047	93912066	CTCF_MA0139.1	12.65979	+	chr1	93911924	93912184	Het	gene	93918310	93942650	+	start	6256	Upstream	NA	ENSMUSG00000093805.7	Gm9994	any_promoter	1.45582	1.25023	0	0	0.17707
chr1	93978511	93978530	CTCF_MA0139.1	12.38704	+	chr1	93978264	93978579	Het	gene	93975352	93985816	+	center	2163	PeakInsideFeature	NA	ENSMUSG00000099624.1	Gm7889	any_internal	1.40649	1.2992	0	0	0.09233
chr1	93981103	93981122	CTCF_MA0139.1	12.65979	+	chr1	93981019	93981257	Het	gene	93990508	94017147	+	start	9370	Upstream	NA	ENSMUSG00000073608.4	Gm6086	any_promoter	1.45975	1.53296	0	0	-0.05803
chr1	94079216	94079235	CTCF_MA0139.1	10.95527	-	chr1	94079123	94079461	Het,cKO	gene	94038304	94052553	-	start	26739	Upstream	NA	ENSMUSG00000026285.7	Pdcd1	distal_enhancer	2.02218	1.6752	1	0	0.23088
chr1	94079306	94079325	CTCF_MA0139.1	9.00945	-	chr1	94079123	94079461	Het,cKO	gene	94038304	94052553	-	start	26739	Upstream	NA	ENSMUSG00000026285.7	Pdcd1	distal_enhancer	3.00335	2.67867	1	1	0.14812
chr1	95762421	95762440	CTCF_MA0139.1	10.78374	-	chr1	95762283	95762485	Het	gene	95738195	95740293	+	end	22091	Downstream	NA	ENSMUSG00000102718.1	Gm37761	distal_enhancer	2.14437	1.72024	1	0	0.27198
chr1	96846897	96846916	CTCF_MA0139.1	10.09658	+	chr1	96846797	96847005	Het	gene	96816269	96872171	-	center	2681	PeakInsideFeature	NA	ENSMUSG00000040693.7	Slco4c1	any_internal	0.98514	0.49794	0	0	0.67143
chr1	97019163	97019182	CTCF_MA0139.1	13.0371	-	chr1	97019033	97019304	Het	gene	97024680	97025928	+	start	5512	Upstream	NA	ENSMUSG00000044757.7	Gm6430	any_promoter	1.51004	0.92939	0	0	0.54914
chr1	97038758	97038777	CTCF_MA0139.1	14.16842	+	chr1	97038620	97038891	Het	gene	97024680	97025928	+	end	12827	Downstream	NA	ENSMUSG00000044757.7	Gm6430	distal_enhancer	1.42167	1.42181	0	0	-0.00012
chr1	98072255	98072274	CTCF_MA0139.1	10.93517	-	chr1	98072077	98072343	Het	gene	97795113	98095646	-	start	23436	PeakInsideFeature	NA	ENSMUSG00000026335.16	Pam	any_internal	1.3459	0.9638	0	0	0.37482
chr1	98350468	98350487	CTCF_MA0139.1	13.37409	-	chr1	98350339	98350539	Het	NA	NA	NA	NA	NA	NA	NA	NA	NA	NA	NA	1.39579	1.20146	0	0	0.17297
chr1	99774292	99774311	CTCF_MA0139.1	10.12644	+	chr1	99774208	99774438	Het	gene	99772764	100485942	+	start	1559	PeakInsideFeature	NA	ENSMUSG00000067028.11	Cntnap5b	any_internal	0.68266	0.47289	0	0	0.33708
chr1	100224106	100224125	CTCF_MA0139.1	8.80242	-	chr1	100223765	100224225	Het,cKO	gene	99772764	100485942	+	center	94642	PeakInsideFeature	NA	ENSMUSG00000067028.11	Cntnap5b	any_internal	1.02909	1.89986	0	1	-0.71676
chr1	100231636	100231655	CTCF_MA0139.1	6.54286	-	chr1	100231252	100232239	Het,cKO	gene	99772764	100485942	+	center	102392	PeakInsideFeature	NA	ENSMUSG00000067028.11	Cntnap5b	any_internal	1.31809	1.60303	0	0	-0.23083
chr1	100232098	100232117	CTCF_MA0139.1	8.80242	-	chr1	100231252	100232239	Het,cKO	gene	99772764	100485942	+	center	102392	PeakInsideFeature	NA	ENSMUSG00000067028.11	Cntnap5b	any_internal	1.52014	1.91179	0	1	-0.27782
chr1	100557102	100557121	CTCF_MA0139.1	14.37957	+	chr1	100556974	100557243	Het	gene	100597074	100597627	+	start	39966	Upstream	NA	ENSMUSG00000099427.1	Gm18700	distal_enhancer	0.91777	0.86648	0	0	0.06085
chr1	104768939	104768958	CTCF_MA0139.1	7.50848	+	chr1	104768254	104769583	Het,cKO	gene	104768528	104995481	+	start	390	OverlapStart	NA	ENSMUSG00000050840.8	Cdh20	any_promoter	0.78497	0.66559	0	0	0.1643
chr1	104769434	104769453	CTCF_MA0139.1	9.72999	-	chr1	104768254	104769583	Het,cKO	gene	104768528	104995481	+	start	390	OverlapStart	NA	ENSMUSG00000050840.8	Cdh20	any_promoter	1.39017	0.92739	0	0	0.45394
chr1	104944932	104944951	CTCF_MA0139.1	9.06878	-	chr1	104944794	104945088	Het	gene	104768528	104995481	+	end	50540	PeakInsideFeature	NA	ENSMUSG00000050840.8	Cdh20	any_internal	1.36322	0.77341	0	0	0.62049
chr1	104986408	104986427	CTCF_MA0139.1	9.78544	+	chr1	104986271	104986552	Het	gene	104768528	104995481	+	end	9070	PeakInsideFeature	NA	ENSMUSG00000050840.8	Cdh20	any_internal	2.43829	1.35284	1	0	0.72008
chr1	105092691	105092710	CTCF_MA0139.1	9.83945	+	chr1	105092520	105093316	Het	gene	105116453	105127366	+	start	23535	Upstream	NA	ENSMUSG00000099669.1	Gm29012	distal_enhancer	2.30167	1.07968	1	0	0.90341
chr1	105663291	105663310	CTCF_MA0139.1	7.41577	+	chr1	105663186	105664235	Het,cKO	gene	105518421	105663677	-	start	33	OverlapStart	NA	ENSMUSG00000056536.14	Pign	any_promoter	1.35242	0.75554	0	0	0.63491
chr1	105780608	105780627	CTCF_MA0139.1	6.72622	-	chr1	105780527	105781122	Het	gene	105780717	105847981	+	start	107	OverlapStart	NA	ENSMUSG00000026321.7	Tnfrsf11a	any_promoter	1.00921	0.54949	0	0	0.60997
chr1	105780897	105780916	CTCF_MA0139.1	7.30042	+	chr1	105780527	105781122	Het	gene	105780717	105847981	+	start	107	OverlapStart	NA	ENSMUSG00000026321.7	Tnfrsf11a	any_promoter	0.60685	0.72347	0	0	-0.17027
chr1	105844315	105844334	CTCF_MA0139.1	7.89119	-	chr1	105843517	105844608	Het	gene	105780717	105847981	+	end	3919	PeakInsideFeature	NA	ENSMUSG00000026321.7	Tnfrsf11a	any_internal	0.91438	0.54484	0	0	0.51123
chr1	105881162	105881181	CTCF_MA0139.1	8.30457	-	chr1	105880718	105881368	Het,cKO	gene	105887632	105891012	-	end	6589	Downstream	NA	ENSMUSG00000102690.1	Gm37779	distal_enhancer	1.08289	1.3535	0	0	-0.25378
chr1	105891224	105891243	CTCF_MA0139.1	11.8614	+	chr1	105890776	105891388	Het,cKO	gene	105887632	105891012	-	start	70	OverlapStart	NA	ENSMUSG00000102690.1	Gm37779	any_promoter	0.96445	0.92157	0	0	0.04883
chr1	106037145	106037164	CTCF_MA0139.1	10.97356	-	chr1	106036999	106037337	Het	gene	105990405	106034074	+	end	3094	Downstream	NA	ENSMUSG00000038866.15	Zcchc2	distal_enhancer	1.64721	0.46176	0	0	1.32678
chr1	106072195	106072214	CTCF_MA0139.1	6.8527	-	chr1	106071867	106072333	Het	gene	106072583	106075894	-	end	483	Downstream	NA	ENSMUSG00000102501.1	Gm37372	distal_enhancer	0.76422	0.60784	0	0	0.22379
chr1	106171313	106171332	CTCF_MA0139.1	8.73318	+	chr1	106171197	106172041	Het,cKO	gene	106152624	106171524	-	start	95	OverlapStart	NA	ENSMUSG00000101583.1	Gm20753	any_promoter	5.19436	2.95288	1	1	0.75189
chr1	106171717	106171736	CTCF_MA0139.1	7.94964	+	chr1	106171197	106172041	Het,cKO	gene	106152624	106171524	-	start	95	OverlapStart	NA	ENSMUSG00000101583.1	Gm20753	any_promoter	3.69542	4.08412	1	1	-0.13317
chr1	106395712	106395731	CTCF_MA0139.1	13.01623	-	chr1	106395292	106395850	Het,cKO	gene	106171751	106394250	+	end	1321	Downstream	NA	ENSMUSG00000044340.7	Phlpp1	distal_enhancer	1.64983	1.58241	0	0	0.05014
chr1	106511762	106511781	CTCF_MA0139.1	9.47036	+	chr1	106511630	106511901	Het	gene	106538177	106714274	-	end	26412	Downstream	NA	ENSMUSG00000057329.7	Bcl2	distal_enhancer	1.63012	0.86502	0	0	0.71669
chr1	106511798	106511817	CTCF_MA0139.1	7.31058	+	chr1	106511630	106511901	Het	gene	106538177	106714274	-	end	26412	Downstream	NA	ENSMUSG00000057329.7	Bcl2	distal_enhancer	1.30471	1.20983	0	0	0.08658
chr1	106542923	106542942	CTCF_MA0139.1	12.62752	+	chr1	106542766	106542994	Het	gene	106541942	106575045	+	start	938	PeakInsideFeature	NA	ENSMUSG00000054006.14	D630008O14Rik	any_promoter	0.66684	0.35631	0	0	0.54238
chr1	106628916	106628935	CTCF_MA0139.1	7.39607	+	chr1	106628814	106629112	Het	gene	106538177	106714274	-	center	2738	PeakInsideFeature	NA	ENSMUSG00000057329.7	Bcl2	any_internal	1.35762	0.66515	0	0	0.76552
chr1	106630618	106630637	CTCF_MA0139.1	7.9152	+	chr1	106630109	106630650	Het	gene	106538177	106714274	-	center	4154	PeakInsideFeature	NA	ENSMUSG00000057329.7	Bcl2	any_internal	0.75694	0.6357	0	0	0.17161
chr1	106884030	106884049	CTCF_MA0139.1	8.22409	-	chr1	106883918	106884191	Het,cKO	gene	106861172	106883348	+	end	706	Downstream	NA	ENSMUSG00000067006.12	Serpinb5	distal_enhancer	1.2247	1.04994	0	0	0.17272
chr1	106901656	106901675	CTCF_MA0139.1	11.09774	+	chr1	106901518	106901812	Het	gene	106887851	106888897	-	start	12768	Upstream	NA	ENSMUSG00000083613.1	Pou2f3-rs1	distal_enhancer	3.02522	1.89268	1	1	0.5954
chr1	107014690	107014709	CTCF_MA0139.1	11.55166	+	chr1	107014573	107014898	Het	gene	107020136	107025325	-	end	5401	Downstream	NA	ENSMUSG00000084228.1	Gm8080	distal_enhancer	1.04606	1.03904	0	0	0.00741
chr1	107127631	107127650	CTCF_MA0139.1	13.33269	+	chr1	107127564	107127765	Het	gene	107137843	107138569	-	end	10179	Downstream	NA	ENSMUSG00000083884.1	Gm15388	distal_enhancer	1.0656	0.81302	0	0	0.28938
chr1	107243402	107243421	CTCF_MA0139.1	13.33269	+	chr1	107243323	107243546	Het	gene	107153939	107278361	-	center	27284	PeakInsideFeature	NA	ENSMUSG00000073602.10	Serpinb3b	any_internal	1.03471	0.48666	0	0	0.74498
chr1	107481693	107481712	CTCF_MA0139.1	11.75113	-	chr1	107481373	107481847	Het,cKO	gene	107399654	107452689	+	end	28921	Downstream	NA	ENSMUSG00000067001.11	Serpinb7	distal_enhancer	1.2595	1.25051	0	0	0.00821
chr1	107598670	107598689	CTCF_MA0139.1	12.35272	-	chr1	107598535	107598785	Het	gene	107590005	107610484	+	center	1584	PeakInsideFeature	NA	ENSMUSG00000026315.13	Serpinb8	any_internal	1.22574	1.1738	0	0	0.04918
chr1	111634295	111634314	CTCF_MA0139.1	10.93682	-	chr1	111634004	111634366	Het,cKO	NA	NA	NA	NA	NA	NA	NA	NA	NA	NA	NA	1.72832	1.70331	0	0	0.01769
chr1	111864122	111864141	CTCF_MA0139.1	8.09291	+	chr1	111864005	111865241	Het,cKO	gene	111858701	111864918	-	start	295	OverlapStart	NA	ENSMUSG00000038702.6	Dsel	any_promoter	4.993	3.44459	1	1	0.49657
chr1	112378847	112378866	CTCF_MA0139.1	8.66093	-	chr1	112378721	112379028	Het,cKO	gene	112404186	112404855	-	end	25312	Downstream	NA	ENSMUSG00000101054.1	Gm18406	distal_enhancer	1.24169	1.67527	0	0	-0.35265
chr1	112378884	112378903	CTCF_MA0139.1	10.73303	-	chr1	112378721	112379028	Het,cKO	gene	112404186	112404855	-	end	25312	Downstream	NA	ENSMUSG00000101054.1	Gm18406	distal_enhancer	1.22664	1.67978	0	0	-0.36983
chr1	112380149	112380168	CTCF_MA0139.1	7.23275	-	chr1	112379758	112380255	Het,cKO	gene	112404186	112404855	-	end	24180	Downstream	NA	ENSMUSG00000101054.1	Gm18406	distal_enhancer	2.30898	1.39005	1	0	0.61925
chr1	112388971	112388990	CTCF_MA0139.1	8.21927	+	chr1	112388881	112389187	Het	gene	112404186	112404855	-	end	15152	Downstream	NA	ENSMUSG00000101054.1	Gm18406	distal_enhancer	1.42207	0.95122	0	0	0.45333
chr1	112389031	112389050	CTCF_MA0139.1	11.61931	-	chr1	112388881	112389187	Het	gene	112404186	112404855	-	end	15152	Downstream	NA	ENSMUSG00000101054.1	Gm18406	distal_enhancer	0.95994	0.82132	0	0	0.16481
chr1	112451783	112451802	CTCF_MA0139.1	7.08188	-	chr1	112451713	112452000	Het	gene	112467910	112468046	+	start	16054	Upstream	NA	ENSMUSG00000088691.1	Gm22331	distal_enhancer	1.4423	1.12167	0	0	0.28897
chr1	112451843	112451862	CTCF_MA0139.1	12.45293	-	chr1	112451713	112452000	Het	gene	112467910	112468046	+	start	16054	Upstream	NA	ENSMUSG00000088691.1	Gm22331	distal_enhancer	1.7253	1.1326	0	0	0.49249
chr1	112456229	112456248	CTCF_MA0139.1	12.42867	+	chr1	112456107	112456418	Het	gene	112467910	112468046	+	start	11648	Upstream	NA	ENSMUSG00000088691.1	Gm22331	distal_enhancer	1.90407	1.7377	1	0	0.11195
chr1	116477894	116477913	CTCF_MA0139.1	12.39759	-	chr1	116477754	116478044	Het	gene	115684755	116587323	+	end	109424	PeakInsideFeature	NA	ENSMUSG00000070695.4	Cntnap5a	any_internal	1.51566	0.74041	0	0	0.78931
chr1	118012923	118012942	CTCF_MA0139.1	12.70368	-	chr1	118012798	118013106	Het	gene	118008768	118030415	+	start	4184	PeakInsideFeature	NA	ENSMUSG00000100703.6	Gm28358	any_internal	2.07586	1.19022	1	0	0.66433
chr1	118275347	118275366	CTCF_MA0139.1	12.35597	-	chr1	118275224	118275479	Het	gene	118294777	118311739	-	end	19426	Downstream	NA	ENSMUSG00000026374.14	Tsn	distal_enhancer	1.94716	1.38288	1	0	0.41204
chr1	118321742	118321761	CTCF_MA0139.1	15.335	+	chr1	118321514	118322169	Het,cKO	gene	118321838	118333822	+	start	3	OverlapStart	NA	ENSMUSG00000026377.12	Nifk	any_promoter	2.76914	2.36843	1	1	0.20015
chr1	118389559	118389578	CTCF_MA0139.1	6.49205	+	chr1	118388803	118390260	Het,cKO	gene	118389057	118612678	+	start	474	OverlapStart	NA	ENSMUSG00000064302.13	Clasp1	any_promoter	0.80544	0.82076	0	0	-0.01944
chr1	118477083	118477102	CTCF_MA0139.1	8.04119	-	chr1	118476942	118477210	Het	gene	118389057	118612678	+	center	23791	PeakInsideFeature	NA	ENSMUSG00000064302.13	Clasp1	any_internal	1.2382	0.95358	0	0	0.29014
chr1	118498503	118498522	CTCF_MA0139.1	10.28397	-	chr1	118498345	118498648	Het	gene	118389057	118612678	+	center	2371	PeakInsideFeature	NA	ENSMUSG00000064302.13	Clasp1	any_internal	1.38041	0.96859	0	0	0.39897
chr1	118720779	118720798	CTCF_MA0139.1	7.21692	-	chr1	118720754	118720954	Het	gene	118627944	118685168	+	end	35686	Downstream	NA	ENSMUSG00000026380.10	Tfcp2l1	distal_enhancer	0.71353	0.54511	0	0	0.25551
chr1	118759758	118759777	CTCF_MA0139.1	15.37532	-	chr1	118759435	118759898	Het	NA	NA	NA	NA	NA	NA	NA	NA	NA	NA	NA	1.73363	2.01131	0	1	-0.18262
chr1	118772496	118772515	CTCF_MA0139.1	14.40465	-	chr1	118772357	118772634	Het,cKO	gene	118810135	118810453	+	start	37640	Upstream	NA	ENSMUSG00000100040.1	Gm28467	distal_enhancer	0.85491	1.05888	0	0	-0.2302
chr1	118776733	118776752	CTCF_MA0139.1	7.86887	+	chr1	118776578	118777130	Het,cKO	gene	118810135	118810453	+	start	33281	Upstream	NA	ENSMUSG00000100040.1	Gm28467	distal_enhancer	0.68867	0.87375	0	0	-0.24214
chr1	118880979	118880998	CTCF_MA0139.1	7.01424	-	chr1	118880885	118881236	Het,cKO	gene	118834131	119053619	-	end	46929	PeakInsideFeature	NA	ENSMUSG00000048402.14	Gli2	any_internal	1.1293	0.80677	0	0	0.36199
chr1	119002063	119002082	CTCF_MA0139.1	6.3134	+	chr1	119001811	119002149	Het	gene	118834131	119053619	-	start	51639	PeakInsideFeature	NA	ENSMUSG00000048402.14	Gli2	any_internal	0.59383	0.87606	0	0	-0.38676
chr1	119075077	119075096	CTCF_MA0139.1	11.03831	+	chr1	119074954	119075154	Het	gene	119058468	119059848	+	end	15206	Downstream	NA	ENSMUSG00000097408.1	Gm26831	distal_enhancer	0.76945	0.55004	0	0	0.32307
chr1	119082797	119082816	CTCF_MA0139.1	10.38772	-	chr1	119082502	119082835	Het	gene	119058468	119059848	+	end	22820	Downstream	NA	ENSMUSG00000097408.1	Gm26831	distal_enhancer	1.34979	1.1603	0	0	0.17332
chr1	119083843	119083862	CTCF_MA0139.1	12.12443	-	chr1	119083533	119083927	Het	gene	119058468	119059848	+	end	23882	Downstream	NA	ENSMUSG00000097408.1	Gm26831	distal_enhancer	1.5165	1.72372	0	0	-0.15391
chr1	119120004	119120023	CTCF_MA0139.1	10.52952	-	chr1	119119976	119120228	Het	gene	119157585	119158565	+	start	37483	Upstream	NA	ENSMUSG00000096939.1	Gm8321	distal_enhancer	0.64552	0.5748	0	0	0.10926
chr1	119120103	119120122	CTCF_MA0139.1	9.63806	-	chr1	119119976	119120228	Het	gene	119157585	119158565	+	start	37483	Upstream	NA	ENSMUSG00000096939.1	Gm8321	distal_enhancer	0.86888	0.8023	0	0	0.08285
chr1	119525670	119525689	CTCF_MA0139.1	8.41545	+	chr1	119525660	119526536	Het,cKO	gene	119526159	119528983	+	start	61	OverlapStart	NA	ENSMUSG00000098923.1	Tmem185b	any_promoter	0.50242	0.6651	0	0	-0.25921
chr1	119649081	119649100	CTCF_MA0139.1	6.31498	+	chr1	119648526	119649173	Het,cKO	gene	119545036	119649000	-	start	151	OverlapStart	NA	ENSMUSG00000026383.14	Epb41l5	any_promoter	1.63975	1.40948	0	0	0.17993
chr1	119837561	119837580	CTCF_MA0139.1	6.71733	+	chr1	119837076	119837913	Het,cKO	gene	119652466	119837613	-	start	119	OverlapStart	NA	ENSMUSG00000026384.13	Ptpn4	any_promoter	3.72151	3.96216	1	1	-0.08336
chr1	119997845	119997864	CTCF_MA0139.1	10.71216	-	chr1	119996964	119997962	Het,cKO	gene	119923340	119997234	-	start	229	OverlapStart	NA	ENSMUSG00000036962.12	Cfap221	any_promoter	0.6717	0.60805	0	0	0.09529
chr1	120033182	120033201	CTCF_MA0139.1	11.21962	+	chr1	120033010	120033363	Het,cKO	gene	120006893	120063536	+	center	2028	PeakInsideFeature	NA	ENSMUSG00000026387.15	Sctr	any_internal	1.47501	1.15611	0	0	0.28148
chr1	120093645	120093664	CTCF_MA0139.1	6.63377	+	chr1	120093586	120093876	Het	gene	120113279	120121078	-	end	19548	Downstream	NA	ENSMUSG00000026385.16	Dbi	distal_enhancer	0.95704	0.66635	0	0	0.37126
chr1	120093711	120093730	CTCF_MA0139.1	12.02436	-	chr1	120093586	120093876	Het	gene	120113279	120121078	-	end	19548	Downstream	NA	ENSMUSG00000026385.16	Dbi	distal_enhancer	1.00123	0.86764	0	0	0.15328
chr1	120120505	120120524	CTCF_MA0139.1	7.14944	+	chr1	120120324	120121588	Het,cKO	gene	120113279	120121078	-	start	122	OverlapStart	NA	ENSMUSG00000026385.16	Dbi	any_promoter	0.76362	0.55746	0	0	0.30317
chr1	120197349	120197368	CTCF_MA0139.1	14.55394	+	chr1	120197239	120197522	Het	gene	120190756	120272705	-	end	6624	PeakInsideFeature	NA	ENSMUSG00000026389.16	Steap3	any_internal	1.51914	1.18285	0	0	0.29061
chr1	120469085	120469104	CTCF_MA0139.1	9.74129	-	chr1	120468959	120469231	Het	gene	120474537	120505024	-	end	5442	Downstream	NA	ENSMUSG00000026390.7	Marco	distal_enhancer	0.89797	0.70849	0	0	0.24305
chr1	120586652	120586671	CTCF_MA0139.1	8.23668	+	chr1	120586554	120586792	Het	gene	120602417	120607992	+	start	15744	Upstream	NA	ENSMUSG00000058665.8	En1	distal_enhancer	1.11389	0.58199	0	0	0.66631
chr1	120686056	120686075	CTCF_MA0139.1	7.65321	-	chr1	120685871	120686196	Het	gene	120621739	120690403	+	end	4370	PeakInsideFeature	NA	ENSMUSG00000099957.3	2610027F03Rik	any_internal	1.13791	1.47566	0	0	-0.29985
chr1	120859897	120859916	CTCF_MA0139.1	9.69543	-	chr1	120859101	120860192	Het,cKO	gene	120847988	120857486	-	start	2160	Upstream	NA	ENSMUSG00000099336.1	Gm29348	any_promoter	1.62885	1.67325	0	0	-0.03243
chr1	121441240	121441259	CTCF_MA0139.1	8.84146	+	chr1	121441095	121441404	Het	gene	121431048	121506460	+	start	10201	PeakInsideFeature	NA	ENSMUSG00000026339.18	Ccdc93	any_internal	1.05416	1.12208	0	0	-0.0694
chr1	121441263	121441282	CTCF_MA0139.1	6.65498	+	chr1	121441095	121441404	Het	gene	121431048	121506460	+	start	10201	PeakInsideFeature	NA	ENSMUSG00000026339.18	Ccdc93	any_internal	1.05416	1.12208	0	0	-0.0694
chr1	121490438	121490457	CTCF_MA0139.1	9.15603	-	chr1	121490294	121490554	Het	gene	121489295	121493203	-	center	825	PeakInsideFeature	NA	ENSMUSG00000085857.1	Gm15392	any_internal	0.94587	1.50124	0	0	-0.52336
chr1	121568035	121568054	CTCF_MA0139.1	9.53556	-	chr1	121567549	121568385	Het,cKO	gene	121553834	121567989	-	start	22	OverlapStart	NA	ENSMUSG00000001674.11	Ddx18	any_promoter	3.60068	3.41547	1	1	0.06974
chr1	121601295	121601314	CTCF_MA0139.1	11.38417	+	chr1	121601156	121601375	Het	gene	121553834	121567989	-	start	33276	Upstream	NA	ENSMUSG00000001674.11	Ddx18	distal_enhancer	1.14154	1.28737	0	0	-0.13684
chr1	123221431	123221450	CTCF_MA0139.1	9.75177	-	chr1	123220664	123221538	Het,cKO	gene	123205148	123205265	+	end	15836	Downstream	NA	ENSMUSG00000100405.1	Gm28911	distal_enhancer	1.49078	1.01966	0	0	0.43359
chr1	124718305	124718324	CTCF_MA0139.1	11.50009	+	chr1	124718140	124718459	Het	gene	124505756	124846039	-	center	42402	PeakInsideFeature	NA	ENSMUSG00000100851.1	Gm28928	any_internal	1.42871	1.19796	0	0	0.20364
chr1	125370972	125370991	CTCF_MA0139.1	14.78789	+	chr1	125370854	125371116	Het,cKO	gene	125392904	125435727	-	end	21919	Downstream	NA	ENSMUSG00000026341.16	Actr3	distal_enhancer	1.93542	2.07712	1	1	-0.08775
chr1	125560971	125560990	CTCF_MA0139.1	8.01268	+	chr1	125560194	125561546	Het,cKO	gene	125560594	125595820	+	start	276	OverlapStart	NA	ENSMUSG00000026342.10	Slc35f5	any_promoter	5.67767	6.62884	1	1	-0.21223
chr1	125561000	125561019	CTCF_MA0139.1	6.25693	+	chr1	125560194	125561546	Het,cKO	gene	125560594	125595820	+	start	276	OverlapStart	NA	ENSMUSG00000026342.10	Slc35f5	any_promoter	5.14414	6.62884	1	1	-0.34655
chr1	125561062	125561081	CTCF_MA0139.1	7.41235	-	chr1	125560194	125561546	Het,cKO	gene	125560594	125595820	+	start	276	OverlapStart	NA	ENSMUSG00000026342.10	Slc35f5	any_promoter	5.84043	4.45027	1	1	0.36868
chr1	125607605	125607624	CTCF_MA0139.1	16.54885	+	chr1	125607471	125607797	Het,cKO	gene	125560594	125595820	+	end	11814	Downstream	NA	ENSMUSG00000026342.10	Slc35f5	distal_enhancer	2.03465	1.7054	1	0	0.2169
chr1	125676793	125676812	CTCF_MA0139.1	8.23152	+	chr1	125676614	125677084	Het	gene	125676994	125873862	+	start	145	OverlapStart	NA	ENSMUSG00000026343.6	Gpr39	any_promoter	0.57285	0.60592	0	0	-0.05223
chr1	125729816	125729835	CTCF_MA0139.1	10.50696	+	chr1	125729764	125730001	Het	gene	125676994	125873862	+	center	45546	PeakInsideFeature	NA	ENSMUSG00000026343.6	Gpr39	any_internal	0.99065	0.37178	0	0	0.91785
chr1	125789961	125789980	CTCF_MA0139.1	12.53093	+	chr1	125789831	125790075	Het,cKO	gene	125676994	125873862	+	center	14525	PeakInsideFeature	NA	ENSMUSG00000026343.6	Gpr39	any_internal	1.11647	0.96053	0	0	0.16528
chr1	125910681	125910700	CTCF_MA0139.1	12.68675	+	chr1	125910510	125910844	Het,cKO	gene	125867621	125913101	-	start	2424	PeakInsideFeature	NA	ENSMUSG00000026344.9	Lypd1	any_internal	1.80137	1.65913	0	0	0.09993
chr1	126408076	126408095	CTCF_MA0139.1	10.65675	-	chr1	126407949	126408149	Het	gene	125913619	126830799	-	center	35840	PeakInsideFeature	NA	ENSMUSG00000049690.15	Nckap5	any_internal	1.21357	1.13484	0	0	0.07582
chr1	126431823	126431842	CTCF_MA0139.1	12.67431	-	chr1	126431594	126431999	Het,cKO	gene	125913619	126830799	-	center	59587	PeakInsideFeature	NA	ENSMUSG00000049690.15	Nckap5	any_internal	1.31833	0.6163	0	0	0.80447
chr1	126738436	126738455	CTCF_MA0139.1	7.63681	+	chr1	126737685	126738589	Het,cKO	gene	125913619	126830799	-	start	92662	PeakInsideFeature	NA	ENSMUSG00000049690.15	Nckap5	any_internal	0.97241	0.87459	0	0	0.11317
chr1	126931914	126931933	CTCF_MA0139.1	7.74661	-	chr1	126931783	126932097	Het,cKO	NA	NA	NA	NA	NA	NA	NA	NA	NA	NA	NA	1.63947	1.30577	0	0	0.26872
chr1	126993483	126993502	CTCF_MA0139.1	12.51126	-	chr1	126993321	126993654	Het,cKO	NA	NA	NA	NA	NA	NA	NA	NA	NA	NA	NA	2.19919	1.97704	1	1	0.13296
chr1	127212955	127212974	CTCF_MA0139.1	7.53594	+	chr1	127212844	127213087	Het	gene	127205014	127488336	+	start	7951	PeakInsideFeature	NA	ENSMUSG00000036155.13	Mgat5	any_internal	0.99215	0.63238	0	0	0.46062
chr1	127409795	127409814	CTCF_MA0139.1	10.72041	-	chr1	127409461	127409838	Het	gene	127205014	127488336	+	center	62974	PeakInsideFeature	NA	ENSMUSG00000036155.13	Mgat5	any_internal	0.63725	0.94847	0	0	-0.4046
chr1	127459189	127459208	CTCF_MA0139.1	10.1139	-	chr1	127459009	127459427	Het	gene	127205014	127488336	+	end	29118	PeakInsideFeature	NA	ENSMUSG00000036155.13	Mgat5	any_internal	1.10209	0.92274	0	0	0.19389
chr1	127868801	127868820	CTCF_MA0139.1	7.23052	+	chr1	127868516	127869226	Het,cKO	gene	127868772	127943868	+	start	99	OverlapStart	NA	ENSMUSG00000036104.11	Rab3gap1	any_promoter	1.90322	2.58752	1	1	-0.38651
chr1	128102842	128102861	CTCF_MA0139.1	6.63643	+	chr1	128102350	128103975	Het,cKO	gene	127954183	128103047	-	start	115	OverlapStart	NA	ENSMUSG00000036086.16	Zranb3	any_promoter	2.56256	3.1973	1	1	-0.28675
chr1	128103723	128103742	CTCF_MA0139.1	6.35335	-	chr1	128102350	128103975	Het,cKO	gene	127954183	128103047	-	start	115	OverlapStart	NA	ENSMUSG00000036086.16	Zranb3	any_promoter	1.0058	1.12746	0	0	-0.12628
chr1	128244454	128244473	CTCF_MA0139.1	6.80975	+	chr1	128243740	128244975	Het,cKO	gene	128243963	128279378	+	start	394	OverlapStart	NA	ENSMUSG00000026353.9	Ubxn4	any_promoter	1.59922	1.62965	0	0	-0.02265
chr1	128359323	128359342	CTCF_MA0139.1	6.75585	+	chr1	128359084	128360007	Het,cKO	gene	128331589	128359664	-	start	119	OverlapStart	NA	ENSMUSG00000026355.11	Mcm6	any_promoter	1.23524	0.69966	0	0	0.60705
chr1	128592634	128592653	CTCF_MA0139.1	9.88925	+	chr1	128592176	128592779	Het,cKO	gene	128588198	128592293	-	start	184	OverlapStart	NA	ENSMUSG00000045382.6	Cxcr4	any_promoter	2.36128	2.77278	1	1	-0.20569
chr1	128824405	128824424	CTCF_MA0139.1	14.30717	-	chr1	128824276	128824485	Het	gene	128770598	128774421	-	start	49959	Upstream	NA	ENSMUSG00000097283.1	Gm26686	distal_enhancer	1.4339	1.06296	0	0	0.3419
chr1	128832776	128832795	CTCF_MA0139.1	11.81695	-	chr1	128832647	128832926	Het	NA	NA	NA	NA	NA	NA	NA	NA	NA	NA	NA	1.81783	1.69147	0	0	0.08772
chr1	128875442	128875461	CTCF_MA0139.1	13.1066	+	chr1	128875338	128875611	Het,cKO	gene	128885908	128886019	-	end	10434	Downstream	NA	ENSMUSG00000064737.1	Gm23056	distal_enhancer	1.10529	1.08954	0	0	0.01598
chr1	129148944	129148963	CTCF_MA0139.1	6.23227	+	chr1	129148786	129149231	Het,cKO	NA	NA	NA	NA	NA	NA	NA	NA	NA	NA	NA	0.71104	1.41507	0	0	-0.74856
chr1	129244491	129244510	CTCF_MA0139.1	7.58165	-	chr1	129244355	129244600	Het	gene	129273301	130219278	+	start	28824	Upstream	NA	ENSMUSG00000042581.14	Thsd7b	distal_enhancer	1.6382	1.69638	0	0	-0.04215
chr1	129273392	129273411	CTCF_MA0139.1	9.05354	+	chr1	129272957	129273893	Het,cKO	gene	129273301	130219278	+	start	124	OverlapStart	NA	ENSMUSG00000042581.14	Thsd7b	any_promoter	1.90502	1.03177	1	0	0.71725
chr1	130167447	130167466	CTCF_MA0139.1	10.72041	+	chr1	130167412	130167635	Het	gene	129273301	130219278	+	end	51755	PeakInsideFeature	NA	ENSMUSG00000042581.14	Thsd7b	any_internal	0.82054	0.73907	0	0	0.10652
chr1	130192839	130192858	CTCF_MA0139.1	6.96091	-	chr1	130192686	130192943	Het	gene	130195979	130196388	+	start	3165	Upstream	NA	ENSMUSG00000100623.1	Gm29428	any_promoter	1.23108	1.02097	0	0	0.2094
chr1	130274656	130274675	CTCF_MA0139.1	11.97547	-	chr1	130274474	130274816	Het,cKO	gene	130269949	130281258	-	center	958	PeakInsideFeature	NA	ENSMUSG00000086633.1	Gm16081	any_internal	1.3104	1.5614	0	0	-0.20609
chr1	130350477	130350496	CTCF_MA0139.1	13.63811	-	chr1	130350305	130350553	Het	gene	130388536	130423009	-	end	38107	Downstream	NA	ENSMUSG00000026401.15	Cd55b	distal_enhancer	2.30893	0.76464	1	0	1.27405
chr1	130372328	130372347	CTCF_MA0139.1	10.13736	-	chr1	130372178	130372409	Het	gene	130388536	130423009	-	end	16243	Downstream	NA	ENSMUSG00000026401.15	Cd55b	distal_enhancer	1.37008	1.309	0	0	0.05297
chr1	130462519	130462538	CTCF_MA0139.1	9.07975	-	chr1	130462167	130463125	Het,cKO	gene	130462575	130557075	+	start	71	OverlapStart	NA	ENSMUSG00000085526.1	Gm16083	any_promoter	3.29487	3.78055	1	1	-0.18168
chr1	130550823	130550842	CTCF_MA0139.1	9.42981	+	chr1	130550590	130550970	Het	gene	130462575	130557075	+	end	6295	PeakInsideFeature	NA	ENSMUSG00000085526.1	Gm16083	any_internal	0.46726	0.81403	0	0	-0.52425
chr1	130634187	130634206	CTCF_MA0139.1	7.97237	-	chr1	130634040	130634326	Het,cKO	gene	130576712	130629621	-	start	4562	Upstream	NA	ENSMUSG00000042554.10	Zp3r	any_promoter	2.18282	1.4206	1	0	0.52293
chr1	130717143	130717162	CTCF_MA0139.1	6.29296	-	chr1	130716970	130717811	Het,cKO	gene	130717326	130724358	+	start	64	OverlapStart	NA	ENSMUSG00000046404.5	Yod1	any_promoter	0.52245	0.58686	0	0	-0.10579
chr1	130732121	130732140	CTCF_MA0139.1	7.08606	+	chr1	130731699	130732157	Het,cKO	gene	130731975	130744622	+	start	47	OverlapStart	NA	ENSMUSG00000042510.7	AA986860	any_promoter	0.66118	0.48605	0	0	0.28234
chr1	130784309	130784328	CTCF_MA0139.1	11.70538	-	chr1	130783977	130784411	Het	gene	130766383	130784433	+	end	239	PeakInsideFeature	NA	ENSMUSG00000100106.1	Gm28856	any_internal	1.32282	0.8779	0	0	0.45433
chr1	130797146	130797165	CTCF_MA0139.1	8.89344	+	chr1	130797053	130797253	Het	gene	130800901	130814740	+	start	3748	Upstream	NA	ENSMUSG00000026415.11	Fcamr	any_promoter	0.84865	0.88965	0	0	-0.04957
chr1	131053447	131053466	CTCF_MA0139.1	12.32528	-	chr1	131053372	131053593	Het	gene	131053699	131097826	-	end	217	Downstream	NA	ENSMUSG00000016528.10	Mapkapk2	distal_enhancer	1.49224	0.84932	0	0	0.6303
chr1	131181820	131181839	CTCF_MA0139.1	12.21655	+	chr1	131181707	131182021	Het	gene	131176409	131245258	-	end	5455	PeakInsideFeature	NA	ENSMUSG00000026430.15	Rassf5	any_internal	1.14484	1.17495	0	0	-0.02927
chr1	131245135	131245154	CTCF_MA0139.1	6.3243	+	chr1	131244649	131245500	Het,cKO	gene	131176409	131245258	-	start	184	OverlapStart	NA	ENSMUSG00000026430.15	Rassf5	any_promoter	0.77256	0.79625	0	0	-0.03083
chr1	131270158	131270177	CTCF_MA0139.1	7.26579	-	chr1	131270071	131270476	Het	gene	131254342	131279606	-	center	3299	PeakInsideFeature	NA	ENSMUSG00000042349.13	Ikbke	any_internal	0.64027	0.79802	0	0	-0.21856
chr1	131270404	131270423	CTCF_MA0139.1	15.29002	-	chr1	131270071	131270476	Het	gene	131254342	131279606	-	center	3299	PeakInsideFeature	NA	ENSMUSG00000042349.13	Ikbke	any_internal	1.02405	1.4169	0	0	-0.36893
chr1	131555317	131555336	CTCF_MA0139.1	11.43467	-	chr1	131555167	131555454	Het	gene	131527902	131539872	+	end	15438	Downstream	NA	ENSMUSG00000055184.4	Fam72a	distal_enhancer	1.47028	1.58267	0	0	-0.08764
chr1	131566335	131566354	CTCF_MA0139.1	6.59401	-	chr1	131566187	131566489	Het	gene	131527902	131539872	+	end	26466	Downstream	NA	ENSMUSG00000055184.4	Fam72a	distal_enhancer	0.78065	1.35971	0	0	-0.608
chr1	131657955	131657974	CTCF_MA0139.1	7.50656	+	chr1	131657911	131658392	Het,cKO	gene	131638305	131675505	+	center	1246	PeakInsideFeature	NA	ENSMUSG00000004552.16	Ctse	any_internal	0.5209	0.6893	0	0	-0.26217
chr1	131658279	131658298	CTCF_MA0139.1	13.3313	-	chr1	131657911	131658392	Het,cKO	gene	131638305	131675505	+	center	1246	PeakInsideFeature	NA	ENSMUSG00000004552.16	Ctse	any_internal	0.96858	1.30285	0	0	-0.3318
chr1	131712464	131712483	CTCF_MA0139.1	8.38773	+	chr1	131712422	131712670	Het	gene	131688694	131715439	+	end	2893	PeakInsideFeature	NA	ENSMUSG00000052688.12	Rab7b	any_internal	0.47897	0.48524	0	0	-0.01122
chr1	131712612	131712631	CTCF_MA0139.1	15.25882	+	chr1	131712422	131712670	Het	gene	131688694	131715439	+	end	2893	PeakInsideFeature	NA	ENSMUSG00000052688.12	Rab7b	any_internal	0.96136	0.97246	0	0	-0.0124
chr1	131797639	131797658	CTCF_MA0139.1	7.43468	-	chr1	131797220	131797747	Het,cKO	gene	131797380	131821473	+	start	103	OverlapStart	NA	ENSMUSG00000042251.12	Pm20d1	any_promoter	1.3673	0.97642	0	0	0.37912
chr1	132008207	132008226	CTCF_MA0139.1	7.47453	+	chr1	132007186	132008429	Het,cKO	gene	132007606	132032612	+	start	201	OverlapStart	NA	ENSMUSG00000026436.15	Elk4	any_promoter	0.60556	0.45564	0	0	0.2537
chr1	132046569	132046588	CTCF_MA0139.1	6.38679	-	chr1	132046222	132046641	Het	gene	132022805	132068062	-	center	998	PeakInsideFeature	NA	ENSMUSG00000059149.17	Mfsd4a	any_internal	1.20471	0.64248	0	0	0.66143
chr1	132067690	132067709	CTCF_MA0139.1	10.05816	+	chr1	132067574	132068067	Het	gene	132022805	132068062	-	start	242	OverlapStart	NA	ENSMUSG00000059149.17	Mfsd4a	any_promoter	0.49359	0.72164	0	0	-0.35489
chr1	132155940	132155959	CTCF_MA0139.1	13.88622	-	chr1	132155911	132156111	Het	gene	132139503	132142800	+	end	13211	Downstream	NA	ENSMUSG00000099874.1	Gm29629	distal_enhancer	0.71623	0.81655	0	0	-0.13281
chr1	132157540	132157559	CTCF_MA0139.1	13.56972	+	chr1	132157488	132157748	Het	gene	132139503	132142800	+	end	14818	Downstream	NA	ENSMUSG00000099874.1	Gm29629	distal_enhancer	0.80802	1.01545	0	0	-0.24272
chr1	132191844	132191863	CTCF_MA0139.1	6.96083	-	chr1	132191774	132191974	Het	gene	132191430	132259227	+	start	444	PeakInsideFeature	NA	ENSMUSG00000079330.8	Lemd1	any_promoter	0.84924	0.42428	0	0	0.64876
chr1	132312831	132312850	CTCF_MA0139.1	6.74568	+	chr1	132312796	132312996	Het	gene	132316125	132333488	+	start	3229	Upstream	NA	ENSMUSG00000009772.15	Nuak2	any_promoter	0.94101	0.64717	0	0	0.38131
chr1	132367751	132367770	CTCF_MA0139.1	11.3376	+	chr1	132367640	132367992	Het	gene	132356314	132391281	-	center	5981	PeakInsideFeature	NA	ENSMUSG00000042066.15	Tmcc2	any_internal	0.98147	0.73044	0	0	0.30806
chr1	132417534	132417553	CTCF_MA0139.1	8.20799	+	chr1	132417249	132418172	Het,cKO	gene	132417554	132466958	+	start	156	OverlapStart	NA	ENSMUSG00000042046.15	Dstyk	any_promoter	1.56085	1.69341	0	0	-0.09805
chr1	132417930	132417949	CTCF_MA0139.1	6.86946	+	chr1	132417249	132418172	Het,cKO	gene	132417554	132466958	+	start	156	OverlapStart	NA	ENSMUSG00000042046.15	Dstyk	any_promoter	1.05705	1.03868	0	0	0.01932
chr1	132741797	132741816	CTCF_MA0139.1	6.99221	-	chr1	132741674	132742007	Het	gene	132564689	132741797	-	start	43	OverlapStart	NA	ENSMUSG00000026442.14	Nfasc	any_promoter	0.84988	0.68189	0	0	0.22279
chr1	132758778	132758797	CTCF_MA0139.1	11.5151	+	chr1	132758725	132759227	Het	gene	132564689	132741797	-	start	17179	Upstream	NA	ENSMUSG00000026442.14	Nfasc	distal_enhancer	1.52636	1.12296	0	0	0.35475
chr1	133039733	133039752	CTCF_MA0139.1	11.66286	+	chr1	133039621	133039823	Het	gene	133045666	133108687	+	start	5944	Upstream	NA	ENSMUSG00000026447.16	Pik3c2b	any_promoter	0.62404	0.37718	0	0	0.4351
chr1	133087826	133087845	CTCF_MA0139.1	13.52039	-	chr1	133087708	133087908	Het	gene	133045666	133108687	+	center	10632	PeakInsideFeature	NA	ENSMUSG00000026447.16	Pik3c2b	any_internal	1.27561	0.9634	0	0	0.31323
chr1	133181130	133181149	CTCF_MA0139.1	7.25152	+	chr1	133180967	133181450	Het,cKO	gene	133181320	133303435	+	start	112	OverlapStart	NA	ENSMUSG00000041757.15	Plekha6	any_promoter	0.90044	1.25444	0	0	-0.36634
chr1	133251619	133251638	CTCF_MA0139.1	7.81098	-	chr1	133251569	133251846	Het	gene	133250397	133269808	-	end	1310	PeakInsideFeature	NA	ENSMUSG00000101693.1	Gm19461	any_internal	0.65769	0.44137	0	0	0.35906
chr1	133434577	133434596	CTCF_MA0139.1	7.3674	+	chr1	133434520	133434940	Het	gene	133382302	133424377	-	start	10353	Upstream	NA	ENSMUSG00000070643.11	Sox13	distal_enhancer	0.62112	0.17716	0	0	0.91506
chr1	133492914	133492933	CTCF_MA0139.1	8.28849	-	chr1	133492754	133493732	Het,cKO	gene	133529478	133530270	+	start	36235	Upstream	NA	ENSMUSG00000101004.1	Gm8596	distal_enhancer	1.02666	1.08701	0	0	-0.06306
chr1	133493092	133493111	CTCF_MA0139.1	7.88017	-	chr1	133492754	133493732	Het,cKO	gene	133529478	133530270	+	start	36235	Upstream	NA	ENSMUSG00000101004.1	Gm8596	distal_enhancer	0.59521	1.06301	0	0	-0.59345
chr1	133736427	133736446	CTCF_MA0139.1	9.67256	+	chr1	133736274	133736484	Het	gene	133726557	133726645	-	start	9734	Upstream	NA	ENSMUSG00000098606.1	Mir6903	any_promoter	0.63848	1.08389	0	0	-0.54865
chr1	133965256	133965275	CTCF_MA0139.1	10.21963	-	chr1	133965201	133965701	Het,cKO	gene	133962161	133971938	+	center	1598	PeakInsideFeature	NA	ENSMUSG00000100987.1	Gm1627	any_internal	0.55122	0.68696	0	0	-0.20798
chr1	134151840	134151859	CTCF_MA0139.1	12.40398	+	chr1	134151785	134151985	Het	gene	134111241	134151540	+	end	345	Downstream	NA	ENSMUSG00000026450.14	Chit1	distal_enhancer	0.65333	1.04012	0	0	-0.481
chr1	134244373	134244392	CTCF_MA0139.1	6.81332	-	chr1	134244092	134244544	Het	gene	134199222	134235431	-	start	8887	Upstream	NA	ENSMUSG00000042429.8	Adora1	any_promoter	0.92107	0.67318	0	0	0.32027
chr1	134495171	134495190	CTCF_MA0139.1	6.86829	+	chr1	134494448	134495267	Het,cKO	gene	134494647	134508774	+	start	210	OverlapStart	NA	ENSMUSG00000042229.9	Rabif	any_promoter	0.72871	0.88617	0	0	-0.20108
chr1	134518788	134518807	CTCF_MA0139.1	7.81991	+	chr1	134518656	134519134	Het	gene	134518080	134518563	+	start	815	Downstream	NA	ENSMUSG00000096712.1	Gm15454	any_promoter	1.22821	1.20651	0	0	0.02031
chr1	134747977	134747996	CTCF_MA0139.1	8.67765	-	chr1	134747406	134748040	Het	gene	134646676	134762593	+	end	14870	PeakInsideFeature	NA	ENSMUSG00000026452.15	Syt2	any_internal	0.52792	0.61001	0	0	-0.1327
chr1	134775076	134775095	CTCF_MA0139.1	6.5282	-	chr1	134774993	134775304	Het	gene	134754657	134955942	-	end	20491	PeakInsideFeature	NA	ENSMUSG00000073557.11	Ppp1r12b	any_internal	1.10502	0.14772	0	0	1.59877
chr1	134962638	134962657	CTCF_MA0139.1	6.76307	+	chr1	134962101	134962778	Het,cKO	gene	134962564	134974162	+	start	125	OverlapStart	NA	ENSMUSG00000026429.8	Ube2t	any_promoter	0.92754	1.02944	0	0	-0.11292
chr1	135019193	135019212	CTCF_MA0139.1	6.22166	-	chr1	135019131	135019337	Het	gene	134983300	135105276	-	center	25054	PeakInsideFeature	NA	ENSMUSG00000042793.13	Lgr6	any_internal	0.44688	0.61598	0	0	-0.28608
chr1	135106144	135106163	CTCF_MA0139.1	12.3038	-	chr1	135106049	135106281	Het	gene	134983300	135105276	-	start	889	Upstream	NA	ENSMUSG00000042793.13	Lgr6	any_promoter	0.97833	0.56435	0	0	0.55183
chr1	135108802	135108821	CTCF_MA0139.1	11.88517	-	chr1	135108735	135108952	Het	gene	135108960	135113378	+	start	117	Upstream	NA	ENSMUSG00000097988.1	Gm10535	any_promoter	1.20628	2.02168	0	1	-0.61617
chr1	135110274	135110293	CTCF_MA0139.1	9.71673	+	chr1	135110087	135110313	Het	gene	134983300	135105276	-	start	4924	Upstream	NA	ENSMUSG00000042793.13	Lgr6	any_promoter	0.73	0.67479	0	0	0.07761
chr1	135154569	135154588	CTCF_MA0139.1	10.27509	+	chr1	135154398	135154729	Het,cKO	gene	135150665	135150766	-	start	3797	Upstream	NA	ENSMUSG00000087721.1	Gm26280	any_promoter	1.24389	1.40268	0	0	-0.13917
chr1	135172112	135172131	CTCF_MA0139.1	12.99301	+	chr1	135172075	135172573	Het,cKO	gene	135160233	135167681	-	start	4643	Upstream	NA	ENSMUSG00000026424.8	Gpr37l1	any_promoter	0.70106	0.6236	0	0	0.11334
chr1	135172541	135172560	CTCF_MA0139.1	6.47708	-	chr1	135172075	135172573	Het,cKO	gene	135160233	135167681	-	start	4643	Upstream	NA	ENSMUSG00000026424.8	Gpr37l1	any_promoter	0.21438	0.80638	0	0	-1.06994
chr1	135199202	135199221	CTCF_MA0139.1	6.36608	-	chr1	135198993	135199447	Het	gene	135160233	135167681	-	start	31539	Upstream	NA	ENSMUSG00000026424.8	Gpr37l1	distal_enhancer	0.49368	1.07889	0	0	-0.7787
chr1	135259277	135259296	CTCF_MA0139.1	15.52071	-	chr1	135259083	135259358	Het	gene	135253574	135258568	-	start	652	Upstream	NA	ENSMUSG00000003051.13	Elf3	any_promoter	1.96706	1.09696	1	0	0.6891
chr1	135368388	135368407	CTCF_MA0139.1	10.48921	-	chr1	135368213	135368531	Het,cKO	gene	135324806	135368065	+	end	307	Downstream	NA	ENSMUSG00000048096.7	Lmod1	distal_enhancer	1.01258	1.40057	0	0	-0.36766
chr1	135369267	135369286	CTCF_MA0139.1	9.58622	-	chr1	135369069	135369372	Het	gene	135324806	135368065	+	end	1155	Downstream	NA	ENSMUSG00000048096.7	Lmod1	distal_enhancer	0.70641	0.75551	0	0	-0.06715
chr1	135430577	135430596	CTCF_MA0139.1	8.39224	-	chr1	135430133	135430890	Het,cKO	gene	135382311	135430499	-	start	12	OverlapStart	NA	ENSMUSG00000041879.13	Ipo9	any_promoter	0.54968	0.85364	0	0	-0.43067
chr1	135540495	135540514	CTCF_MA0139.1	11.95252	-	chr1	135540353	135540562	Het	gene	135434579	135607295	-	center	19520	PeakInsideFeature	NA	ENSMUSG00000009418.15	Nav1	any_internal	0.75881	0.84335	0	0	-0.10845
chr1	135544938	135544957	CTCF_MA0139.1	7.79958	+	chr1	135544817	135545017	Het	gene	135434579	135607295	-	center	23980	PeakInsideFeature	NA	ENSMUSG00000009418.15	Nav1	any_internal	0.64974	0.7627	0	0	-0.15833
chr1	135579294	135579313	CTCF_MA0139.1	6.3452	+	chr1	135579114	135579405	Het	gene	135584772	135599948	+	start	5513	Upstream	NA	ENSMUSG00000054412.5	Gm4793	any_promoter	0.95367	1.52897	0	0	-0.53628
chr1	135579350	135579369	CTCF_MA0139.1	9.07519	-	chr1	135579114	135579405	Het	gene	135584772	135599948	+	start	5513	Upstream	NA	ENSMUSG00000054412.5	Gm4793	any_promoter	0.99186	1.43844	0	0	-0.42153
chr1	135699545	135699564	CTCF_MA0139.1	10.58118	-	chr1	135699419	135699619	Het	gene	135606446	135688105	-	start	11414	Upstream	NA	ENSMUSG00000090399.1	Gm38399	distal_enhancer	1.12682	0.66385	0	0	0.55445
chr1	135719646	135719665	CTCF_MA0139.1	11.49118	+	chr1	135719533	135719785	Het	gene	135720060	135752232	+	start	401	Upstream	NA	ENSMUSG00000026421.14	Csrp1	any_promoter	1.1088	0.98239	0	0	0.13324
chr1	135753085	135753104	CTCF_MA0139.1	14.26962	-	chr1	135752896	135753291	Het,cKO	gene	135720060	135752232	+	end	861	Downstream	NA	ENSMUSG00000026421.14	Csrp1	distal_enhancer	1.79297	3.1369	0	1	-0.70911
chr1	135753214	135753233	CTCF_MA0139.1	12.91122	+	chr1	135752896	135753291	Het,cKO	gene	135720060	135752232	+	end	861	Downstream	NA	ENSMUSG00000026421.14	Csrp1	distal_enhancer	2.48091	1.63468	1	0	0.51804
chr1	135800846	135800865	CTCF_MA0139.1	7.95215	+	chr1	135800456	135801042	Het,cKO	gene	135779433	135810989	+	center	5538	PeakInsideFeature	NA	ENSMUSG00000026418.16	Tnni1	any_internal	0.75995	0.88989	0	0	-0.16332
chr1	135811446	135811465	CTCF_MA0139.1	8.63393	+	chr1	135811255	135811497	Het	gene	135818597	135833342	+	start	7221	Upstream	NA	ENSMUSG00000041782.14	Lad1	any_promoter	1.16554	0.87913	0	0	0.30805
chr1	135847264	135847283	CTCF_MA0139.1	13.00694	+	chr1	135847150	135847647	Het	gene	135836353	135852260	+	center	3092	PeakInsideFeature	NA	ENSMUSG00000026414.13	Tnnt2	any_internal	0.87058	1.23404	0	0	-0.38319
chr1	135847503	135847522	CTCF_MA0139.1	7.82008	-	chr1	135847150	135847647	Het	gene	135836353	135852260	+	center	3092	PeakInsideFeature	NA	ENSMUSG00000026414.13	Tnnt2	any_internal	0.64824	0.83756	0	0	-0.25665
chr1	135850887	135850906	CTCF_MA0139.1	8.9792	+	chr1	135850749	135850992	Het	gene	135836353	135852260	+	end	1390	PeakInsideFeature	NA	ENSMUSG00000026414.13	Tnnt2	any_internal	0.74254	1.10434	0	0	-0.42136
chr1	135882907	135882926	CTCF_MA0139.1	14.27572	-	chr1	135882788	135882988	Het	gene	135871394	135919207	-	end	11494	PeakInsideFeature	NA	ENSMUSG00000026413.12	Pkp1	any_internal	0.8104	1.55901	0	0	-0.73105
chr1	136007958	136007977	CTCF_MA0139.1	6.96681	-	chr1	136007615	136008287	Het,cKO	gene	136008149	136035342	+	start	198	OverlapStart	NA	ENSMUSG00000026411.17	Tmem9	any_promoter	0.61452	0.82117	0	0	-0.28707
chr1	136051657	136051676	CTCF_MA0139.1	7.06393	+	chr1	136051471	136051782	Het,cKO	gene	136050803	136051370	+	start	823	Downstream	NA	ENSMUSG00000097918.1	Ascl5	any_promoter	1.51797	1.05603	0	0	0.41652
chr1	136076294	136076313	CTCF_MA0139.1	10.90228	-	chr1	136076129	136076329	Het	gene	136052749	136119822	+	center	10056	PeakInsideFeature	NA	ENSMUSG00000026407.17	Cacna1s	any_internal	0.77885	0.80485	0	0	-0.03361
chr1	136131291	136131310	CTCF_MA0139.1	6.77394	-	chr1	136131107	136131927	Het,cKO	gene	136131388	136177998	+	start	129	OverlapStart	NA	ENSMUSG00000041642.18	Kif21b	any_promoter	2.69476	3.19056	1	1	-0.21938
chr1	136170319	136170338	CTCF_MA0139.1	13.32057	+	chr1	136170098	136170462	Het,cKO	gene	136131388	136177998	+	end	7718	PeakInsideFeature	NA	ENSMUSG00000041642.18	Kif21b	any_internal	1.78157	1.96011	0	1	-0.11741
chr1	136213008	136213027	CTCF_MA0139.1	9.10626	-	chr1	136212895	136213154	Het	gene	136181651	136211403	-	start	1621	Upstream	NA	ENSMUSG00000087230.9	Mroh3	any_promoter	1.17711	0.97967	0	0	0.20343
chr1	136234589	136234608	CTCF_MA0139.1	8.84423	-	chr1	136233907	136234616	Het,cKO	gene	136213530	136234264	-	start	3	OverlapStart	NA	ENSMUSG00000041605.16	5730559C18Rik	any_promoter	0.97254	1.10837	0	0	-0.14372
chr1	136260449	136260468	CTCF_MA0139.1	6.86327	+	chr1	136260113	136260555	Het	gene	136259796	136260873	-	start	539	PeakInsideFeature	NA	ENSMUSG00000052759.7	Gpr25	any_promoter	0.59776	0.66484	0	0	-0.10133
chr1	136518909	136518928	CTCF_MA0139.1	6.26669	+	chr1	136518744	136519506	Het,cKO	gene	136523883	136524165	+	start	4758	Upstream	NA	ENSMUSG00000101413.1	Gm29485	any_promoter	1.33242	1.56226	0	0	-0.18745
chr1	136578011	136578030	CTCF_MA0139.1	6.4005	-	chr1	136577949	136578531	Het	gene	136576937	136579477	-	center	33	PeakInsideFeature	NA	ENSMUSG00000104509.1	Gm33994	any_internal	0.64531	0.60033	0	0	0.06854
chr1	136588942	136588961	CTCF_MA0139.1	6.9476	-	chr1	136588799	136589356	Het,cKO	gene	136576937	136579477	-	start	9600	Upstream	NA	ENSMUSG00000104509.1	Gm33994	any_promoter	1.49047	1.02525	0	0	0.42736
chr1	136589035	136589054	CTCF_MA0139.1	9.75465	+	chr1	136588799	136589356	Het,cKO	gene	136576937	136579477	-	start	9600	Upstream	NA	ENSMUSG00000104509.1	Gm33994	any_promoter	1.26777	1.08397	0	0	0.177
chr1	136769036	136769055	CTCF_MA0139.1	7.0759	-	chr1	136768976	136769412	Het,cKO	gene	136757509	136757609	-	start	11585	Upstream	NA	ENSMUSG00000096432.1	Gm22132	distal_enhancer	0.90688	1.39509	0	0	-0.48191
chr1	137221747	137221766	CTCF_MA0139.1	7.56127	+	chr1	137221733	137221936	Het	gene	137215543	137215647	-	start	6187	Upstream	NA	ENSMUSG00000077207.1	Gm25609	any_promoter	0.83258	0.97886	0	0	-0.1718
chr1	137225684	137225703	CTCF_MA0139.1	11.30914	-	chr1	137225526	137225765	Het	gene	137215543	137215647	-	start	9998	Upstream	NA	ENSMUSG00000077207.1	Gm25609	any_promoter	1.57002	1.01287	0	0	0.50255
chr1	137324093	137324112	CTCF_MA0139.1	7.50057	+	chr1	137323368	137324452	Het,cKO	gene	137325433	137325842	-	end	1523	Downstream	NA	ENSMUSG00000102738.1	1700006P03Rik	distal_enhancer	2.58454	2.18097	1	1	0.21549
chr1	137377124	137377143	CTCF_MA0139.1	6.57266	-	chr1	137376428	137377295	Het	gene	137367150	137367247	-	start	9614	Upstream	NA	ENSMUSG00000088164.1	Gm23534	any_promoter	0.42216	0.65938	0	0	-0.39821
chr1	138044714	138044733	CTCF_MA0139.1	6.78591	+	chr1	138044572	138044824	Het	gene	138062860	138175708	-	end	18162	Downstream	NA	ENSMUSG00000026395.16	Ptprc	distal_enhancer	1.11291	1.10399	0	0	0.00898
chr1	138044746	138044765	CTCF_MA0139.1	12.55331	-	chr1	138044572	138044824	Het	gene	138062860	138175708	-	end	18162	Downstream	NA	ENSMUSG00000026395.16	Ptprc	distal_enhancer	1.38048	0.82797	0	0	0.56518
chr1	138085997	138086016	CTCF_MA0139.1	11.50392	+	chr1	138085849	138086141	Het,cKO	gene	138062860	138175708	-	end	23135	PeakInsideFeature	NA	ENSMUSG00000026395.16	Ptprc	any_internal	2.98256	1.94533	1	1	0.54304
chr1	138752533	138752552	CTCF_MA0139.1	9.65575	-	chr1	138752459	138752659	Het	NA	NA	NA	NA	NA	NA	NA	NA	NA	NA	NA	1.80168	1.2391	0	0	0.44348
chr1	139161809	139161828	CTCF_MA0139.1	9.74767	-	chr1	139161687	139161887	Het	gene	138963434	139178960	+	end	17173	PeakInsideFeature	NA	ENSMUSG00000056268.15	Dennd1b	any_internal	0.89167	0.68058	0	0	0.27513
chr1	139163000	139163019	CTCF_MA0139.1	11.51985	-	chr1	139162939	139163162	Het	gene	138963434	139178960	+	end	15910	PeakInsideFeature	NA	ENSMUSG00000056268.15	Dennd1b	any_internal	1.27457	0.75291	0	0	0.56983
chr1	139194792	139194811	CTCF_MA0139.1	8.95112	+	chr1	139193843	139194842	Het,cKO	gene	139197055	139377100	-	end	2713	Downstream	NA	ENSMUSG00000063681.14	Crb1	distal_enhancer	0.50661	0.64611	0	0	-0.22395
chr1	139268023	139268042	CTCF_MA0139.1	12.20476	-	chr1	139267896	139268161	Het	gene	139197055	139377100	-	center	19049	PeakInsideFeature	NA	ENSMUSG00000063681.14	Crb1	any_internal	2.15934	0.92174	1	0	0.99521
chr1	139379296	139379315	CTCF_MA0139.1	8.68336	+	chr1	139379198	139379686	Het,cKO	gene	139379451	139402852	+	start	9	OverlapStart	NA	ENSMUSG00000103844.1	4933436E23Rik	any_promoter	0.64508	0.84684	0	0	-0.27282
chr1	139438566	139438585	CTCF_MA0139.1	12.78571	-	chr1	139438448	139438714	Het	gene	139422287	139453005	+	center	935	PeakInsideFeature	NA	ENSMUSG00000033964.12	Zbtb41	any_internal	2.25671	0.88528	1	0	1.09354
chr1	140661590	140661609	CTCF_MA0139.1	13.13923	-	chr1	140661464	140661736	Het	gene	140570175	140656404	-	start	5196	Upstream	NA	ENSMUSG00000102368.1	4930590L20Rik	any_promoter	1.18431	1.22003	0	0	-0.03377
chr1	142093968	142093987	CTCF_MA0139.1	8.06404	+	chr1	142093769	142094081	Het	NA	NA	NA	NA	NA	NA	NA	NA	NA	NA	NA	1.24301	1.59435	0	0	-0.29183
chr1	142742496	142742515	CTCF_MA0139.1	12.71303	-	chr1	142742349	142742694	Het,cKO	gene	142723146	142729995	+	end	12526	Downstream	NA	ENSMUSG00000101909.2	Gm28724	distal_enhancer	2.89078	2.14046	1	1	0.38343
chr1	143702570	143702589	CTCF_MA0139.1	6.6732	-	chr1	143702088	143703329	Het,cKO	gene	143598799	143702893	-	start	185	OverlapStart	NA	ENSMUSG00000026361.8	Cdc73	any_promoter	0.98982	0.94453	0	0	0.05061
chr1	143702912	143702931	CTCF_MA0139.1	11.48228	+	chr1	143702088	143703329	Het,cKO	gene	143598799	143702893	-	start	185	OverlapStart	NA	ENSMUSG00000026361.8	Cdc73	any_promoter	4.88568	2.30277	1	1	0.98787
chr1	143777144	143777163	CTCF_MA0139.1	9.42444	+	chr1	143776664	143777927	Het,cKO	gene	143777271	143807466	+	start	24	OverlapStart	NA	ENSMUSG00000018189.12	Uchl5	any_promoter	3.95434	4.00313	1	1	-0.01636
chr1	143803731	143803750	CTCF_MA0139.1	12.86266	+	chr1	143803613	143803820	cKO	gene	143777271	143807466	+	end	3750	PeakInsideFeature	NA	ENSMUSG00000018189.12	Uchl5	any_internal	1.53777	1.88851	0	1	-0.24899
chr1	143814102	143814121	CTCF_MA0139.1	11.00338	+	chr1	143813953	143814273	Het,cKO	gene	143777271	143807466	+	end	6647	Downstream	NA	ENSMUSG00000018189.12	Uchl5	distal_enhancer	2.60102	2.44553	1	1	0.0788
chr1	144197837	144197856	CTCF_MA0139.1	12.46666	+	chr1	144197777	144198162	Het	gene	144138653	144177372	-	start	20597	Upstream	NA	ENSMUSG00000051079.8	Rgs13	distal_enhancer	2.07119	1.16427	1	0	0.68646
chr1	144406810	144406829	CTCF_MA0139.1	9.02881	+	chr1	144406660	144406976	Het,cKO	NA	NA	NA	NA	NA	NA	NA	NA	NA	NA	NA	2.29708	2.40659	1	1	-0.05905
chr1	146725276	146725295	CTCF_MA0139.1	8.1845	+	chr1	146724792	146725412	Het,cKO	gene	146725580	146729090	+	start	478	Upstream	NA	ENSMUSG00000080078.2	Gm15583	any_promoter	0.82788	0.54947	0	0	0.39911
chr1	149289287	149289306	CTCF_MA0139.1	7.84209	-	chr1	149288516	149289307	Het,cKO	NA	NA	NA	NA	NA	NA	NA	NA	NA	NA	NA	0.6428	0.48451	0	0	0.25792
chr1	149546184	149546203	CTCF_MA0139.1	9.93749	+	chr1	149546174	149546378	Het	NA	NA	NA	NA	NA	NA	NA	NA	NA	NA	NA	0.53342	0.46068	0	0	0.12788
chr1	149546305	149546324	CTCF_MA0139.1	6.45494	-	chr1	149546174	149546378	Het	NA	NA	NA	NA	NA	NA	NA	NA	NA	NA	NA	0.55458	0.52835	0	0	0.04372
chr1	149758663	149758682	CTCF_MA0139.1	12.9896	-	chr1	149758407	149758867	Het	gene	149734749	149734858	-	start	23779	Upstream	NA	ENSMUSG00000084532.1	n-R5s218	distal_enhancer	0.92204	1.35984	0	0	-0.43437
chr1	149833123	149833142	CTCF_MA0139.1	8.25707	+	chr1	149833069	149833317	Het	gene	149841529	149841661	+	start	8336	Upstream	NA	ENSMUSG00000077516.1	n-R5s219	any_promoter	3.17218	3.54278	1	1	-0.14535
chr1	149856869	149856888	CTCF_MA0139.1	14.66647	+	chr1	149856747	149857052	Het,cKO	gene	149829617	149961290	-	end	27282	PeakInsideFeature	NA	ENSMUSG00000056220.14	Pla2g4a	any_internal	1.00593	1.04983	0	0	-0.04685
chr1	150266700	150266719	CTCF_MA0139.1	9.88871	-	chr1	150266581	150266868	Het	gene	150265534	150265999	-	start	725	Upstream	NA	ENSMUSG00000099875.1	Gm15453	any_promoter	2.35178	1.12281	1	0	0.88703
chr1	150307803	150307822	CTCF_MA0139.1	9.22567	-	chr1	150307672	150307952	Het	gene	150319416	150333906	+	start	11604	Upstream	NA	ENSMUSG00000006007.14	Pdc	distal_enhancer	2.27874	1.07681	1	0	0.89371
chr1	150392941	150392960	CTCF_MA0139.1	7.0477	-	chr1	150392607	150393771	Het,cKO	gene	150361304	150393080	-	start	109	OverlapStart	NA	ENSMUSG00000006010.14	BC003331	any_promoter	1.7411	1.80015	0	0	-0.04067
chr1	150470857	150470876	CTCF_MA0139.1	10.72041	+	chr1	150470815	150471015	Het	gene	150449411	150466165	-	start	4750	Upstream	NA	ENSMUSG00000006014.16	Prg4	any_promoter	0.72823	0.45335	0	0	0.43675
chr1	150476665	150476684	CTCF_MA0139.1	9.30792	+	chr1	150476377	150476791	Het	gene	150449411	150466165	-	start	10419	Upstream	NA	ENSMUSG00000006014.16	Prg4	distal_enhancer	0.67513	0.40811	0	0	0.44855
chr1	150682323	150682342	CTCF_MA0139.1	7.35053	-	chr1	150681961	150682683	Het,cKO	gene	150625265	150783499	+	center	22060	PeakInsideFeature	NA	ENSMUSG00000093650.2	Gm20631	any_internal	1.99178	1.74811	1	0	0.16039
chr1	150993859	150993878	CTCF_MA0139.1	11.32881	+	chr1	150992922	150994006	Het,cKO	gene	150562523	150993435	-	start	29	OverlapStart	NA	ENSMUSG00000066842.18	Hmcn1	any_promoter	1.41291	1.29026	0	0	0.10564
chr1	151564567	151564586	CTCF_MA0139.1	8.36359	+	chr1	151564446	151564741	Het,cKO	gene	151571185	151721939	+	start	6592	Upstream	NA	ENSMUSG00000026483.13	Fam129a	any_promoter	1.61288	1.12479	0	0	0.41885
chr1	151571380	151571399	CTCF_MA0139.1	6.83922	+	chr1	151571290	151571843	Het,cKO	gene	151571185	151721939	+	start	381	PeakInsideFeature	NA	ENSMUSG00000026483.13	Fam129a	any_promoter	0.72876	1.17525	0	0	-0.51001
chr1	151706268	151706287	CTCF_MA0139.1	12.55702	-	chr1	151706126	151706333	Het	gene	151571185	151721939	+	end	15710	PeakInsideFeature	NA	ENSMUSG00000026483.13	Fam129a	any_internal	0.89988	1.00146	0	0	-0.11502
chr1	152400112	152400131	CTCF_MA0139.1	6.26702	-	chr1	152399788	152400509	Het,cKO	gene	152399829	152510695	+	start	319	OverlapStart	NA	ENSMUSG00000032649.14	Colgalt2	any_promoter	0.94603	0.8046	0	0	0.17031
chr1	152625375	152625394	CTCF_MA0139.1	11.76762	+	chr1	152624600	152625450	Het,cKO	gene	152516759	152766351	-	center	16530	PeakInsideFeature	NA	ENSMUSG00000026482.13	Rgl1	any_internal	0.80522	1.36295	0	0	-0.57904
chr1	152687339	152687358	CTCF_MA0139.1	8.14797	+	chr1	152687164	152687801	Het,cKO	gene	152684025	152687501	-	start	19	OverlapStart	NA	ENSMUSG00000086145.1	Gm15479	any_promoter	1.0736	0.89683	0	0	0.19507
chr1	152768336	152768355	CTCF_MA0139.1	10.52566	-	chr1	152768197	152768470	Het	gene	152516759	152766351	-	start	1982	Upstream	NA	ENSMUSG00000026482.13	Rgl1	any_promoter	0.7634	1.03418	0	0	-0.32076
chr1	152779241	152779260	CTCF_MA0139.1	10.56517	+	chr1	152779078	152779395	Het,cKO	gene	152766541	152775597	+	end	3639	Downstream	NA	ENSMUSG00000008475.13	Arpc5	distal_enhancer	1.76977	1.41668	0	0	0.26643
chr1	152790336	152790355	CTCF_MA0139.1	10.31904	+	chr1	152790294	152790494	Het	gene	152800193	152836991	+	start	9799	Upstream	NA	ENSMUSG00000026480.12	Ncf2	any_promoter	0.77809	0.86066	0	0	-0.10422
chr1	152790460	152790479	CTCF_MA0139.1	9.27065	+	chr1	152790294	152790494	Het	gene	152800193	152836991	+	start	9799	Upstream	NA	ENSMUSG00000026480.12	Ncf2	any_promoter	0.68584	0.49596	0	0	0.30046
chr1	152815328	152815347	CTCF_MA0139.1	7.7118	+	chr1	152815195	152815628	Het	gene	152800193	152836991	+	center	3181	PeakInsideFeature	NA	ENSMUSG00000026480.12	Ncf2	any_internal	1.00808	0.83679	0	0	0.19855
chr1	152815571	152815590	CTCF_MA0139.1	7.73482	+	chr1	152815195	152815628	Het	gene	152800193	152836991	+	center	3181	PeakInsideFeature	NA	ENSMUSG00000026480.12	Ncf2	any_internal	0.59643	0.53937	0	0	0.09232
chr1	152904769	152904788	CTCF_MA0139.1	7.2539	-	chr1	152904633	152904839	Het	gene	152836994	152902646	-	start	2090	Upstream	NA	ENSMUSG00000042772.15	Smg7	any_promoter	1.16833	0.71292	0	0	0.52521
chr1	153048187	153048206	CTCF_MA0139.1	6.44211	-	chr1	153048134	153048410	Het	gene	152954992	153119261	+	center	11146	PeakInsideFeature	NA	ENSMUSG00000042751.14	Nmnat2	any_internal	0.82746	0.98271	0	0	-0.18246
chr1	153048269	153048288	CTCF_MA0139.1	6.38785	+	chr1	153048134	153048410	Het	gene	152954992	153119261	+	center	11146	PeakInsideFeature	NA	ENSMUSG00000042751.14	Nmnat2	any_internal	1.03426	1.07516	0	0	-0.0428
chr1	153092177	153092196	CTCF_MA0139.1	10.01208	+	chr1	153092008	153092562	Het,cKO	gene	153066480	153089507	-	start	2778	Upstream	NA	ENSMUSG00000099969.1	Gm28960	any_promoter	0.62622	0.89095	0	0	-0.35452
chr1	153092393	153092412	CTCF_MA0139.1	9.98047	-	chr1	153092008	153092562	Het,cKO	gene	153066480	153089507	-	start	2778	Upstream	NA	ENSMUSG00000099969.1	Gm28960	any_promoter	1.83263	1.15966	1	0	0.53958
chr1	153141083	153141102	CTCF_MA0139.1	7.23867	-	chr1	153140913	153141202	Het	gene	153122755	153186447	-	center	13544	PeakInsideFeature	NA	ENSMUSG00000026479.13	Lamc2	any_internal	0.78406	0.92942	0	0	-0.17782
chr1	153386914	153386933	CTCF_MA0139.1	6.99845	-	chr1	153386743	153386991	Het,cKO	gene	153404826	153414233	-	end	17959	Downstream	NA	ENSMUSG00000073538.10	E330020D12Rik	distal_enhancer	0.91228	0.72557	0	0	0.23618
chr1	153401981	153402000	CTCF_MA0139.1	6.99845	-	chr1	153401841	153402128	Het,cKO	gene	153404826	153414233	-	end	2842	Downstream	NA	ENSMUSG00000073538.10	E330020D12Rik	distal_enhancer	1.58917	1.22959	0	0	0.30034
chr1	153665610	153665629	CTCF_MA0139.1	6.67911	-	chr1	153665244	153665735	Het	gene	153653024	153700323	+	center	11184	PeakInsideFeature	NA	ENSMUSG00000042671.12	Rgs8	any_internal	0.82605	0.5941	0	0	0.32493
chr1	153746919	153746938	CTCF_MA0139.1	10.52969	-	chr1	153746726	153746971	Het	gene	153749425	153764221	+	start	2577	Upstream	NA	ENSMUSG00000066800.11	Rnasel	any_promoter	1.26122	0.64078	0	0	0.71634
chr1	153749402	153749421	CTCF_MA0139.1	13.00748	-	chr1	153749275	153749818	Het	gene	153749425	153764221	+	start	121	OverlapStart	NA	ENSMUSG00000066800.11	Rnasel	any_promoter	1.72393	1.23604	0	0	0.39256
chr1	153807558	153807577	CTCF_MA0139.1	10.56738	-	chr1	153807481	153807700	Het	gene	153779380	153844142	-	center	4171	PeakInsideFeature	NA	ENSMUSG00000042641.18	Rgsl1	any_internal	1.06077	0.46485	0	0	0.81173
chr1	154181149	154181168	CTCF_MA0139.1	14.31792	-	chr1	154181034	154181287	Het	gene	154201186	154205689	+	start	20026	Upstream	NA	ENSMUSG00000066797.6	Zfp648	distal_enhancer	2.63227	1.79038	1	0	0.48352
chr1	154182884	154182903	CTCF_MA0139.1	9.2227	-	chr1	154182818	154183070	Het	gene	154201186	154205689	+	start	18242	Upstream	NA	ENSMUSG00000066797.6	Zfp648	distal_enhancer	0.85949	0.53836	0	0	0.45663
chr1	154281608	154281627	CTCF_MA0139.1	8.27901	+	chr1	154281546	154281759	Het	gene	154255688	154270416	+	end	11236	Downstream	NA	ENSMUSG00000100221.6	4930532M18Rik	distal_enhancer	1.09317	1.10762	0	0	-0.01463
chr1	154723262	154723281	CTCF_MA0139.1	7.0684	+	chr1	154723159	154723820	Het	gene	154390730	154884501	-	center	85874	PeakInsideFeature	NA	ENSMUSG00000004110.14	Cacna1e	any_internal	0.36625	0.84643	0	0	-0.76174
chr1	154786378	154786397	CTCF_MA0139.1	8.70089	+	chr1	154786220	154786596	Het,cKO	gene	154390730	154884501	-	start	98093	PeakInsideFeature	NA	ENSMUSG00000004110.14	Cacna1e	any_internal	1.70268	1.15485	0	0	0.45461
chr1	154786450	154786469	CTCF_MA0139.1	9.76789	+	chr1	154786220	154786596	Het,cKO	gene	154390730	154884501	-	start	98093	PeakInsideFeature	NA	ENSMUSG00000004110.14	Cacna1e	any_internal	1.60179	1.24013	0	0	0.30007
chr1	155006710	155006729	CTCF_MA0139.1	10.06252	-	chr1	155006581	155006924	Het	gene	155011331	155057179	-	end	4579	Downstream	NA	ENSMUSG00000101880.1	Gm29282	distal_enhancer	1.87669	1.66377	1	0	0.1468
chr1	155025983	155026002	CTCF_MA0139.1	15.52892	+	chr1	155025861	155026347	Het	gene	155031738	155031949	+	start	5634	Upstream	NA	ENSMUSG00000101433.1	Gm29441	any_promoter	0.97565	1.16218	0	0	-0.19347
chr1	155031057	155031076	CTCF_MA0139.1	6.62394	+	chr1	155030744	155031182	Het	gene	155031738	155031949	+	start	775	Upstream	NA	ENSMUSG00000101433.1	Gm29441	any_promoter	1.03907	1.0175	0	0	0.02301
chr1	155049127	155049146	CTCF_MA0139.1	10.23086	+	chr1	155049079	155049279	Het	gene	155011331	155057179	-	start	8000	PeakInsideFeature	NA	ENSMUSG00000101880.1	Gm29282	any_internal	1.31982	0.78533	0	0	0.56731
chr1	155158500	155158519	CTCF_MA0139.1	6.63414	-	chr1	155158413	155159355	Het,cKO	gene	155158714	155208256	+	start	170	OverlapStart	NA	ENSMUSG00000026470.14	Stx6	any_promoter	1.83608	2.30875	1	1	-0.28547
chr1	155224365	155224384	CTCF_MA0139.1	12.40266	-	chr1	155224232	155224564	Het,cKO	gene	155231303	155233159	+	start	6905	Upstream	NA	ENSMUSG00000103670.1	Gm37622	any_promoter	1.92671	2.77809	1	1	-0.46284
chr1	155281657	155281676	CTCF_MA0139.1	13.27411	-	chr1	155281314	155281841	Het,cKO	gene	155275700	155417415	-	end	5877	PeakInsideFeature	NA	ENSMUSG00000026469.14	Xpr1	any_internal	2.33552	1.37583	1	0	0.64574
chr1	155293567	155293586	CTCF_MA0139.1	9.9198	+	chr1	155293552	155293760	cKO	gene	155275700	155417415	-	end	17956	PeakInsideFeature	NA	ENSMUSG00000026469.14	Xpr1	any_internal	1.2706	0.90868	0	0	0.37136
chr1	155557995	155558014	CTCF_MA0139.1	8.32509	-	chr1	155557920	155558726	Het,cKO	gene	155558119	155691330	+	start	204	OverlapStart	NA	ENSMUSG00000033701.13	Acbd6	any_promoter	0.6444	1.01184	0	0	-0.46402
chr1	155784812	155784831	CTCF_MA0139.1	7.29036	-	chr1	155784804	155785173	Het,cKO	gene	155789123	155789358	+	start	4135	Upstream	NA	ENSMUSG00000102299.1	Gm37539	any_promoter	0.39787	1.11349	0	0	-0.99362
chr1	155785006	155785025	CTCF_MA0139.1	9.21701	-	chr1	155784804	155785173	Het,cKO	gene	155789123	155789358	+	start	4135	Upstream	NA	ENSMUSG00000102299.1	Gm37539	any_promoter	1.51634	1.27008	0	0	0.20723
chr1	156036561	156036580	CTCF_MA0139.1	8.81078	+	chr1	156035443	156036709	Het,cKO	gene	156004598	156036480	-	start	404	OverlapStart	NA	ENSMUSG00000026466.16	Tor1aip1	any_promoter	2.02132	2.06835	1	1	-0.02864
chr1	156205125	156205144	CTCF_MA0139.1	8.45549	-	chr1	156204696	156205169	Het,cKO	gene	156075965	156205026	-	start	94	OverlapStart	NA	ENSMUSG00000015484.3	Fam163a	any_promoter	0.77384	0.54459	0	0	0.33788
chr1	156310746	156310765	CTCF_MA0139.1	6.38868	+	chr1	156310586	156311006	Het	gene	156310726	156328035	+	start	70	OverlapStart	NA	ENSMUSG00000026602.9	Nphs2	any_promoter	0.37772	0.38249	0	0	-0.00977
chr1	156540355	156540374	CTCF_MA0139.1	6.47519	-	chr1	156540227	156540564	cKO	gene	156524011	156526664	+	end	13731	Downstream	NA	ENSMUSG00000101523.1	Gm10031	distal_enhancer	0.50422	0.74848	0	0	-0.37282
chr1	156674125	156674144	CTCF_MA0139.1	7.06958	+	chr1	156674004	156674756	Het,cKO	gene	156653616	156674356	-	start	24	OverlapStart	NA	ENSMUSG00000060519.11	Tor3a	any_promoter	0.75583	0.85333	0	0	-0.1247
chr1	156674278	156674297	CTCF_MA0139.1	6.7644	+	chr1	156674004	156674756	Het,cKO	gene	156653616	156674356	-	start	24	OverlapStart	NA	ENSMUSG00000060519.11	Tor3a	any_promoter	1.01222	1.146	0	0	-0.13765
chr1	156674566	156674585	CTCF_MA0139.1	6.71734	-	chr1	156674004	156674756	Het,cKO	gene	156653616	156674356	-	start	24	OverlapStart	NA	ENSMUSG00000060519.11	Tor3a	any_promoter	0.69646	0.8211	0	0	-0.16623
chr1	156742069	156742088	CTCF_MA0139.1	8.84299	+	chr1	156741973	156742210	Het	gene	156678531	156719086	-	start	23005	Upstream	NA	ENSMUSG00000033557.17	Fam20b	distal_enhancer	1.11187	1.13042	0	0	-0.01852
chr1	156752536	156752555	CTCF_MA0139.1	9.97894	+	chr1	156751996	156752791	Het,cKO	gene	156678531	156719086	-	start	33307	Upstream	NA	ENSMUSG00000033557.17	Fam20b	distal_enhancer	1.42888	2.10717	0	1	-0.47189
chr1	157039174	157039193	CTCF_MA0139.1	6.72193	-	chr1	157039091	157039367	Het	gene	157043546	157045849	+	start	4317	Upstream	NA	ENSMUSG00000103325.1	Gm10531	any_promoter	0.59881	0.56816	0	0	0.04872
chr1	157079500	157079519	CTCF_MA0139.1	10.38152	-	chr1	157079447	157079700	Het,cKO	gene	157099138	157108680	-	end	19565	Downstream	NA	ENSMUSG00000026592.13	Tex35	distal_enhancer	1.1434	0.87947	0	0	0.28604
chr1	157079532	157079551	CTCF_MA0139.1	9.57817	-	chr1	157079447	157079700	Het,cKO	gene	157099138	157108680	-	end	19565	Downstream	NA	ENSMUSG00000026592.13	Tex35	distal_enhancer	0.91657	0.85202	0	0	0.07708
chr1	157086294	157086313	CTCF_MA0139.1	12.75404	-	chr1	157086166	157086630	Het	gene	157099138	157108680	-	end	12740	Downstream	NA	ENSMUSG00000026592.13	Tex35	distal_enhancer	1.79263	2.2416	0	1	-0.27751
chr1	157286739	157286758	CTCF_MA0139.1	8.80802	-	chr1	157286673	157286885	Het	gene	157135181	157412595	-	center	12891	PeakInsideFeature	NA	ENSMUSG00000070565.11	Rasal2	any_internal	0.71203	1.16727	0	0	-0.52542
chr1	157286804	157286823	CTCF_MA0139.1	8.33134	-	chr1	157286673	157286885	Het	gene	157135181	157412595	-	center	12891	PeakInsideFeature	NA	ENSMUSG00000070565.11	Rasal2	any_internal	0.69125	0.89614	0	0	-0.26518
chr1	157412324	157412343	CTCF_MA0139.1	7.50895	+	chr1	157411802	157413179	Het,cKO	gene	157135181	157412595	-	start	105	OverlapStart	NA	ENSMUSG00000070565.11	Rasal2	any_promoter	2.81756	1.47186	1	0	0.80676
chr1	157458475	157458494	CTCF_MA0139.1	7.40487	-	chr1	157458294	157458714	Het,cKO	gene	157458576	157492638	+	start	72	OverlapStart	NA	ENSMUSG00000033488.11	BC026585	any_promoter	2.54491	2.2634	1	1	0.14899
chr1	157458552	157458571	CTCF_MA0139.1	9.04809	-	chr1	157458294	157458714	Het,cKO	gene	157458576	157492638	+	start	72	OverlapStart	NA	ENSMUSG00000033488.11	BC026585	any_promoter	3.25905	3.25061	1	1	0.0034
chr1	157458577	157458596	CTCF_MA0139.1	6.54594	-	chr1	157458294	157458714	Het,cKO	gene	157458576	157492638	+	start	72	OverlapStart	NA	ENSMUSG00000033488.11	BC026585	any_promoter	3.12158	3.25061	1	1	-0.05304
chr1	157536651	157536670	CTCF_MA0139.1	8.31284	-	chr1	157536541	157536821	Het	gene	157506727	157568425	+	center	895	PeakInsideFeature	NA	ENSMUSG00000026589.14	Sec16b	any_internal	1.10108	0.7633	0	0	0.39025
chr1	157553264	157553283	CTCF_MA0139.1	11.36824	+	chr1	157553089	157553347	Het,cKO	gene	157506727	157568425	+	end	15207	PeakInsideFeature	NA	ENSMUSG00000026589.14	Sec16b	any_internal	1.64398	1.65582	0	0	-0.00865
chr1	157560737	157560756	CTCF_MA0139.1	13.17989	-	chr1	157560586	157561137	Het	gene	157506727	157568425	+	end	7564	PeakInsideFeature	NA	ENSMUSG00000026589.14	Sec16b	any_internal	2.24504	1.58565	1	0	0.4279
chr1	157745801	157745820	CTCF_MA0139.1	12.23234	+	chr1	157745682	157745891	Het	NA	NA	NA	NA	NA	NA	NA	NA	NA	NA	NA	1.84677	1.21665	1	0	0.49463
chr1	157962197	157962216	CTCF_MA0139.1	7.93697	-	chr1	157962177	157962377	Het	gene	157940384	158141318	+	start	21893	PeakInsideFeature	NA	ENSMUSG00000102789.1	Gm38256	any_internal	0.37815	0.30576	0	0	0.15695
chr1	158147760	158147779	CTCF_MA0139.1	11.12599	+	chr1	158147405	158147897	Het	gene	157940384	158141318	+	end	6333	Downstream	NA	ENSMUSG00000102789.1	Gm38256	distal_enhancer	0.87063	0.64882	0	0	0.29628
chr1	158343572	158343591	CTCF_MA0139.1	8.74612	+	chr1	158343454	158343710	Het	gene	158245268	158356326	-	start	12744	PeakInsideFeature	NA	ENSMUSG00000004031.13	Brinp2	any_internal	1.45248	1.387	0	0	0.05418
chr1	158597260	158597279	CTCF_MA0139.1	13.03448	+	chr1	158597091	158597610	Het,cKO	gene	158362272	158691781	+	center	70324	PeakInsideFeature	NA	ENSMUSG00000026587.15	Astn1	any_internal	2.75124	1.66927	1	0	0.62553
chr1	158654367	158654386	CTCF_MA0139.1	13.89334	-	chr1	158654031	158654858	Het,cKO	gene	158362272	158691781	+	end	37337	PeakInsideFeature	NA	ENSMUSG00000026587.15	Astn1	any_internal	2.68763	2.18166	1	1	0.26534
chr1	158654766	158654785	CTCF_MA0139.1	10.99106	-	chr1	158654031	158654858	Het,cKO	gene	158362272	158691781	+	end	37337	PeakInsideFeature	NA	ENSMUSG00000026587.15	Astn1	any_internal	3.35678	2.08042	1	1	0.6143
chr1	158670378	158670397	CTCF_MA0139.1	14.63507	+	chr1	158670220	158670542	Het,cKO	gene	158362272	158691781	+	end	21400	PeakInsideFeature	NA	ENSMUSG00000026587.15	Astn1	any_internal	2.27521	3.05192	1	1	-0.37719
chr1	158953733	158953752	CTCF_MA0139.1	13.29523	-	chr1	158953558	158953883	Het,cKO	gene	158711726	158980490	-	start	26770	PeakInsideFeature	NA	ENSMUSG00000073530.11	Pappa2	any_internal	3.18355	2.69758	1	1	0.21515
chr1	159135508	159135527	CTCF_MA0139.1	12.86812	-	chr1	159135247	159135683	Het,cKO	gene	159134271	159166387	+	start	1194	PeakInsideFeature	NA	ENSMUSG00000104014.1	4930562F17Rik	any_internal	1.7637	1.72991	0	0	0.02354
chr1	159784068	159784087	CTCF_MA0139.1	8.0242	-	chr1	159783936	159784144	Het	gene	159523768	159931729	+	center	56292	PeakInsideFeature	NA	ENSMUSG00000015829.13	Tnr	any_internal	0.72275	0.84159	0	0	-0.15513
chr1	160081229	160081248	CTCF_MA0139.1	14.40294	-	chr1	160081089	160081426	Het	gene	160074734	160077985	-	start	3272	Upstream	NA	ENSMUSG00000026729.9	4930562F07Rik	any_promoter	2.1019	1.53599	1	0	0.3832
chr1	160184704	160184723	CTCF_MA0139.1	9.12784	-	chr1	160184606	160184866	Het	gene	160195214	160202170	+	start	10478	Upstream	NA	ENSMUSG00000058267.13	Mrps14	distal_enhancer	1.21158	1.34922	0	0	-0.12383
chr1	160194957	160194976	CTCF_MA0139.1	8.1063	+	chr1	160194825	160195565	Het,cKO	gene	160195214	160202170	+	start	19	OverlapStart	NA	ENSMUSG00000058267.13	Mrps14	any_promoter	4.15302	4.22089	1	1	-0.02171
chr1	160213308	160213327	CTCF_MA0139.1	9.25301	-	chr1	160212389	160213461	Het,cKO	gene	160212942	160214816	+	start	17	OverlapStart	NA	ENSMUSG00000103006.1	4933417C20Rik	any_promoter	2.31174	2.70741	1	1	-0.20177
chr1	160377812	160377831	CTCF_MA0139.1	7.63347	-	chr1	160377471	160378243	Het,cKO	gene	160264323	160443072	+	center	24160	PeakInsideFeature	NA	ENSMUSG00000104302.1	Gm36975	any_internal	1.67719	1.27231	0	0	0.32609
chr1	160548738	160548757	CTCF_MA0139.1	6.79794	-	chr1	160548577	160548825	Het,cKO	gene	160219173	160793211	-	center	42509	PeakInsideFeature	NA	ENSMUSG00000026721.15	Rabgap1l	any_internal	0.7898	0.52866	0	0	0.3854
chr1	160561572	160561591	CTCF_MA0139.1	10.72041	+	chr1	160561442	160561720	Het,cKO	gene	160219173	160793211	-	center	55389	PeakInsideFeature	NA	ENSMUSG00000026721.15	Rabgap1l	any_internal	1.01809	1.76172	0	0	-0.63602
chr1	161170899	161170918	CTCF_MA0139.1	9.1438	-	chr1	161170619	161171129	Het,cKO	gene	161176935	161235170	+	start	6061	Upstream	NA	ENSMUSG00000102817.1	Gm6185	any_promoter	2.26843	2.02926	1	1	0.13964
chr1	161195680	161195699	CTCF_MA0139.1	13.76978	-	chr1	161195376	161196342	Het,cKO	gene	161176935	161235170	+	center	10193	PeakInsideFeature	NA	ENSMUSG00000102817.1	Gm6185	any_internal	3.54494	4.28072	1	1	-0.25117
chr1	161286883	161286902	CTCF_MA0139.1	11.95878	-	chr1	161286759	161287039	Het	gene	161297817	161299014	-	end	10918	Downstream	NA	ENSMUSG00000104163.1	Gm19057	distal_enhancer	1.70673	1.03139	0	0	0.58325
chr1	161687738	161687757	CTCF_MA0139.1	9.09152	-	chr1	161687545	161688088	Het,cKO	gene	161713704	161714827	+	start	25888	Upstream	NA	ENSMUSG00000102860.1	Gm37638	distal_enhancer	1.57574	1.59317	0	0	-0.01318
chr1	161735660	161735679	CTCF_MA0139.1	11.1554	-	chr1	161735597	161735797	Het	gene	161726241	161727489	-	start	8208	Upstream	NA	ENSMUSG00000040323.13	Gm15429	any_promoter	0.58263	0.3861	0	0	0.35244
chr1	161876391	161876410	CTCF_MA0139.1	6.45214	+	chr1	161876338	161877446	Het,cKO	gene	161816113	161876682	-	start	210	OverlapStart	NA	ENSMUSG00000040297.12	Suco	any_promoter	1.14448	1.53161	0	0	-0.33754
chr1	161963149	161963168	CTCF_MA0139.1	7.25573	-	chr1	161963058	161963312	Het	gene	161969185	161973435	+	start	6000	Upstream	NA	ENSMUSG00000026698.8	Pigc	any_promoter	1.29501	1.36147	0	0	-0.05803
chr1	161963191	161963210	CTCF_MA0139.1	10.2647	-	chr1	161963058	161963312	Het	gene	161969185	161973435	+	start	6000	Upstream	NA	ENSMUSG00000026698.8	Pigc	any_promoter	1.9487	2.07906	1	1	-0.08046
chr1	161969092	161969111	CTCF_MA0139.1	10.91642	+	chr1	161968879	161969505	Het,cKO	gene	161969185	161973435	+	start	7	OverlapStart	NA	ENSMUSG00000026698.8	Pigc	any_promoter	3.36223	3.54048	1	1	-0.06813
chr1	161976534	161976553	CTCF_MA0139.1	9.05539	+	chr1	161976403	161976698	Het,cKO	gene	161942085	161979636	-	start	3086	PeakInsideFeature	NA	ENSMUSG00000086277.2	4930558K02Rik	any_internal	0.90046	1.59801	0	0	-0.65042
chr1	161976600	161976619	CTCF_MA0139.1	12.69441	-	chr1	161976403	161976698	Het,cKO	gene	161942085	161979636	-	start	3086	PeakInsideFeature	NA	ENSMUSG00000086277.2	4930558K02Rik	any_internal	1.15214	1.67996	0	0	-0.44099
chr1	161999981	162000000	CTCF_MA0139.1	11.52381	+	chr1	161999675	162000279	Het	gene	162004968	162016494	+	start	4991	Upstream	NA	ENSMUSG00000090260.1	2810442N19Rik	any_promoter	1.27433	0.84184	0	0	0.45515
chr1	162313806	162313825	CTCF_MA0139.1	12.64678	-	chr1	162313416	162314129	Het	gene	162316091	162316521	+	start	2319	Upstream	NA	ENSMUSG00000089933.1	Gm16101	any_promoter	2.16421	2.11256	1	1	0.03026
chr1	162570526	162570545	CTCF_MA0139.1	8.24141	-	chr1	162570248	162570915	Het,cKO	gene	162570514	162599084	+	start	67	OverlapStart	NA	ENSMUSG00000026696.15	Vamp4	any_promoter	4.43346	3.63628	1	1	0.26458
chr1	162665296	162665315	CTCF_MA0139.1	13.44813	-	chr1	162665129	162665979	Het,cKO	gene	162647192	162658219	-	start	7335	Upstream	NA	ENSMUSG00000091060.2	7420461P10Rik	any_promoter	3.73738	3.77956	1	1	-0.01491
chr1	162740671	162740690	CTCF_MA0139.1	8.6426	-	chr1	162739945	162740838	Het,cKO	gene	162670724	162740556	-	start	165	OverlapStart	NA	ENSMUSG00000040225.15	Prrc2c	any_promoter	2.34985	2.11778	1	1	0.13098
chr1	162896034	162896053	CTCF_MA0139.1	11.40848	+	chr1	162895925	162896197	Het	gene	162874316	162898726	-	start	2665	PeakInsideFeature	NA	ENSMUSG00000040170.13	Fmo2	any_internal	1.68429	1.40689	0	0	0.21444
chr1	163070687	163070706	CTCF_MA0139.1	11.33959	-	chr1	163070542	163070824	Het	gene	163024301	163085670	-	start	14987	PeakInsideFeature	NA	ENSMUSG00000071890.4	Mroh9	any_internal	1.05411	1.0064	0	0	0.05083
chr1	163091643	163091662	CTCF_MA0139.1	10.34996	+	chr1	163091518	163091797	Het	gene	163024301	163085670	-	start	5987	Upstream	NA	ENSMUSG00000071890.4	Mroh9	any_promoter	1.52165	0.96258	0	0	0.52055
chr1	163150648	163150667	CTCF_MA0139.1	6.86208	+	chr1	163150472	163150807	Het,cKO	gene	163118226	163118348	+	end	32291	Downstream	NA	ENSMUSG00000089174.1	Gm22434	distal_enhancer	1.69995	1.83995	0	1	-0.09649
chr1	163177392	163177411	CTCF_MA0139.1	6.21815	-	chr1	163176710	163177541	Het,cKO	NA	NA	NA	NA	NA	NA	NA	NA	NA	NA	NA	0.76437	0.81109	0	0	-0.06063
chr1	163355968	163355987	CTCF_MA0139.1	9.3971	+	chr1	163355745	163356323	Het,cKO	gene	163384907	163403669	-	end	28873	Downstream	NA	ENSMUSG00000040124.5	Gorab	distal_enhancer	1.18962	1.30453	0	0	-0.10556
chr1	163355998	163356017	CTCF_MA0139.1	6.74462	+	chr1	163355745	163356323	Het,cKO	gene	163384907	163403669	-	end	28873	Downstream	NA	ENSMUSG00000040124.5	Gorab	distal_enhancer	1.24962	1.30453	0	0	-0.04948
chr1	163779438	163779457	CTCF_MA0139.1	11.45722	+	chr1	163779288	163780061	Het,cKO	gene	163779582	163917109	+	start	92	OverlapStart	NA	ENSMUSG00000026585.13	Kifap3	any_promoter	5.13738	4.79401	1	1	0.09368
chr1	163844157	163844176	CTCF_MA0139.1	6.40197	-	chr1	163843937	163844302	Het	gene	163779582	163917109	+	center	4226	PeakInsideFeature	NA	ENSMUSG00000026585.13	Kifap3	any_internal	0.72989	1.0965	0	0	-0.43063
chr1	163910527	163910546	CTCF_MA0139.1	9.43014	-	chr1	163910238	163910604	Het	gene	163779582	163917109	+	end	6688	PeakInsideFeature	NA	ENSMUSG00000026585.13	Kifap3	any_internal	1.27623	1.24227	0	0	0.03094
chr1	164138827	164138846	CTCF_MA0139.1	11.77012	-	chr1	164138664	164139106	Het,cKO	gene	164115263	164150026	+	center	6241	PeakInsideFeature	NA	ENSMUSG00000026580.16	Selp	any_internal	1.57573	2.71502	0	1	-0.67778
chr1	164139035	164139054	CTCF_MA0139.1	10.2275	-	chr1	164138664	164139106	Het,cKO	gene	164115263	164150026	+	center	6241	PeakInsideFeature	NA	ENSMUSG00000026580.16	Selp	any_internal	1.06136	0.72294	0	0	0.40404
chr1	164151761	164151780	CTCF_MA0139.1	6.54857	+	chr1	164151635	164152134	Het,cKO	gene	164151837	164220277	+	start	47	OverlapStart	NA	ENSMUSG00000026579.8	F5	any_promoter	1.78975	1.25073	0	0	0.42467
chr1	164151983	164152002	CTCF_MA0139.1	8.77934	-	chr1	164151635	164152134	Het,cKO	gene	164151837	164220277	+	start	47	OverlapStart	NA	ENSMUSG00000026579.8	F5	any_promoter	1.08868	0.90931	0	0	0.19588
chr1	164184739	164184758	CTCF_MA0139.1	15.15536	-	chr1	164184568	164184878	Het,cKO	gene	164151837	164220277	+	center	1334	PeakInsideFeature	NA	ENSMUSG00000026579.8	F5	any_internal	1.62629	1.39923	0	0	0.17856
chr1	164366903	164366922	CTCF_MA0139.1	11.10016	+	chr1	164366755	164367065	Het,cKO	gene	164304120	164437725	+	center	4012	PeakInsideFeature	NA	ENSMUSG00000026575.15	Nme7	any_internal	1.24455	1.55353	0	0	-0.25939
chr1	164458403	164458422	CTCF_MA0139.1	6.88223	-	chr1	164457619	164458651	Het,cKO	gene	164437108	164458355	-	start	220	OverlapStart	NA	ENSMUSG00000026576.12	Atp1b1	any_promoter	4.67879	5.96288	1	1	-0.3296
chr1	164797943	164797962	CTCF_MA0139.1	10.22788	-	chr1	164797835	164798328	Het,cKO	gene	164796643	164824266	+	start	1438	PeakInsideFeature	NA	ENSMUSG00000026574.5	Dpt	any_internal	0.66088	0.91043	0	0	-0.32579
chr1	164898902	164898921	CTCF_MA0139.1	6.73166	+	chr1	164898778	164899401	Het,cKO	gene	164803968	164899591	-	start	502	PeakInsideFeature	NA	ENSMUSG00000103659.1	Gm32569	any_promoter	2.8472	1.83872	1	1	0.55216
chr1	165114899	165114918	CTCF_MA0139.1	9.84175	+	chr1	165114734	165115107	Het,cKO	gene	165137854	165160773	-	end	22934	Downstream	NA	ENSMUSG00000026572.11	Tbx19	distal_enhancer	1.06746	0.75599	0	0	0.36554
chr1	165120535	165120554	CTCF_MA0139.1	12.14557	-	chr1	165120461	165120691	Het,cKO	gene	165137854	165160773	-	end	17278	Downstream	NA	ENSMUSG00000026572.11	Tbx19	distal_enhancer	2.30477	1.41577	1	0	0.59546
chr1	165236521	165236540	CTCF_MA0139.1	7.43632	+	chr1	165236410	165237308	Het,cKO	gene	165212285	165236996	-	start	137	OverlapStart	NA	ENSMUSG00000040843.10	Tiprl	any_promoter	1.12696	1.30078	0	0	-0.16322
chr1	165320730	165320749	CTCF_MA0139.1	12.81774	-	chr1	165320272	165320874	Het,cKO	gene	165295788	165326745	+	end	6172	PeakInsideFeature	NA	ENSMUSG00000040836.15	Gpr161	any_internal	2.99765	1.44885	1	0	0.90578
chr1	165460885	165460904	CTCF_MA0139.1	6.63091	-	chr1	165460293	165461601	Het,cKO	gene	165460636	165481214	+	start	311	OverlapStart	NA	ENSMUSG00000026568.6	Mpc2	any_promoter	1.50474	2.20359	0	1	-0.46689
chr1	165503890	165503909	CTCF_MA0139.1	9.18127	-	chr1	165503446	165503989	Het,cKO	gene	165497998	165498249	-	start	5468	Upstream	NA	ENSMUSG00000087886.1	Gm23599	any_promoter	1.30897	0.96746	0	0	0.33847
chr1	165583708	165583727	CTCF_MA0139.1	15.17797	+	chr1	165583588	165583856	Het	gene	165585182	165585991	+	start	1460	Upstream	NA	ENSMUSG00000104474.1	Gm38210	any_promoter	2.38605	1.25663	1	0	0.77777
chr1	165641563	165641582	CTCF_MA0139.1	8.0107	+	chr1	165641550	165643308	Het,cKO	gene	165592239	165634538	-	start	7891	Upstream	NA	ENSMUSG00000026566.15	Mpzl1	any_promoter	0.88101	0.79129	0	0	0.11161
chr1	165658783	165658802	CTCF_MA0139.1	10.01094	-	chr1	165658641	165658841	Het	gene	165646515	165709757	-	end	12226	PeakInsideFeature	NA	ENSMUSG00000040723.14	Rcsd1	any_internal	1.48154	1.45527	0	0	0.02114
chr1	165702714	165702733	CTCF_MA0139.1	6.63117	+	chr1	165702531	165703080	Het,cKO	gene	165646515	165709757	-	start	6952	PeakInsideFeature	NA	ENSMUSG00000040723.14	Rcsd1	any_internal	0.72728	0.45476	0	0	0.43284
chr1	165736342	165736361	CTCF_MA0139.1	12.14034	-	chr1	165736139	165736682	Het,cKO	gene	165734599	165735661	-	start	749	Upstream	NA	ENSMUSG00000103242.1	Gm34767	any_promoter	1.42769	1.97204	0	1	-0.39038
chr1	165771773	165771792	CTCF_MA0139.1	13.89443	+	chr1	165771439	165771929	Het	gene	165781074	165789367	+	start	9390	Upstream	NA	ENSMUSG00000089829.2	Gm16565	any_promoter	2.31584	1.30662	1	0	0.69499
chr1	165780660	165780679	CTCF_MA0139.1	7.80367	+	chr1	165780630	165780830	Het	gene	165781074	165789367	+	start	344	Upstream	NA	ENSMUSG00000089829.2	Gm16565	any_promoter	0.77858	0.81227	0	0	-0.04342
chr1	165853909	165853928	CTCF_MA0139.1	13.39527	+	chr1	165853753	165853953	Het	gene	165848154	165849044	-	start	4809	Upstream	NA	ENSMUSG00000102154.1	Gm37469	any_promoter	0.97302	0.73701	0	0	0.28973
chr1	166002746	166002765	CTCF_MA0139.1	6.44195	+	chr1	166002187	166003612	Het,cKO	gene	166002959	166038256	+	start	60	OverlapStart	NA	ENSMUSG00000097196.2	Gm26665	any_promoter	1.53642	2.15143	0	1	-0.41203
chr1	166053375	166053394	CTCF_MA0139.1	6.50559	+	chr1	166053318	166053764	Het,cKO	gene	166043338	166043691	-	start	9850	Upstream	NA	ENSMUSG00000102890.1	Gm7626	any_promoter	0.87723	1.22232	0	0	-0.36429
chr1	166090121	166090140	CTCF_MA0139.1	6.31581	-	chr1	166089769	166090192	Het	gene	166092414	166092575	+	start	2434	Upstream	NA	ENSMUSG00000102484.1	Gm37923	any_promoter	0.29868	0.52509	0	0	-0.44735
chr1	166103305	166103324	CTCF_MA0139.1	7.78344	+	chr1	166103256	166103458	Het	gene	166098147	166127922	-	end	5210	PeakInsideFeature	NA	ENSMUSG00000026564.9	Dusp27	any_internal	1.32893	0.87619	0	0	0.46172
chr1	166103378	166103397	CTCF_MA0139.1	7.29066	+	chr1	166103256	166103458	Het	gene	166098147	166127922	-	end	5210	PeakInsideFeature	NA	ENSMUSG00000026564.9	Dusp27	any_internal	1.35327	0.96963	0	0	0.37466
chr1	166160809	166160828	CTCF_MA0139.1	14.79257	+	chr1	166160658	166160969	Het,cKO	gene	166130237	166166510	+	end	5697	PeakInsideFeature	NA	ENSMUSG00000000544.14	Gpa33	any_internal	1.45932	0.83208	0	0	0.62527
chr1	166319351	166319370	CTCF_MA0139.1	8.30657	-	chr1	166319205	166319526	Het	gene	166306740	166309585	-	start	9780	Upstream	NA	ENSMUSG00000091393.1	5330438I03Rik	any_promoter	0.61349	0.75152	0	0	-0.19813
chr1	166360356	166360375	CTCF_MA0139.1	14.13707	-	chr1	166360182	166360535	Het,cKO	gene	166377877	166379918	-	end	17519	Downstream	NA	ENSMUSG00000103400.1	Gm15853	distal_enhancer	3.48184	2.56561	1	1	0.39733
chr1	166379017	166379036	CTCF_MA0139.1	7.52513	+	chr1	166378811	166379711	Het,cKO	gene	166379096	166393621	+	start	165	OverlapStart	NA	ENSMUSG00000026563.13	Tada1	any_promoter	2.29011	2.30717	1	1	-0.00938
chr1	166819586	166819605	CTCF_MA0139.1	6.45367	+	chr1	166819509	166819828	Het	gene	166798527	166798839	-	start	20829	Upstream	NA	ENSMUSG00000103073.1	Gm37904	distal_enhancer	0.79368	0.91331	0	0	-0.14668
chr1	167182424	167182443	CTCF_MA0139.1	6.70097	+	chr1	167182351	167182629	Het,cKO	gene	167185979	167186388	-	end	3489	Downstream	NA	ENSMUSG00000103333.1	Gm37994	distal_enhancer	0.78389	0.80655	0	0	-0.02921
chr1	167212472	167212491	CTCF_MA0139.1	12.06047	-	chr1	167212410	167212610	cKO	gene	167222882	167285320	-	end	10372	Downstream	NA	ENSMUSG00000026558.13	Uck2	distal_enhancer	0.60008	1.45282	0	0	-0.94311
chr1	167220728	167220747	CTCF_MA0139.1	11.84941	+	chr1	167220597	167221152	Het	gene	167222882	167285320	-	end	2008	Downstream	NA	ENSMUSG00000026558.13	Uck2	distal_enhancer	2.32896	2.5249	1	1	-0.1028
chr1	167337607	167337626	CTCF_MA0139.1	9.65804	-	chr1	167337512	167337759	Het	gene	167340368	167340424	-	end	2733	Downstream	NA	ENSMUSG00000088246.1	Gm25911	distal_enhancer	1.53248	1.05954	0	0	0.42417
chr1	167340227	167340246	CTCF_MA0139.1	7.67063	+	chr1	167340177	167340558	Het,cKO	gene	167340368	167340424	-	start	57	FeatureInsidePeak	NA	ENSMUSG00000088246.1	Gm25911	any_promoter	1.37583	2.80314	0	1	-0.8794
chr1	167370064	167370083	CTCF_MA0139.1	11.74194	+	chr1	167369911	167370244	Het	gene	167349990	167368532	+	end	1545	Downstream	NA	ENSMUSG00000026687.14	Aldh9a1	distal_enhancer	1.67295	1.51998	0	0	0.11497
chr1	167370121	167370140	CTCF_MA0139.1	8.52126	-	chr1	167369911	167370244	Het	gene	167349990	167368532	+	end	1545	Downstream	NA	ENSMUSG00000026687.14	Aldh9a1	distal_enhancer	1.72713	1.70431	0	0	0.01614
chr1	167394403	167394422	CTCF_MA0139.1	9.05342	-	chr1	167393301	167394547	Het,cKO	gene	167371965	167393841	-	start	83	OverlapStart	NA	ENSMUSG00000026688.5	Mgst3	any_promoter	2.06721	1.9146	1	1	0.09514
chr1	167645087	167645106	CTCF_MA0139.1	9.28822	-	chr1	167644932	167645245	Het	gene	167598383	167639623	+	end	5465	Downstream	NA	ENSMUSG00000015843.10	Rxrg	distal_enhancer	0.91786	0.71856	0	0	0.25234
chr1	167889065	167889084	CTCF_MA0139.1	10.55712	-	chr1	167888913	167889173	Het	gene	167689236	167848741	+	end	40302	Downstream	NA	ENSMUSG00000026686.14	Lmx1a	distal_enhancer	1.31259	0.78455	0	0	0.56197
chr1	167896465	167896484	CTCF_MA0139.1	12.97862	-	chr1	167896331	167896604	Het	gene	167689236	167848741	+	end	47726	Downstream	NA	ENSMUSG00000026686.14	Lmx1a	distal_enhancer	1.30475	0.63499	0	0	0.7641
chr1	168214322	168214341	CTCF_MA0139.1	13.42672	+	chr1	168214146	168214482	Het,cKO	gene	168119363	168432270	-	center	61502	PeakInsideFeature	NA	ENSMUSG00000052534.15	Pbx1	any_internal	1.82699	1.12662	0	0	0.56829
chr1	168662838	168662857	CTCF_MA0139.1	6.6858	+	chr1	168662800	168663150	Het	gene	168675271	168675882	-	end	12296	Downstream	NA	ENSMUSG00000103463.1	1700063I16Rik	distal_enhancer	1.07091	0.69143	0	0	0.45803
chr1	169254715	169254734	CTCF_MA0139.1	10.37186	-	chr1	169254654	169255023	Het	NA	NA	NA	NA	NA	NA	NA	NA	NA	NA	NA	0.7107	0.75742	0	0	-0.06371
chr1	169459564	169459583	CTCF_MA0139.1	11.33511	-	chr1	169459066	169459760	Het,cKO	gene	169453527	169453869	-	start	5544	Upstream	NA	ENSMUSG00000058622.1	Gm5265	any_promoter	2.14923	1.46453	1	0	0.46759
chr1	169517690	169517709	CTCF_MA0139.1	9.45378	+	chr1	169517688	169518077	Het	gene	169497933	169531464	-	center	3184	PeakInsideFeature	NA	ENSMUSG00000026683.14	Nuf2	any_internal	0.42573	0.31084	0	0	0.23993
chr1	169517727	169517746	CTCF_MA0139.1	9.45378	+	chr1	169517688	169518077	Het	gene	169497933	169531464	-	center	3184	PeakInsideFeature	NA	ENSMUSG00000026683.14	Nuf2	any_internal	0.51286	0.2724	0	0	0.48862
chr1	169517765	169517784	CTCF_MA0139.1	10.49735	+	chr1	169517688	169518077	Het	gene	169497933	169531464	-	center	3184	PeakInsideFeature	NA	ENSMUSG00000026683.14	Nuf2	any_internal	0.49221	0.39788	0	0	0.17715
chr1	169517803	169517822	CTCF_MA0139.1	7.34262	+	chr1	169517688	169518077	Het	gene	169497933	169531464	-	center	3184	PeakInsideFeature	NA	ENSMUSG00000026683.14	Nuf2	any_internal	0.46547	0.54894	0	0	-0.14498
chr1	169517841	169517860	CTCF_MA0139.1	9.45378	+	chr1	169517688	169518077	Het	gene	169497933	169531464	-	center	3184	PeakInsideFeature	NA	ENSMUSG00000026683.14	Nuf2	any_internal	0.31023	0.54894	0	0	-0.4608
chr1	169517878	169517897	CTCF_MA0139.1	10.49735	+	chr1	169517688	169518077	Het	gene	169497933	169531464	-	center	3184	PeakInsideFeature	NA	ENSMUSG00000026683.14	Nuf2	any_internal	0.32462	0.70474	0	0	-0.66533
chr1	169517915	169517934	CTCF_MA0139.1	9.45378	+	chr1	169517688	169518077	Het	gene	169497933	169531464	-	center	3184	PeakInsideFeature	NA	ENSMUSG00000026683.14	Nuf2	any_internal	0.36511	0.84708	0	0	-0.76493
chr1	169517953	169517972	CTCF_MA0139.1	9.45378	+	chr1	169517688	169518077	Het	gene	169497933	169531464	-	center	3184	PeakInsideFeature	NA	ENSMUSG00000026683.14	Nuf2	any_internal	0.54535	1.1653	0	0	-0.77654
chr1	169517991	169518010	CTCF_MA0139.1	9.45378	+	chr1	169517688	169518077	Het	gene	169497933	169531464	-	center	3184	PeakInsideFeature	NA	ENSMUSG00000026683.14	Nuf2	any_internal	0.71741	0.8324	0	0	-0.15109
chr1	169518028	169518047	CTCF_MA0139.1	10.49735	+	chr1	169517688	169518077	Het	gene	169497933	169531464	-	center	3184	PeakInsideFeature	NA	ENSMUSG00000026683.14	Nuf2	any_internal	0.49684	0.45215	0	0	0.08075
chr1	169674323	169674342	CTCF_MA0139.1	12.89056	+	chr1	169674238	169674452	Het	gene	169655500	169695813	+	center	1311	PeakInsideFeature	NA	ENSMUSG00000026678.10	Rgs5	any_internal	1.20391	0.78754	0	0	0.45896
chr1	169918185	169918204	CTCF_MA0139.1	10.29658	-	chr1	169918129	169918356	Het	gene	169928647	169934653	+	start	10405	Upstream	NA	ENSMUSG00000070532.5	Ccdc190	distal_enhancer	1.24351	2.04222	0	1	-0.59407
chr1	169919384	169919403	CTCF_MA0139.1	6.3528	-	chr1	169919231	169919722	Het,cKO	gene	169928647	169934653	+	start	9171	Upstream	NA	ENSMUSG00000070532.5	Ccdc190	any_promoter	0.84485	1.42268	0	0	-0.57947
chr1	169919694	169919713	CTCF_MA0139.1	6.30639	-	chr1	169919231	169919722	Het,cKO	gene	169928647	169934653	+	start	9171	Upstream	NA	ENSMUSG00000070532.5	Ccdc190	any_promoter	0.55334	0.55393	0	0	-0.00097
chr1	170136535	170136554	CTCF_MA0139.1	12.03151	-	chr1	170136381	170136693	Het,cKO	gene	170141937	170174957	-	end	5400	Downstream	NA	ENSMUSG00000026670.15	Uap1	distal_enhancer	1.45474	0.85695	0	0	0.59086
chr1	170175140	170175159	CTCF_MA0139.1	6.90628	-	chr1	170174495	170175496	Het,cKO	gene	170141937	170174957	-	start	38	OverlapStart	NA	ENSMUSG00000026670.15	Uap1	any_promoter	2.53173	2.80045	1	1	-0.12974
chr1	170215476	170215495	CTCF_MA0139.1	6.56438	+	chr1	170214884	170215550	Het,cKO	gene	170193419	170215397	-	start	180	OverlapStart	NA	ENSMUSG00000026667.14	Uhmk1	any_promoter	1.65066	0.90489	0	0	0.68419
chr1	170255823	170255842	CTCF_MA0139.1	7.77181	+	chr1	170255409	170255915	Het,cKO	gene	170254048	170255739	-	start	77	OverlapStart	NA	ENSMUSG00000096964.1	Gm6345	any_promoter	0.79549	1.10322	0	0	-0.35033
chr1	170448568	170448587	CTCF_MA0139.1	8.58668	+	chr1	170448312	170448627	Het,cKO	gene	170302667	170589861	-	center	2205	PeakInsideFeature	NA	ENSMUSG00000038473.14	Nos1ap	any_internal	0.72001	0.85058	0	0	-0.16999
chr1	170589502	170589521	CTCF_MA0139.1	8.61861	+	chr1	170589315	170590060	Het,cKO	gene	170302667	170589861	-	start	174	OverlapStart	NA	ENSMUSG00000038473.14	Nos1ap	any_promoter	0.59754	0.58581	0	0	0.01848
chr1	170589935	170589954	CTCF_MA0139.1	7.96778	+	chr1	170589315	170590060	Het,cKO	gene	170302667	170589861	-	start	174	OverlapStart	NA	ENSMUSG00000038473.14	Nos1ap	any_promoter	1.0731	0.52299	0	0	0.72193
chr1	170613416	170613435	CTCF_MA0139.1	7.06231	-	chr1	170613170	170613550	Het	gene	170630920	170631501	+	start	17560	Upstream	NA	ENSMUSG00000102193.1	Gm7299	distal_enhancer	1.04298	1.09255	0	0	-0.05138
chr1	170632522	170632541	CTCF_MA0139.1	10.52165	+	chr1	170632435	170632726	Het,cKO	gene	170630920	170631501	+	end	1079	Downstream	NA	ENSMUSG00000102193.1	Gm7299	distal_enhancer	0.75036	0.91378	0	0	-0.20426
chr1	170632579	170632598	CTCF_MA0139.1	13.6877	-	chr1	170632435	170632726	Het,cKO	gene	170630920	170631501	+	end	1079	Downstream	NA	ENSMUSG00000102193.1	Gm7299	distal_enhancer	1.21307	1.19746	0	0	0.01473
chr1	170996952	170996971	CTCF_MA0139.1	11.95943	-	chr1	170996798	170997087	Het	gene	170981943	170986466	+	end	10476	Downstream	NA	ENSMUSG00000104340.1	Gm10522	distal_enhancer	1.50787	1.09756	0	0	0.36581
chr1	171222745	171222764	CTCF_MA0139.1	7.24878	+	chr1	171222350	171222917	Het,cKO	gene	171216010	171222514	-	start	119	OverlapStart	NA	ENSMUSG00000005674.9	Tomm40l	any_promoter	2.44272	2.77372	1	1	-0.16302
chr1	171238657	171238676	CTCF_MA0139.1	10.11208	-	chr1	171238492	171238692	Het	gene	171229571	171234365	-	start	4227	Upstream	NA	ENSMUSG00000058715.11	Fcer1g	any_promoter	0.7834	0.74428	0	0	0.05188
chr1	171247139	171247158	CTCF_MA0139.1	10.22959	-	chr1	171246853	171247554	Het,cKO	gene	171250420	171260637	+	start	3217	Upstream	NA	ENSMUSG00000006403.12	Adamts4	any_promoter	1.78676	2.24553	0	1	-0.28373
chr1	171270012	171270031	CTCF_MA0139.1	6.81997	+	chr1	171269956	171270694	Het,cKO	gene	171270327	171276896	+	start	2	OverlapStart	NA	ENSMUSG00000052423.14	B4galt3	any_promoter	0.96069	0.99416	0	0	-0.0371
chr1	171361301	171361320	CTCF_MA0139.1	12.08397	+	chr1	171360399	171361397	Het,cKO	gene	171358445	171360798	-	start	100	OverlapStart	NA	ENSMUSG00000045259.4	Klhdc9	any_promoter	1.814	2.25484	0	1	-0.27045
chr1	171380102	171380121	CTCF_MA0139.1	11.71296	-	chr1	171379968	171380269	Het,cKO	gene	171388953	171410298	+	start	8835	Upstream	NA	ENSMUSG00000048865.16	Arhgap30	any_promoter	1.72298	2.44555	0	1	-0.43613
chr1	171479196	171479215	CTCF_MA0139.1	10.72041	-	chr1	171479074	171479337	Het	gene	171437534	171464603	+	end	14602	Downstream	NA	ENSMUSG00000038235.4	F11r	distal_enhancer	0.91568	0.95137	0	0	-0.04094
chr1	171502572	171502591	CTCF_MA0139.1	10.33023	+	chr1	171502415	171504218	Het,cKO	gene	171503047	171503163	-	start	153	FeatureInsidePeak	NA	ENSMUSG00000094668.1	Gm24871	any_promoter	4.60636	3.70419	1	1	0.29155
chr1	171503462	171503481	CTCF_MA0139.1	11.81368	+	chr1	171502415	171504218	Het,cKO	gene	171503047	171503163	-	start	153	FeatureInsidePeak	NA	ENSMUSG00000094668.1	Gm24871	any_promoter	3.42288	2.91575	1	1	0.2098
chr1	171564368	171564387	CTCF_MA0139.1	8.57186	+	chr1	171564316	171564637	Het,cKO	gene	171559192	171609746	+	start	5284	PeakInsideFeature	NA	ENSMUSG00000004709.14	Cd244	any_internal	1.56657	1.46812	0	0	0.07715
chr1	171564461	171564480	CTCF_MA0139.1	10.16053	-	chr1	171564316	171564637	Het,cKO	gene	171559192	171609746	+	start	5284	PeakInsideFeature	NA	ENSMUSG00000004709.14	Cd244	any_internal	2.31151	3.18142	1	1	-0.41149
chr1	171566881	171566900	CTCF_MA0139.1	7.24254	-	chr1	171566815	171567184	Het	gene	171559192	171609746	+	start	7807	PeakInsideFeature	NA	ENSMUSG00000004709.14	Cd244	any_internal	0.50761	0.84772	0	0	-0.49459
chr1	171567034	171567053	CTCF_MA0139.1	12.00656	-	chr1	171566815	171567184	Het	gene	171559192	171609746	+	start	7807	PeakInsideFeature	NA	ENSMUSG00000004709.14	Cd244	any_internal	3.02207	1.22278	1	0	1.11314
chr1	171699223	171699242	CTCF_MA0139.1	8.10616	-	chr1	171699087	171699287	Het	gene	171682008	171705258	+	center	5554	PeakInsideFeature	NA	ENSMUSG00000015355.13	Cd48	any_internal	0.77007	0.95362	0	0	-0.22373
chr1	171815960	171815979	CTCF_MA0139.1	12.76568	+	chr1	171815652	171816133	Het,cKO	gene	171767126	171801184	+	end	14708	Downstream	NA	ENSMUSG00000015316.11	Slamf1	distal_enhancer	2.87608	2.74127	1	1	0.06209
chr1	172000876	172000895	CTCF_MA0139.1	8.45804	-	chr1	172000762	172000962	Het	gene	172000959	172028444	-	end	97	OverlapEnd	NA	ENSMUSG00000026556.15	Vangl2	distal_enhancer	0.93156	0.96405	0	0	-0.03685
chr1	172012206	172012225	CTCF_MA0139.1	8.69871	+	chr1	172012139	172012339	Het	gene	172000959	172028444	-	center	2462	PeakInsideFeature	NA	ENSMUSG00000026556.15	Vangl2	any_internal	1.05908	0.92357	0	0	0.14875
chr1	172026822	172026841	CTCF_MA0139.1	6.44306	+	chr1	172026552	172027815	Het,cKO	gene	172000959	172028444	-	start	1261	PeakInsideFeature	NA	ENSMUSG00000026556.15	Vangl2	any_internal	1.04869	0.9046	0	0	0.15998
chr1	172027177	172027196	CTCF_MA0139.1	7.0506	-	chr1	172026552	172027815	Het,cKO	gene	172000959	172028444	-	start	1261	PeakInsideFeature	NA	ENSMUSG00000026556.15	Vangl2	any_internal	0.88544	0.79939	0	0	0.10647
chr1	172027325	172027344	CTCF_MA0139.1	10.09954	+	chr1	172026552	172027815	Het,cKO	gene	172000959	172028444	-	start	1261	PeakInsideFeature	NA	ENSMUSG00000026556.15	Vangl2	any_internal	1.3278	1.46046	0	0	-0.11144
chr1	172047069	172047088	CTCF_MA0139.1	15.38312	+	chr1	172046944	172047217	Het	gene	172052291	172057573	-	end	5211	Downstream	NA	ENSMUSG00000051251.3	Nhlh1	distal_enhancer	2.29022	1.70049	1	0	0.3688
chr1	172217321	172217340	CTCF_MA0139.1	11.78767	-	chr1	172216985	172217470	Het,cKO	gene	172209893	172219868	-	center	2347	PeakInsideFeature	NA	ENSMUSG00000007122.11	Casq1	any_internal	1.91125	1.47551	1	0	0.31281
chr1	172247887	172247906	CTCF_MA0139.1	7.88648	-	chr1	172247728	172248053	Het	gene	172223512	172258414	-	center	6927	PeakInsideFeature	NA	ENSMUSG00000007107.6	Atp1a4	any_internal	1.33846	1.02452	0	0	0.30192
chr1	172298050	172298069	CTCF_MA0139.1	6.61706	-	chr1	172297700	172298168	Het	gene	172271708	172298064	-	start	130	OverlapStart	NA	ENSMUSG00000007097.14	Atp1a2	any_promoter	1.13184	1.00733	0	0	0.12897
chr1	172309782	172309801	CTCF_MA0139.1	7.03181	-	chr1	172309762	172310444	Het,cKO	gene	172261640	172319841	+	end	9738	PeakInsideFeature	NA	ENSMUSG00000038034.15	Igsf8	any_internal	1.25775	1.02353	0	0	0.23118
chr1	172310276	172310295	CTCF_MA0139.1	13.0897	-	chr1	172309762	172310444	Het,cKO	gene	172261640	172319841	+	end	9738	PeakInsideFeature	NA	ENSMUSG00000038034.15	Igsf8	any_internal	4.07286	2.31725	1	1	0.73523
chr1	172324905	172324924	CTCF_MA0139.1	11.03071	-	chr1	172324779	172325061	Het	gene	172320500	172329318	-	center	11	PeakInsideFeature	NA	ENSMUSG00000038026.12	Kcnj9	any_internal	2.94491	2.4657	1	1	0.22869
chr1	172326312	172326331	CTCF_MA0139.1	12.8012	+	chr1	172326171	172326371	Het	gene	172320500	172329318	-	center	1362	PeakInsideFeature	NA	ENSMUSG00000038026.12	Kcnj9	any_internal	0.93363	0.86088	0	0	0.08596
chr1	172350691	172350710	CTCF_MA0139.1	9.26498	-	chr1	172350310	172350716	Het	gene	172341209	172374085	+	center	7134	PeakInsideFeature	NA	ENSMUSG00000044708.5	Kcnj10	any_internal	0.58755	0.26015	0	0	0.64187
chr1	172357747	172357766	CTCF_MA0139.1	13.92202	-	chr1	172357640	172357882	Het	gene	172341209	172374085	+	center	114	PeakInsideFeature	NA	ENSMUSG00000044708.5	Kcnj10	any_internal	1.48786	1.3801	0	0	0.08846
chr1	172364826	172364845	CTCF_MA0139.1	11.92402	-	chr1	172364762	172364962	Het	gene	172341209	172374085	+	center	7215	PeakInsideFeature	NA	ENSMUSG00000044708.5	Kcnj10	any_internal	0.88638	0.83114	0	0	0.06739
chr1	172368968	172368987	CTCF_MA0139.1	12.14728	-	chr1	172368840	172369067	Het,cKO	gene	172376545	172384099	+	start	7592	Upstream	NA	ENSMUSG00000050229.3	Pigm	any_promoter	1.39799	1.49249	0	0	-0.07707
chr1	172412415	172412434	CTCF_MA0139.1	16.62114	+	chr1	172412294	172412596	Het	gene	172388233	172390989	-	start	21456	Upstream	NA	ENSMUSG00000102278.1	Gm37145	distal_enhancer	2.58083	1.51445	1	0	0.65993
chr1	172482016	172482035	CTCF_MA0139.1	7.84328	+	chr1	172481621	172482329	Het,cKO	gene	172481787	172498878	+	start	188	OverlapStart	NA	ENSMUSG00000037995.15	Igsf9	any_promoter	2.30671	2.12574	1	1	0.10282
chr1	172490567	172490586	CTCF_MA0139.1	12.63538	-	chr1	172490134	172490733	Het	gene	172500046	172507380	+	start	9613	Upstream	NA	ENSMUSG00000026547.15	Tagln2	any_promoter	0.98972	0.7853	0	0	0.24398
chr1	172528843	172528862	CTCF_MA0139.1	7.87144	+	chr1	172528770	172529052	Het,cKO	gene	172520800	172545870	+	center	4424	PeakInsideFeature	NA	ENSMUSG00000026546.16	Cfap45	any_internal	2.61586	2.02945	1	1	0.32095
chr1	172528906	172528925	CTCF_MA0139.1	12.42727	+	chr1	172528770	172529052	Het,cKO	gene	172520800	172545870	+	center	4424	PeakInsideFeature	NA	ENSMUSG00000026546.16	Cfap45	any_internal	2.70545	2.26516	1	1	0.22656
chr1	172594690	172594709	CTCF_MA0139.1	12.62479	+	chr1	172594548	172594838	Het	gene	172581757	172590568	-	start	4125	Upstream	NA	ENSMUSG00000053318.7	Slamf8	any_promoter	1.94401	1.39809	1	0	0.39724
chr1	172633245	172633264	CTCF_MA0139.1	8.86694	-	chr1	172632391	172633399	Het,cKO	gene	172630763	172632962	-	start	67	OverlapStart	NA	ENSMUSG00000026544.6	Dusp23	any_promoter	3.05353	3.22523	1	1	-0.07153
chr1	172650680	172650699	CTCF_MA0139.1	11.6785	+	chr1	172650617	172650817	Het	gene	172630763	172632962	-	start	17755	Upstream	NA	ENSMUSG00000026544.6	Dusp23	distal_enhancer	1.23244	0.86003	0	0	0.39451
chr1	173323985	173324004	CTCF_MA0139.1	12.60706	+	chr1	173323875	173324075	Het	gene	173331885	173333750	-	end	7910	Downstream	NA	ENSMUSG00000037872.5	Ackr1	distal_enhancer	1.98031	1.08501	1	0	0.7096
chr1	173339705	173339724	CTCF_MA0139.1	11.56564	+	chr1	173339566	173339878	Het	gene	173331885	173333750	-	start	5972	Upstream	NA	ENSMUSG00000037872.5	Ackr1	any_promoter	1.50299	1.28498	0	0	0.18331
chr1	173350533	173350552	CTCF_MA0139.1	7.1812	+	chr1	173349814	173350826	Het,cKO	gene	173350878	173466040	+	start	558	Upstream	NA	ENSMUSG00000037860.15	Aim2	any_promoter	0.70011	0.58911	0	0	0.16549
chr1	173377665	173377684	CTCF_MA0139.1	8.77221	-	chr1	173377532	173377844	Het	gene	173333257	173367695	-	start	9993	Upstream	NA	ENSMUSG00000005338.13	Cadm3	any_promoter	2.10562	1.08629	1	0	0.78469
chr1	173398795	173398814	CTCF_MA0139.1	12.24422	-	chr1	173398668	173398919	Het	gene	173350878	173466040	+	center	9666	PeakInsideFeature	NA	ENSMUSG00000037860.15	Aim2	any_internal	2.47284	1.18754	1	0	0.88772
chr1	174469916	174469935	CTCF_MA0139.1	10.76677	+	chr1	174469786	174470076	Het,cKO	gene	174442158	174449602	+	end	20329	Downstream	NA	ENSMUSG00000066671.3	Olfr220	distal_enhancer	1.84277	2.55922	1	1	-0.41211
chr1	174502697	174502716	CTCF_MA0139.1	6.68202	-	chr1	174501606	174502959	Het,cKO	gene	174501824	174822729	+	start	458	OverlapStart	NA	ENSMUSG00000028354.13	Fmn2	any_promoter	1.71316	1.16759	0	0	0.44968
chr1	174592600	174592619	CTCF_MA0139.1	9.25377	+	chr1	174592529	174592746	Het	gene	174501824	174822729	+	center	69639	PeakInsideFeature	NA	ENSMUSG00000028354.13	Fmn2	any_internal	0.90775	0.69121	0	0	0.2789
chr1	174921395	174921414	CTCF_MA0139.1	7.4028	-	chr1	174921395	174922036	Het,cKO	gene	174833784	174921819	-	start	104	OverlapStart	NA	ENSMUSG00000050069.3	Grem2	any_promoter	0.39836	0.48896	0	0	-0.17044
chr1	175000004	175000023	CTCF_MA0139.1	9.56752	-	chr1	174999170	175000144	Het,cKO	NA	NA	NA	NA	NA	NA	NA	NA	NA	NA	NA	1.61056	1.35048	0	0	0.20828
chr1	175041621	175041640	CTCF_MA0139.1	11.04036	+	chr1	175041392	175041767	Het,cKO	gene	175059086	175492500	-	end	17507	Downstream	NA	ENSMUSG00000026527.13	Rgs7	distal_enhancer	2.87005	1.49106	1	0	0.81533
chr1	175492212	175492231	CTCF_MA0139.1	9.268	+	chr1	175491708	175493048	Het,cKO	gene	175059086	175492500	-	start	122	OverlapStart	NA	ENSMUSG00000026527.13	Rgs7	any_promoter	1.09371	0.87822	0	0	0.23784
chr1	175669182	175669201	CTCF_MA0139.1	11.60954	-	chr1	175669047	175669475	Het	gene	175662420	175692776	-	end	6841	PeakInsideFeature	NA	ENSMUSG00000026525.9	Opn3	any_internal	1.05934	0.89791	0	0	0.179
chr1	175867742	175867761	CTCF_MA0139.1	7.04201	-	chr1	175867608	175867888	Het,cKO	gene	175880580	175913489	+	start	12832	Upstream	NA	ENSMUSG00000039748.11	Exo1	distal_enhancer	1.7075	2.34748	0	1	-0.39507
chr1	175936616	175936635	CTCF_MA0139.1	10.44425	+	chr1	175936276	175936807	Het,cKO	gene	175920328	175922225	+	end	14316	Downstream	NA	ENSMUSG00000104158.2	Gm38100	distal_enhancer	2.83381	2.73418	1	1	0.04625
chr1	176223381	176223400	CTCF_MA0139.1	9.47379	+	chr1	176223236	176223698	Het,cKO	gene	175962305	176275312	-	start	51845	PeakInsideFeature	NA	ENSMUSG00000055214.15	Pld5	any_internal	3.42451	3.34159	1	1	0.03227
chr1	176712576	176712595	CTCF_MA0139.1	9.89505	+	chr1	176712545	176712745	Het	gene	176700616	176700724	+	end	11921	Downstream	NA	ENSMUSG00000087875.1	Gm26104	distal_enhancer	1.24517	0.84166	0	0	0.42881
chr1	176877902	176877921	CTCF_MA0139.1	13.42808	+	chr1	176877751	176877961	Het	gene	176879833	176879913	+	start	1977	Upstream	NA	ENSMUSG00000093132.1	Gm25993	any_promoter	0.8972	0.84292	0	0	0.06559
chr1	177188882	177188901	CTCF_MA0139.1	7.86719	+	chr1	177188787	177189057	Het,cKO	gene	177020072	177258203	-	center	49785	PeakInsideFeature	NA	ENSMUSG00000019699.16	Akt3	any_internal	1.32717	1.2164	0	0	0.10018
chr1	177188972	177188991	CTCF_MA0139.1	12.60191	-	chr1	177188787	177189057	Het,cKO	gene	177020072	177258203	-	center	49785	PeakInsideFeature	NA	ENSMUSG00000019699.16	Akt3	any_internal	1.69825	1.19454	0	0	0.41325
chr1	177259137	177259156	CTCF_MA0139.1	6.63211	+	chr1	177258107	177259220	Het,cKO	gene	177020072	177258203	-	start	460	OverlapStart	NA	ENSMUSG00000019699.16	Akt3	any_promoter	0.84408	1.06217	0	0	-0.24694
chr1	177322340	177322359	CTCF_MA0139.1	7.66552	-	chr1	177322199	177323347	Het,cKO	NA	NA	NA	NA	NA	NA	NA	NA	NA	NA	NA	0.52263	0.34855	0	0	0.33203
chr1	177442186	177442205	CTCF_MA0139.1	6.62676	+	chr1	177441478	177442416	Het,cKO	gene	177442350	177450764	+	start	403	OverlapStart	NA	ENSMUSG00000063659.11	Zbtb18	any_promoter	3.2394	4.26633	1	1	-0.36533
chr1	177519034	177519053	CTCF_MA0139.1	6.77755	-	chr1	177518903	177519568	Het,cKO	gene	177467377	177476267	+	end	42968	Downstream	NA	ENSMUSG00000103043.1	Gm37306	distal_enhancer	1.48579	0.86443	0	0	0.60671
chr1	177703029	177703048	CTCF_MA0139.1	13.25454	-	chr1	177702464	177703211	Het,cKO	gene	177729813	177753324	+	start	26976	Upstream	NA	ENSMUSG00000015962.5	1700016C15Rik	distal_enhancer	1.95292	2.52336	1	1	-0.32253
chr1	177940611	177940630	CTCF_MA0139.1	13.4004	+	chr1	177940493	177940790	Het	gene	177808549	177962233	+	end	21592	PeakInsideFeature	NA	ENSMUSG00000102483.1	Gm7068	any_internal	1.4785	0.92056	0	0	0.53432
chr1	177983858	177983877	CTCF_MA0139.1	7.11907	-	chr1	177982917	177984124	Het,cKO	gene	177983422	178172704	+	start	98	OverlapStart	NA	ENSMUSG00000091476.6	Gm16432	any_promoter	1.52566	1.53985	0	0	-0.01102
chr1	178146630	178146649	CTCF_MA0139.1	13.4004	+	chr1	178146052	178146781	Het	gene	177983422	178172704	+	end	26288	PeakInsideFeature	NA	ENSMUSG00000091476.6	Gm16432	any_internal	1.50061	1.32438	0	0	0.14653
chr1	178187961	178187980	CTCF_MA0139.1	7.73141	-	chr1	178187254	178188386	Het,cKO	gene	178187416	178257301	+	start	404	OverlapStart	NA	ENSMUSG00000026502.13	Desi2	any_promoter	3.09209	3.32239	1	1	-0.09412
chr1	178188111	178188130	CTCF_MA0139.1	7.11907	-	chr1	178187254	178188386	Het,cKO	gene	178187416	178257301	+	start	404	OverlapStart	NA	ENSMUSG00000026502.13	Desi2	any_promoter	1.33678	1.17168	0	0	0.15105
chr1	178360987	178361006	CTCF_MA0139.1	7.09824	-	chr1	178360873	178361073	Het	gene	178363400	178363521	-	end	2427	Downstream	NA	ENSMUSG00000099303.1	Gm27458	distal_enhancer	0.78886	0.42887	0	0	0.56372
chr1	178463898	178463917	CTCF_MA0139.1	11.83399	-	chr1	178463751	178464049	Het,cKO	gene	178406084	178484513	+	center	18602	PeakInsideFeature	NA	ENSMUSG00000026495.8	Efcab2	any_internal	2.15751	3.49396	1	1	-0.62156
chr1	178590374	178590393	CTCF_MA0139.1	7.32226	-	chr1	178590313	178590834	Het	gene	178529124	178939200	+	start	61449	PeakInsideFeature	NA	ENSMUSG00000026494.12	Kif26b	any_internal	0.95916	0.61539	0	0	0.44985
chr1	178661197	178661216	CTCF_MA0139.1	6.64995	-	chr1	178661117	178661970	Het,cKO	gene	178529124	178939200	+	center	72619	PeakInsideFeature	NA	ENSMUSG00000026494.12	Kif26b	any_internal	0.95811	1.19646	0	0	-0.24597
chr1	178960468	178960487	CTCF_MA0139.1	13.31924	-	chr1	178960038	178960597	Het	gene	178951959	179518041	-	end	8358	PeakInsideFeature	NA	ENSMUSG00000055067.15	Smyd3	any_internal	0.91757	1.27756	0	0	-0.36728
chr1	179087220	179087239	CTCF_MA0139.1	9.86541	-	chr1	179087057	179087966	Het	gene	178951959	179518041	-	end	135552	PeakInsideFeature	NA	ENSMUSG00000055067.15	Smyd3	any_internal	0.34257	0.3993	0	0	-0.11782
chr1	179207294	179207313	CTCF_MA0139.1	8.738	+	chr1	179207155	179207721	Het,cKO	gene	178951959	179518041	-	center	27562	PeakInsideFeature	NA	ENSMUSG00000055067.15	Smyd3	any_internal	1.05144	0.45123	0	0	0.8271
chr1	179476683	179476702	CTCF_MA0139.1	9.09846	+	chr1	179476615	179476815	Het	gene	178951959	179518041	-	start	41326	PeakInsideFeature	NA	ENSMUSG00000055067.15	Smyd3	any_internal	0.72734	0.41462	0	0	0.50925
chr1	179518039	179518058	CTCF_MA0139.1	10.66128	+	chr1	179517585	179518135	Het	gene	178951959	179518041	-	start	181	OverlapStart	NA	ENSMUSG00000055067.15	Smyd3	any_promoter	0.88043	1.16218	0	0	-0.30323
chr1	179645839	179645858	CTCF_MA0139.1	12.84826	+	chr1	179645698	179646007	Het,cKO	gene	179546369	179627478	+	end	18374	Downstream	NA	ENSMUSG00000038949.8	Cnst	distal_enhancer	1.74061	2.00653	0	1	-0.17478
chr1	179668373	179668392	CTCF_MA0139.1	8.15924	-	chr1	179667764	179668730	Het,cKO	gene	179668209	179687189	+	start	38	OverlapStart	NA	ENSMUSG00000038936.13	Sccpdh	any_promoter	1.01684	0.89755	0	0	0.13441
chr1	179845047	179845066	CTCF_MA0139.1	13.25877	-	chr1	179844929	179845189	cKO	gene	179803375	179804676	+	end	40383	Downstream	NA	ENSMUSG00000073486.2	Gm10518	distal_enhancer	0.84866	1.39048	0	0	-0.54794
chr1	180215240	180215259	CTCF_MA0139.1	8.1153	-	chr1	180215094	180215309	cKO	gene	180202302	180212401	-	start	2800	Upstream	NA	ENSMUSG00000104520.1	Gm37336	any_promoter	1.08333	1.19449	0	0	-0.10967
chr1	180268759	180268778	CTCF_MA0139.1	15.70036	+	chr1	180268554	180268944	Het	gene	180227003	180263438	-	start	5311	Upstream	NA	ENSMUSG00000010609.15	Psen2	any_promoter	0.87462	1.28106	0	0	-0.42121
chr1	180268804	180268823	CTCF_MA0139.1	6.43531	+	chr1	180268554	180268944	Het	gene	180227003	180263438	-	start	5311	Upstream	NA	ENSMUSG00000010609.15	Psen2	any_promoter	0.86241	1.53823	0	0	-0.65037
chr1	180332651	180332670	CTCF_MA0139.1	6.32827	+	chr1	180332208	180332698	Het	gene	180326969	180330550	-	start	1903	Upstream	NA	ENSMUSG00000055676.4	Gm5069	any_promoter	0.68298	0.3832	0	0	0.50977
chr1	180407266	180407285	CTCF_MA0139.1	12.82929	-	chr1	180407207	180407472	Het	gene	180330484	180424802	+	end	17463	PeakInsideFeature	NA	ENSMUSG00000038855.10	Itpkb	any_internal	0.91059	1.25155	0	0	-0.35179
chr1	180434338	180434357	CTCF_MA0139.1	9.77029	+	chr1	180434192	180434531	Het,cKO	gene	180432386	180483504	-	end	1975	PeakInsideFeature	NA	ENSMUSG00000053963.7	6330403A02Rik	any_internal	1.70538	1.58162	0	0	0.09077
chr1	180764102	180764121	CTCF_MA0139.1	12.83536	-	chr1	180763463	180764173	Het	gene	180743209	180755836	-	start	7982	Upstream	NA	ENSMUSG00000103649.1	Gm37768	any_promoter	1.26793	1.16292	0	0	0.09844
chr1	180768641	180768660	CTCF_MA0139.1	11.44351	+	chr1	180768195	180768783	Het,cKO	gene	180763496	180768656	-	start	167	OverlapStart	NA	ENSMUSG00000103156.1	Gm38293	any_promoter	1.51962	1.50795	0	0	0.00916
chr1	180777971	180777990	CTCF_MA0139.1	6.51908	+	chr1	180777588	180778672	Het,cKO	gene	180763496	180768656	-	start	9474	Upstream	NA	ENSMUSG00000103156.1	Gm38293	any_promoter	1.0286	0.87798	0	0	0.17031
chr1	180793883	180793902	CTCF_MA0139.1	8.03166	-	chr1	180793594	180794475	Het,cKO	gene	180802567	180809483	+	start	8533	Upstream	NA	ENSMUSG00000097347.1	Gm17275	any_promoter	0.21566	0.41786	0	0	-0.45901
chr1	180794440	180794459	CTCF_MA0139.1	10.3066	-	chr1	180793594	180794475	Het,cKO	gene	180802567	180809483	+	start	8533	Upstream	NA	ENSMUSG00000097347.1	Gm17275	any_promoter	0.38572	0.50055	0	0	-0.21632
chr1	180863842	180863861	CTCF_MA0139.1	10.14186	+	chr1	180863709	180863909	cKO	gene	180854281	180854458	-	start	9351	Upstream	NA	ENSMUSG00000103979.1	Gm20305	any_promoter	0.53054	0.82088	0	0	-0.42192
chr1	181022402	181022421	CTCF_MA0139.1	9.17759	+	chr1	181022346	181022566	Het	gene	181022662	181022773	-	start	317	Downstream	NA	ENSMUSG00000103516.1	Gm37431	any_promoter	0.95183	1.36103	0	0	-0.4013
chr1	181022467	181022486	CTCF_MA0139.1	7.74597	+	chr1	181022346	181022566	Het	gene	181022662	181022773	-	start	317	Downstream	NA	ENSMUSG00000103516.1	Gm37431	any_promoter	0.88233	0.93115	0	0	-0.05723
chr1	181273049	181273068	CTCF_MA0139.1	9.06476	+	chr1	181272917	181273284	Het,cKO	gene	181282045	181283892	+	start	8945	Upstream	NA	ENSMUSG00000103260.1	Gm8146	any_promoter	1.73783	1.18729	0	0	0.44811
chr1	181352666	181352685	CTCF_MA0139.1	6.42656	+	chr1	181352644	181352978	Het,cKO	gene	181352627	181460641	+	start	184	PeakInsideFeature	NA	ENSMUSG00000026514.14	Cnih3	any_promoter	0.86642	0.81476	0	0	0.064
chr1	181545596	181545615	CTCF_MA0139.1	12.29181	-	chr1	181545388	181545767	Het	gene	181576558	181815774	+	start	30981	Upstream	NA	ENSMUSG00000047369.15	Dnah14	distal_enhancer	0.93681	0.87737	0	0	0.06966
chr1	181616339	181616358	CTCF_MA0139.1	14.31641	-	chr1	181616222	181616478	Het	gene	181576558	181815774	+	start	39792	PeakInsideFeature	NA	ENSMUSG00000047369.15	Dnah14	any_internal	1.63826	1.31957	0	0	0.25567
chr1	181881788	181881807	CTCF_MA0139.1	7.2442	-	chr1	181881671	181881871	Het	gene	181896383	182019990	-	end	14612	Downstream	NA	ENSMUSG00000022995.16	Enah	distal_enhancer	0.83293	0.52931	0	0	0.4391
chr1	181888952	181888971	CTCF_MA0139.1	14.96406	+	chr1	181888795	181889200	Het,cKO	gene	181896383	182019990	-	end	7386	Downstream	NA	ENSMUSG00000022995.16	Enah	distal_enhancer	1.30533	0.8536	0	0	0.46839
chr1	182124643	182124662	CTCF_MA0139.1	6.44008	+	chr1	182124502	182125384	Het,cKO	gene	182124736	182132407	+	start	207	OverlapStart	NA	ENSMUSG00000026511.7	Srp9	any_promoter	3.09781	2.28494	1	1	0.39128
chr1	182140579	182140598	CTCF_MA0139.1	12.51859	-	chr1	182140404	182140625	Het	gene	182124736	182132407	+	end	8107	Downstream	NA	ENSMUSG00000026511.7	Srp9	distal_enhancer	1.16704	1.05265	0	0	0.11515
chr1	182145658	182145677	CTCF_MA0139.1	9.55646	+	chr1	182145559	182145890	Het	gene	182157143	182158319	-	end	11419	Downstream	NA	ENSMUSG00000091013.2	Vmn1r1	distal_enhancer	1.04012	0.44849	0	0	0.82028
chr1	182389043	182389062	CTCF_MA0139.1	7.47038	+	chr1	182388938	182389138	cKO	gene	182392542	182393535	-	end	3504	Downstream	NA	ENSMUSG00000097260.1	Gm5706	distal_enhancer	0.10084	0.49879	0	0	-0.9534
chr1	182489880	182489899	CTCF_MA0139.1	14.43757	+	chr1	182489589	182490391	Het,cKO	gene	182494155	182498297	+	start	4165	Upstream	NA	ENSMUSG00000104415.1	Gm37069	any_promoter	1.39744	0.96179	0	0	0.42093
chr1	182490059	182490078	CTCF_MA0139.1	9.50884	+	chr1	182489589	182490391	Het,cKO	gene	182494155	182498297	+	start	4165	Upstream	NA	ENSMUSG00000104415.1	Gm37069	any_promoter	0.71115	0.796	0	0	-0.11365
chr1	182490154	182490173	CTCF_MA0139.1	8.3604	-	chr1	182489589	182490391	Het,cKO	gene	182494155	182498297	+	start	4165	Upstream	NA	ENSMUSG00000104415.1	Gm37069	any_promoter	0.3195	0.28323	0	0	0.08368
chr1	182554160	182554179	CTCF_MA0139.1	9.3478	+	chr1	182554035	182554292	Het	gene	182546249	182555480	+	end	1317	PeakInsideFeature	NA	ENSMUSG00000103878.1	Gm8197	any_internal	1.25755	0.24602	0	0	1.47205
chr1	182764163	182764182	CTCF_MA0139.1	8.68239	+	chr1	182763687	182764462	Het,cKO	gene	182763859	182896591	+	start	215	OverlapStart	NA	ENSMUSG00000038576.15	Susd4	any_promoter	0.86101	0.57415	0	0	0.39982
chr1	182792603	182792622	CTCF_MA0139.1	12.75225	-	chr1	182792475	182792844	Het	gene	182763859	182896591	+	start	28800	PeakInsideFeature	NA	ENSMUSG00000038576.15	Susd4	any_internal	1.39719	1.00999	0	0	0.36763
chr1	182908644	182908663	CTCF_MA0139.1	7.23365	-	chr1	182908347	182908943	Het,cKO	gene	182907709	182910541	+	start	936	PeakInsideFeature	NA	ENSMUSG00000102291.1	Gm37542	any_promoter	1.1795	1.19854	0	0	-0.01815
chr1	182954752	182954771	CTCF_MA0139.1	6.80404	+	chr1	182954679	182955127	Het,cKO	gene	182954787	182976044	+	start	116	OverlapStart	NA	ENSMUSG00000079164.8	Tlr5	any_promoter	0.72827	1.2442	0	0	-0.57555
chr1	182954905	182954924	CTCF_MA0139.1	6.92989	+	chr1	182954679	182955127	Het,cKO	gene	182954787	182976044	+	start	116	OverlapStart	NA	ENSMUSG00000079164.8	Tlr5	any_promoter	0.88621	0.85501	0	0	0.03768
chr1	182960302	182960321	CTCF_MA0139.1	13.04752	-	chr1	182959938	182960472	Het,cKO	gene	182954787	182976044	+	center	5210	PeakInsideFeature	NA	ENSMUSG00000079164.8	Tlr5	any_internal	2.02301	2.28318	1	1	-0.15166
chr1	183221665	183221684	CTCF_MA0139.1	9.57459	+	chr1	183221164	183221702	Het,cKO	gene	183086265	183221522	-	start	89	OverlapStart	NA	ENSMUSG00000030768.12	Disp1	any_promoter	0.46196	0.58064	0	0	-0.20286
chr1	183273386	183273405	CTCF_MA0139.1	9.49905	-	chr1	183273236	183273436	Het	gene	183276351	183297269	-	end	3015	Downstream	NA	ENSMUSG00000046836.13	Brox	distal_enhancer	0.63984	0.82795	0	0	-0.25718
chr1	183442279	183442298	CTCF_MA0139.1	12.93543	+	chr1	183442145	183442360	Het,cKO	gene	183418214	183436808	+	end	5444	Downstream	NA	ENSMUSG00000053461.9	Hhipl2	distal_enhancer	1.35451	1.39851	0	0	-0.03733
chr1	184004408	184004427	CTCF_MA0139.1	6.41568	+	chr1	184004303	184004647	Het,cKO	gene	184013301	184075636	+	start	8826	Upstream	NA	ENSMUSG00000039384.8	Dusp10	any_promoter	0.55693	0.61576	0	0	-0.09325
chr1	184033653	184033672	CTCF_MA0139.1	6.74504	-	chr1	184033323	184034592	Het,cKO	gene	184033029	184034301	-	start	344	OverlapStart	NA	ENSMUSG00000044854.7	1700056E22Rik	any_promoter	1.1707	1.1694	0	0	0.00126
chr1	184033851	184033870	CTCF_MA0139.1	8.53516	-	chr1	184033323	184034592	Het,cKO	gene	184033029	184034301	-	start	344	OverlapStart	NA	ENSMUSG00000044854.7	1700056E22Rik	any_promoter	2.02148	1.42561	1	0	0.42282
chr1	184235715	184235734	CTCF_MA0139.1	6.23515	+	chr1	184235615	184235993	Het,cKO	NA	NA	NA	NA	NA	NA	NA	NA	NA	NA	NA	0.86575	0.73449	0	0	0.16863
chr1	184235788	184235807	CTCF_MA0139.1	9.55781	-	chr1	184235615	184235993	Het,cKO	NA	NA	NA	NA	NA	NA	NA	NA	NA	NA	NA	1.14218	1.33403	0	0	-0.17739
chr1	184644889	184644908	CTCF_MA0139.1	8.30365	+	chr1	184644840	184645574	Het,cKO	gene	184610279	184629473	-	start	15734	Upstream	NA	ENSMUSG00000103308.5	Gm37800	distal_enhancer	0.7689	0.74824	0	0	0.02753
chr1	184771809	184771828	CTCF_MA0139.1	16.12838	-	chr1	184771390	184771954	Het,cKO	gene	184786766	184811313	-	end	15094	Downstream	NA	ENSMUSG00000026621.13	Marc1	distal_enhancer	2.38918	2.56668	1	1	-0.09142
chr1	184793313	184793332	CTCF_MA0139.1	9.72133	-	chr1	184793191	184793859	Het,cKO	gene	184786766	184811313	-	center	5514	PeakInsideFeature	NA	ENSMUSG00000026621.13	Marc1	any_internal	1.77887	1.77269	0	0	0.00425
chr1	184824732	184824751	CTCF_MA0139.1	9.28999	+	chr1	184824599	184824887	Het	gene	184822406	184822488	-	start	2255	Upstream	NA	ENSMUSG00000088559.1	Mir1981	any_promoter	1.68284	1.75524	0	0	-0.05113
chr1	184852479	184852498	CTCF_MA0139.1	6.54071	-	chr1	184852264	184852662	Het,cKO	gene	184813067	184846451	-	start	6012	Upstream	NA	ENSMUSG00000073481.9	Marc2	any_promoter	1.72587	1.08883	0	0	0.5369
chr1	184853435	184853454	CTCF_MA0139.1	9.171	+	chr1	184853329	184853695	Het,cKO	gene	184813067	184846451	-	start	7061	Upstream	NA	ENSMUSG00000073481.9	Marc2	any_promoter	1.02299	1.18623	0	0	-0.16501
chr1	184965797	184965816	CTCF_MA0139.1	12.66669	+	chr1	184965729	184966206	Het	gene	184896788	184999570	-	center	17788	PeakInsideFeature	NA	ENSMUSG00000026620.11	Mark1	any_internal	0.93281	0.8329	0	0	0.11949
chr1	184966143	184966162	CTCF_MA0139.1	12.41855	+	chr1	184965729	184966206	Het	gene	184896788	184999570	-	center	17788	PeakInsideFeature	NA	ENSMUSG00000026620.11	Mark1	any_internal	0.68265	0.70313	0	0	-0.02905
chr1	185262709	185262728	CTCF_MA0139.1	8.63439	-	chr1	185262569	185263020	Het	gene	185204116	185286759	+	center	17357	PeakInsideFeature	NA	ENSMUSG00000039318.12	Rab3gap2	any_internal	0.86741	0.89563	0	0	-0.03377
chr1	185472643	185472662	CTCF_MA0139.1	6.63344	-	chr1	185472121	185472693	Het	gene	185454847	185468762	+	end	3645	Downstream	NA	ENSMUSG00000026614.6	Slc30a10	distal_enhancer	0.71223	0.72888	0	0	-0.02299
chr1	185546447	185546466	CTCF_MA0139.1	11.77085	+	chr1	185546278	185546672	Het	gene	185487293	185498159	+	end	48316	Downstream	NA	ENSMUSG00000102185.1	5033404E19Rik	distal_enhancer	0.88584	0.59095	0	0	0.403
chr1	185731334	185731353	CTCF_MA0139.1	9.12839	-	chr1	185730982	185731549	Het,cKO	gene	185744802	185757772	+	start	13537	Upstream	NA	ENSMUSG00000103799.1	Gm38093	distal_enhancer	1.7329	1.06838	0	0	0.56288
chr1	185819192	185819211	CTCF_MA0139.1	6.58663	-	chr1	185819066	185819811	Het,cKO	NA	NA	NA	NA	NA	NA	NA	NA	NA	NA	NA	0.87405	1.18085	0	0	-0.3289
chr1	185819343	185819362	CTCF_MA0139.1	7.92445	+	chr1	185819066	185819811	Het,cKO	NA	NA	NA	NA	NA	NA	NA	NA	NA	NA	NA	1.93847	1.56027	1	0	0.26388
chr1	185851857	185851876	CTCF_MA0139.1	7.35982	-	chr1	185851616	185852138	Het	gene	185878083	185878885	-	end	26206	Downstream	NA	ENSMUSG00000102546.1	Gm9722	distal_enhancer	0.47543	1.72306	0	0	-1.35637
chr1	186722137	186722156	CTCF_MA0139.1	7.32575	-	chr1	186721930	186722301	Het	gene	186711217	186713098	-	start	9017	Upstream	NA	ENSMUSG00000102619.1	Gm37849	any_promoter	1.44175	0.91937	0	0	0.50598
chr1	186827956	186827975	CTCF_MA0139.1	12.17772	+	chr1	186827822	186828022	Het	NA	NA	NA	NA	NA	NA	NA	NA	NA	NA	NA	0.84613	0.73789	0	0	0.14002
chr1	186834395	186834414	CTCF_MA0139.1	9.18322	-	chr1	186834006	186834814	Het,cKO	NA	NA	NA	NA	NA	NA	NA	NA	NA	NA	NA	0.65889	0.77103	0	0	-0.15585
chr1	187031938	187031957	CTCF_MA0139.1	13.39628	+	chr1	187031589	187032020	Het	gene	187044647	187215465	-	end	12843	Downstream	NA	ENSMUSG00000026611.17	Spata17	distal_enhancer	1.42247	0.95445	0	0	0.45001
chr1	187137653	187137672	CTCF_MA0139.1	10.86918	+	chr1	187137468	187137713	Het	gene	187044647	187215465	-	center	7534	PeakInsideFeature	NA	ENSMUSG00000026611.17	Spata17	any_internal	1.13718	1.43747	0	0	-0.26962
chr1	187448323	187448342	CTCF_MA0139.1	7.53019	+	chr1	187447745	187448531	Het,cKO	gene	187447876	187462664	+	start	262	OverlapStart	NA	ENSMUSG00000103923.1	Gm37896	any_promoter	1.40984	1.13817	0	0	0.24584
chr1	187974641	187974660	CTCF_MA0139.1	10.69692	-	chr1	187974466	187974836	Het,cKO	gene	187608790	188214885	+	center	62814	PeakInsideFeature	NA	ENSMUSG00000026610.13	Esrrg	any_internal	0.71508	0.91934	0	0	-0.25889
chr1	188185105	188185124	CTCF_MA0139.1	6.29389	-	chr1	188184941	188185805	Het,cKO	gene	187608790	188214885	+	end	29512	PeakInsideFeature	NA	ENSMUSG00000026610.13	Esrrg	any_internal	0.80321	0.7158	0	0	0.11644
chr1	188197129	188197148	CTCF_MA0139.1	6.50924	-	chr1	188196939	188197291	Het	gene	187608790	188214885	+	end	17770	PeakInsideFeature	NA	ENSMUSG00000026610.13	Esrrg	any_internal	0.13079	0.26504	0	0	-0.37307
chr1	188980242	188980261	CTCF_MA0139.1	12.6223	+	chr1	188980184	188980421	Het	gene	188971094	189007841	-	center	9165	PeakInsideFeature	NA	ENSMUSG00000026608.12	Kctd3	any_internal	1.03946	0.87701	0	0	0.18301
chr1	189007829	189007848	CTCF_MA0139.1	6.60257	-	chr1	189007531	189008196	Het,cKO	gene	188971094	189007841	-	start	22	OverlapStart	NA	ENSMUSG00000026608.12	Kctd3	any_promoter	1.49541	2.7752	0	1	-0.76838
chr1	189080964	189080983	CTCF_MA0139.1	13.06145	+	chr1	189080808	189081182	Het,cKO	gene	189078158	189079704	-	start	1291	Upstream	NA	ENSMUSG00000104464.1	Gm18698	any_promoter	2.10444	2.074	1	1	0.0182
chr1	189302197	189302216	CTCF_MA0139.1	8.97494	+	chr1	189301951	189302282	Het	gene	189207929	189402273	-	center	2985	PeakInsideFeature	NA	ENSMUSG00000037624.15	Kcnk2	any_internal	0.73126	0.60287	0	0	0.18714
chr1	189887690	189887709	CTCF_MA0139.1	10.36298	+	chr1	189887565	189887765	cKO	gene	189880491	189922363	-	end	7174	PeakInsideFeature	NA	ENSMUSG00000026603.13	Smyd2	any_internal	0.94938	1.66494	0	0	-0.64329
chr1	189927857	189927876	CTCF_MA0139.1	12.79458	-	chr1	189927772	189927998	Het	gene	189880491	189922363	-	start	5522	Upstream	NA	ENSMUSG00000026603.13	Smyd2	any_promoter	0.82581	0.85617	0	0	-0.0376
chr1	189973229	189973248	CTCF_MA0139.1	13.76617	-	chr1	189973070	189973382	Het,cKO	NA	NA	NA	NA	NA	NA	NA	NA	NA	NA	NA	1.1564	0.94067	0	0	0.22721
chr1	190944533	190944552	CTCF_MA0139.1	8.38142	+	chr1	190944443	190944658	Het	gene	190925111	190946962	+	end	2412	PeakInsideFeature	NA	ENSMUSG00000026634.16	Angel2	any_internal	0.81283	0.88606	0	0	-0.09005
chr1	191062856	191062875	CTCF_MA0139.1	6.43284	-	chr1	191062598	191063381	Het,cKO	gene	191063011	191086474	+	start	22	OverlapStart	NA	ENSMUSG00000062510.12	Nsl1	any_promoter	1.06625	0.99783	0	0	0.0728
chr1	191126135	191126154	CTCF_MA0139.1	11.3947	-	chr1	191125962	191126278	Het,cKO	gene	191132656	191134014	+	start	6536	Upstream	NA	ENSMUSG00000102777.1	Gm38161	any_promoter	1.07487	1.23414	0	0	-0.15555
chr1	191312594	191312613	CTCF_MA0139.1	15.3839	+	chr1	191312460	191312968	Het,cKO	gene	191306788	191318194	-	center	223	PeakInsideFeature	NA	ENSMUSG00000037499.9	Nenf	any_internal	1.91019	1.55565	1	0	0.24927
chr1	191318065	191318084	CTCF_MA0139.1	6.38004	+	chr1	191317691	191318237	Het,cKO	gene	191306788	191318194	-	start	230	OverlapStart	NA	ENSMUSG00000037499.9	Nenf	any_promoter	1.26198	0.8103	0	0	0.48353
chr1	191326160	191326179	CTCF_MA0139.1	7.71785	+	chr1	191325713	191326724	Het,cKO	gene	191325911	191350914	+	start	307	OverlapStart	NA	ENSMUSG00000026627.7	Tmem206	any_promoter	0.90609	0.46393	0	0	0.64254
chr1	191575989	191576008	CTCF_MA0139.1	14.6313	-	chr1	191574956	191576238	Het,cKO	gene	191575635	191623688	+	start	38	OverlapStart	NA	ENSMUSG00000037461.10	Ints7	any_promoter	1.64494	2.20635	0	1	-0.3619
chr1	191576156	191576175	CTCF_MA0139.1	11.07783	+	chr1	191574956	191576238	Het,cKO	gene	191575635	191623688	+	start	38	OverlapStart	NA	ENSMUSG00000037461.10	Ints7	any_promoter	2.3059	1.75243	1	0	0.34088
chr1	191834991	191835010	CTCF_MA0139.1	8.58897	+	chr1	191834839	191835055	Het	gene	191821443	191833050	+	end	1897	Downstream	NA	ENSMUSG00000026622.15	Nek2	distal_enhancer	1.37926	1.25007	0	0	0.11379
chr1	191907636	191907655	CTCF_MA0139.1	8.4966	-	chr1	191907446	191907778	Het	gene	191886129	191907527	-	start	85	OverlapStart	NA	ENSMUSG00000055833.14	1700034H15Rik	any_promoter	1.69315	0.99773	0	0	0.60984
chr1	191964391	191964410	CTCF_MA0139.1	10.06407	-	chr1	191964272	191964538	Het	gene	191977369	191988283	+	start	12964	Upstream	NA	ENSMUSG00000049353.17	Rd3	distal_enhancer	1.0903	0.71993	0	0	0.43802
chr1	192093093	192093112	CTCF_MA0139.1	10.48141	-	chr1	192092117	192093220	Het,cKO	gene	191997204	192092559	-	start	109	OverlapStart	NA	ENSMUSG00000026637.13	Traf5	any_promoter	1.4652	1.63513	0	0	-0.13089
chr1	192107530	192107549	CTCF_MA0139.1	6.76335	-	chr1	192107458	192107658	Het	gene	192098545	192138062	-	end	9013	PeakInsideFeature	NA	ENSMUSG00000037395.15	Rcor3	any_internal	1.13722	0.86686	0	0	0.29514
chr1	192190725	192190744	CTCF_MA0139.1	7.10677	+	chr1	192190410	192191275	Het,cKO	gene	192190773	192510159	+	start	69	OverlapStart	NA	ENSMUSG00000058248.12	Kcnh1	any_promoter	2.88013	1.84507	1	1	0.56283
chr1	192727157	192727176	CTCF_MA0139.1	12.00404	+	chr1	192727030	192727335	Het	gene	192496710	192771223	-	start	44041	PeakInsideFeature	NA	ENSMUSG00000037375.16	Hhat	any_internal	1.26776	0.78985	0	0	0.51502
chr1	192745292	192745311	CTCF_MA0139.1	10.0378	-	chr1	192745237	192746160	Het,cKO	gene	192745570	192745686	+	start	128	FeatureInsidePeak	NA	ENSMUSG00000094131.1	Gm22265	any_promoter	1.20631	1.15083	0	0	0.05327
chr1	192770614	192770633	CTCF_MA0139.1	7.41703	+	chr1	192770265	192771233	Het,cKO	gene	192496710	192771223	-	start	474	OverlapStart	NA	ENSMUSG00000037375.16	Hhat	any_promoter	0.74279	1.19442	0	0	-0.50924
chr1	192784567	192784586	CTCF_MA0139.1	8.57376	+	chr1	192784420	192784682	cKO	gene	192496710	192771223	-	start	13328	Upstream	NA	ENSMUSG00000037375.16	Hhat	distal_enhancer	0.81177	1.54569	0	0	-0.71907
chr1	192835275	192835294	CTCF_MA0139.1	7.63285	+	chr1	192834357	192835630	Het,cKO	gene	192833117	192835214	-	start	221	OverlapStart	NA	ENSMUSG00000047384.3	A730013G03Rik	any_promoter	0.72432	0.76758	0	0	-0.05833
chr1	193036000	193036019	CTCF_MA0139.1	6.58368	-	chr1	193035116	193036363	Het,cKO	gene	192891232	193035775	-	start	36	OverlapStart	NA	ENSMUSG00000016200.13	Syt14	any_promoter	2.23804	1.04703	1	0	0.90197
chr1	193130320	193130339	CTCF_MA0139.1	9.38265	-	chr1	193129904	193130514	Het	gene	193091103	193130272	-	start	63	OverlapStart	NA	ENSMUSG00000016181.9	Diexf	any_promoter	1.39559	1.23604	0	0	0.14047
chr1	193208367	193208386	CTCF_MA0139.1	9.24467	+	chr1	193208244	193208454	Het	gene	193207698	193343878	+	start	651	PeakInsideFeature	NA	ENSMUSG00000026639.18	Lamb3	any_promoter	1.18881	1.18163	0	0	0.00686
chr1	193273418	193273437	CTCF_MA0139.1	11.55902	+	chr1	193272469	193273577	Het,cKO	gene	193272160	193273217	-	start	194	OverlapStart	NA	ENSMUSG00000009633.3	G0s2	any_promoter	1.49384	1.39167	0	0	0.08345
chr1	193330330	193330349	CTCF_MA0139.1	8.11858	+	chr1	193330205	193330475	Het	gene	193207698	193343878	+	end	13538	PeakInsideFeature	NA	ENSMUSG00000026639.18	Lamb3	any_internal	0.76829	0.64954	0	0	0.16602
chr1	193376948	193376967	CTCF_MA0139.1	13.63224	-	chr1	193376816	193377125	Het,cKO	gene	193346345	193370298	-	start	6672	Upstream	NA	ENSMUSG00000016179.11	Camk1g	any_promoter	1.58006	1.57018	0	0	0.00751
chr1	193383009	193383028	CTCF_MA0139.1	12.57634	-	chr1	193382241	193383289	Het,cKO	gene	193346345	193370298	-	start	12467	Upstream	NA	ENSMUSG00000016179.11	Camk1g	distal_enhancer	1.50827	1.4064	0	0	0.08252
chr1	193386305	193386324	CTCF_MA0139.1	12.2781	+	chr1	193386173	193386458	cKO	gene	193346345	193370298	-	start	16017	Upstream	NA	ENSMUSG00000016179.11	Camk1g	distal_enhancer	1.24369	2.03573	0	1	-0.58994
chr1	193449713	193449732	CTCF_MA0139.1	12.3141	+	chr1	193449579	193450140	Het,cKO	gene	193475289	193475692	+	start	25430	Upstream	NA	ENSMUSG00000102648.1	Gm38022	distal_enhancer	0.95071	1.13459	0	0	-0.19439
chr1	193504112	193504131	CTCF_MA0139.1	6.31241	+	chr1	193503977	193504487	Het	gene	193507237	193510174	-	end	3005	Downstream	NA	ENSMUSG00000097850.2	4631405K08Rik	distal_enhancer	1.76854	1.03469	0	0	0.62299
chr1	193576172	193576191	CTCF_MA0139.1	12.63954	+	chr1	193576027	193576330	Het,cKO	NA	NA	NA	NA	NA	NA	NA	NA	NA	NA	NA	2.11345	2.31027	1	1	-0.11203
chr1	193589224	193589243	CTCF_MA0139.1	7.79633	-	chr1	193588857	193589399	Het,cKO	NA	NA	NA	NA	NA	NA	NA	NA	NA	NA	NA	1.88621	1.42179	1	0	0.34028
chr1	193625226	193625245	CTCF_MA0139.1	8.90828	+	chr1	193625118	193625930	Het,cKO	NA	NA	NA	NA	NA	NA	NA	NA	NA	NA	NA	1.79446	1.35715	0	0	0.33355
chr1	193673387	193673406	CTCF_MA0139.1	11.36202	+	chr1	193673274	193673548	Het	NA	NA	NA	NA	NA	NA	NA	NA	NA	NA	NA	1.47481	0.89407	0	0	0.5624
chr1	193703261	193703280	CTCF_MA0139.1	13.3411	-	chr1	193703113	193703313	Het	NA	NA	NA	NA	NA	NA	NA	NA	NA	NA	NA	1.10952	0.74442	0	0	0.42404
chr1	193971849	193971868	CTCF_MA0139.1	6.21128	+	chr1	193971475	193972003	Het,cKO	NA	NA	NA	NA	NA	NA	NA	NA	NA	NA	NA	1.50136	1.17012	0	0	0.28886
chr1	194223155	194223174	CTCF_MA0139.1	9.33555	-	chr1	194222821	194223352	Het,cKO	gene	194212186	194222759	-	start	327	Upstream	NA	ENSMUSG00000103692.1	4930503O07Rik	any_promoter	2.37545	1.61663	1	0	0.47611
chr1	194618890	194618909	CTCF_MA0139.1	15.09636	+	chr1	194618811	194620775	Het,cKO	gene	194618217	194816869	+	start	1576	PeakInsideFeature	NA	ENSMUSG00000026640.12	Plxna2	any_internal	2.5304	1.89972	1	1	0.36019
chr1	194619801	194619820	CTCF_MA0139.1	7.09831	+	chr1	194618811	194620775	Het,cKO	gene	194618217	194816869	+	start	1576	PeakInsideFeature	NA	ENSMUSG00000026640.12	Plxna2	any_internal	3.24319	3.38169	1	1	-0.05495
chr1	194722535	194722554	CTCF_MA0139.1	9.26458	-	chr1	194722392	194722640	Het	gene	194618217	194816869	+	center	4973	PeakInsideFeature	NA	ENSMUSG00000026640.12	Plxna2	any_internal	1.19715	0.77468	0	0	0.46935
chr1	194761534	194761553	CTCF_MA0139.1	7.10927	-	chr1	194761429	194761734	Het	gene	194618217	194816869	+	center	44038	PeakInsideFeature	NA	ENSMUSG00000026640.12	Plxna2	any_internal	0.80559	0.51063	0	0	0.43653
chr1	194761634	194761653	CTCF_MA0139.1	10.40424	+	chr1	194761429	194761734	Het	gene	194618217	194816869	+	center	44038	PeakInsideFeature	NA	ENSMUSG00000026640.12	Plxna2	any_internal	1.0801	0.75706	0	0	0.37716
chr1	194839429	194839448	CTCF_MA0139.1	12.75303	+	chr1	194839097	194839499	Het,cKO	gene	194822000	194822064	+	end	17234	Downstream	NA	ENSMUSG00000092633.1	Mir3962	distal_enhancer	0.88242	1.2926	0	0	-0.42219
chr1	194879494	194879513	CTCF_MA0139.1	8.32177	-	chr1	194879318	194880132	Het,cKO	gene	194858656	194858950	+	end	20775	Downstream	NA	ENSMUSG00000084631.1	Gm23885	distal_enhancer	0.98257	0.52116	0	0	0.62841
chr1	194879727	194879746	CTCF_MA0139.1	10.06782	+	chr1	194879318	194880132	Het,cKO	gene	194858656	194858950	+	end	20775	Downstream	NA	ENSMUSG00000084631.1	Gm23885	distal_enhancer	5.84851	2.62552	1	1	1.06535
chr1	194962369	194962388	CTCF_MA0139.1	11.81883	-	chr1	194962235	194962550	Het	gene	194955758	194976960	-	center	3967	PeakInsideFeature	NA	ENSMUSG00000097325.2	Gm16897	any_internal	1.59764	0.63832	0	0	0.99766
chr1	194976312	194976331	CTCF_MA0139.1	7.04204	+	chr1	194976112	194977138	Het,cKO	gene	194976374	195037904	+	start	251	OverlapStart	NA	ENSMUSG00000096929.7	A330023F24Rik	any_promoter	3.99443	2.92731	1	1	0.40947
chr1	195040616	195040635	CTCF_MA0139.1	8.58693	+	chr1	195040483	195040779	Het,cKO	gene	195042382	195044679	+	start	1751	Upstream	NA	ENSMUSG00000104010.1	Gm37366	any_promoter	1.78109	2.03336	0	1	-0.16328
chr1	195232811	195232830	CTCF_MA0139.1	11.99426	+	chr1	195232657	195232991	Het,cKO	gene	195228277	195228398	+	end	4426	Downstream	NA	ENSMUSG00000093823.1	Gm24802	distal_enhancer	1.97953	2.06076	1	1	-0.05
chr10	3333054	3333073	CTCF_MA0139.1	12.40091	+	chr10	3332992	3333192	Het	gene	3364072	3367135	-	end	30980	Downstream	NA	ENSMUSG00000097541.1	Gm26752	distal_enhancer	1.04593	1.25105	0	0	-0.20128
chr10	3367125	3367144	CTCF_MA0139.1	7.74721	-	chr10	3366012	3367207	Het,cKO	gene	3366149	3464975	+	start	460	OverlapStart	NA	ENSMUSG00000040653.5	Ppp1r14c	any_promoter	0.7513	0.53025	0	0	0.33197
chr10	3741320	3741339	CTCF_MA0139.1	8.46837	-	chr10	3740216	3741462	Het,cKO	gene	3740363	3967303	+	start	476	OverlapStart	NA	ENSMUSG00000040624.17	Plekhg1	any_promoter	2.28041	1.66307	1	0	0.39029
chr10	3811389	3811408	CTCF_MA0139.1	6.52712	+	chr10	3810812	3811501	Het,cKO	gene	3740363	3967303	+	center	42677	PeakInsideFeature	NA	ENSMUSG00000040624.17	Plekhg1	any_internal	0.62227	0.50769	0	0	0.18618
chr10	3830005	3830024	CTCF_MA0139.1	9.03498	+	chr10	3829501	3830081	Het,cKO	gene	3740363	3967303	+	center	24042	PeakInsideFeature	NA	ENSMUSG00000040624.17	Plekhg1	any_internal	0.89669	0.79767	0	0	0.12204
chr10	3973080	3973099	CTCF_MA0139.1	10.48249	-	chr10	3972900	3974146	Het,cKO	gene	3973117	4167081	+	start	406	OverlapStart	NA	ENSMUSG00000040675.17	Mthfd1l	any_promoter	4.71319	3.02063	1	1	0.59075
chr10	3996628	3996647	CTCF_MA0139.1	8.43494	+	chr10	3996272	3996787	Het	gene	3973117	4167081	+	start	23412	PeakInsideFeature	NA	ENSMUSG00000040675.17	Mthfd1l	any_internal	0.7843	0.71853	0	0	0.08825
chr10	4132987	4133006	CTCF_MA0139.1	6.56482	+	chr10	4132872	4133072	Het	gene	3973117	4167081	+	end	34109	PeakInsideFeature	NA	ENSMUSG00000040675.17	Mthfd1l	any_internal	0.45169	0.52236	0	0	-0.12577
chr10	4346973	4346992	CTCF_MA0139.1	11.39073	-	chr10	4346606	4347186	Het,cKO	gene	4266328	4359468	+	end	12572	PeakInsideFeature	NA	ENSMUSG00000038587.8	Akap12	any_internal	1.94655	1.23619	1	0	0.54128
chr10	4552290	4552309	CTCF_MA0139.1	6.70723	-	chr10	4552264	4552528	Het	gene	4482501	4562231	+	end	9835	PeakInsideFeature	NA	ENSMUSG00000019767.12	Ccdc170	any_internal	0.60526	0.35734	0	0	0.44764
chr10	4553870	4553889	CTCF_MA0139.1	6.3163	+	chr10	4553570	4554078	Het,cKO	gene	4482501	4562231	+	end	8407	PeakInsideFeature	NA	ENSMUSG00000019767.12	Ccdc170	any_internal	1.29096	1.08252	0	0	0.19935
chr10	4675155	4675174	CTCF_MA0139.1	11.854	+	chr10	4675021	4675314	Het	gene	4611592	5005614	+	start	63575	PeakInsideFeature	NA	ENSMUSG00000019768.16	Esr1	any_internal	1.66975	1.00172	0	0	0.58866
chr10	4694538	4694557	CTCF_MA0139.1	8.56368	-	chr10	4694282	4694687	Het	gene	4611592	5005614	+	start	82892	PeakInsideFeature	NA	ENSMUSG00000019768.16	Esr1	any_internal	0.54826	1.04724	0	0	-0.65258
chr10	4694632	4694651	CTCF_MA0139.1	6.32373	-	chr10	4694282	4694687	Het	gene	4611592	5005614	+	start	82892	PeakInsideFeature	NA	ENSMUSG00000019768.16	Esr1	any_internal	0.29886	0.52108	0	0	-0.4401
chr10	5317792	5317811	CTCF_MA0139.1	12.88166	+	chr10	5317745	5317958	Het	gene	5020202	5550692	-	center	32404	PeakInsideFeature	NA	ENSMUSG00000096054.2	Syne1	any_internal	1.46906	1.25209	0	0	0.18606
chr10	5550795	5550814	CTCF_MA0139.1	7.45689	+	chr10	5550038	5551004	Het,cKO	gene	5020202	5550692	-	start	171	OverlapStart	NA	ENSMUSG00000096054.2	Syne1	any_promoter	1.43797	1.19632	0	0	0.2128
chr10	5600271	5600290	CTCF_MA0139.1	10.68353	+	chr10	5600217	5600473	Het,cKO	gene	5593727	5606787	+	center	88	PeakInsideFeature	NA	ENSMUSG00000046916.8	Myct1	any_internal	1.85976	1.7214	1	0	0.09443
chr10	5823588	5823607	CTCF_MA0139.1	8.42053	+	chr10	5823553	5824606	Het,cKO	gene	5811886	5823910	-	start	169	OverlapStart	NA	ENSMUSG00000019774.8	Mtrf1l	any_promoter	1.31154	0.8705	0	0	0.45332
chr10	5824408	5824427	CTCF_MA0139.1	7.79198	-	chr10	5823553	5824606	Het,cKO	gene	5811886	5823910	-	start	169	OverlapStart	NA	ENSMUSG00000019774.8	Mtrf1l	any_promoter	4.49937	3.94952	1	1	0.17461
chr10	5824531	5824550	CTCF_MA0139.1	7.77518	+	chr10	5823553	5824606	Het,cKO	gene	5811886	5823910	-	start	169	OverlapStart	NA	ENSMUSG00000019774.8	Mtrf1l	any_promoter	0.81779	0.77281	0	0	0.05798
chr10	6035992	6036011	CTCF_MA0139.1	8.25402	+	chr10	6035853	6036168	Het,cKO	NA	NA	NA	NA	NA	NA	NA	NA	NA	NA	NA	2.17649	1.79582	1	0	0.23826
chr10	7076344	7076363	CTCF_MA0139.1	11.39056	-	chr10	7076220	7076994	Het,cKO	gene	6885795	7052478	-	start	24129	Upstream	NA	ENSMUSG00000064065.15	Ipcef1	distal_enhancer	2.02225	1.46784	1	0	0.38889
chr10	7234760	7234779	CTCF_MA0139.1	8.11849	+	chr10	7234721	7234944	Het	gene	7119062	7212237	-	start	22595	Upstream	NA	ENSMUSG00000015202.13	Cnksr3	distal_enhancer	0.44675	0.72415	0	0	-0.44345
chr10	7333441	7333460	CTCF_MA0139.1	7.76087	+	chr10	7333215	7333735	Het,cKO	NA	NA	NA	NA	NA	NA	NA	NA	NA	NA	NA	1.3754	1.40334	0	0	-0.02352
chr10	7333547	7333566	CTCF_MA0139.1	15.46808	+	chr10	7333215	7333735	Het,cKO	NA	NA	NA	NA	NA	NA	NA	NA	NA	NA	NA	3.99741	2.68735	1	1	0.52107
chr10	7470220	7470239	CTCF_MA0139.1	12.70368	+	chr10	7470095	7470585	Het,cKO	gene	7444872	7473477	-	start	3137	PeakInsideFeature	NA	ENSMUSG00000079685.9	Ulbp1	any_internal	1.9566	1.56902	1	0	0.26871
chr10	7600859	7600878	CTCF_MA0139.1	12.76049	-	chr10	7600541	7600987	Het,cKO	gene	7589799	7625483	+	center	6877	PeakInsideFeature	NA	ENSMUSG00000019796.12	Lrp11	any_internal	1.11776	1.14127	0	0	-0.02333
chr10	7673851	7673870	CTCF_MA0139.1	7.72037	+	chr10	7673503	7673952	Het	gene	7681208	7716458	+	start	7481	Upstream	NA	ENSMUSG00000040021.12	Lats1	any_promoter	0.90818	0.99031	0	0	-0.09308
chr10	7681435	7681454	CTCF_MA0139.1	9.56013	-	chr10	7680863	7682046	Het,cKO	gene	7681208	7716458	+	start	246	OverlapStart	NA	ENSMUSG00000040021.12	Lats1	any_promoter	1.01136	1.32931	0	0	-0.3081
chr10	7726290	7726309	CTCF_MA0139.1	8.0857	-	chr10	7725686	7726601	Het,cKO	gene	7725999	7763150	+	start	144	OverlapStart	NA	ENSMUSG00000019794.13	Katna1	any_promoter	0.7093	0.97587	0	0	-0.33107
chr10	7810156	7810175	CTCF_MA0139.1	11.43185	+	chr10	7810112	7810312	Het	gene	7808115	7808758	-	start	1454	Upstream	NA	ENSMUSG00000081497.1	Gm15560	any_promoter	0.65579	0.62366	0	0	0.0481
chr10	8196494	8196513	CTCF_MA0139.1	9.66032	-	chr10	8196330	8196642	Het,cKO	gene	8204752	8518825	-	end	8266	Downstream	NA	ENSMUSG00000047712.7	Ust	distal_enhancer	2.20995	3.03925	1	1	-0.40845
chr10	8323392	8323411	CTCF_MA0139.1	10.8607	+	chr10	8323275	8323523	Het	gene	8204752	8518825	-	center	38389	PeakInsideFeature	NA	ENSMUSG00000047712.7	Ust	any_internal	0.94713	1.13175	0	0	-0.19563
chr10	8519139	8519158	CTCF_MA0139.1	6.67676	-	chr10	8518297	8519347	Het,cKO	gene	8204752	8518825	-	start	3	OverlapStart	NA	ENSMUSG00000047712.7	Ust	any_promoter	0.84591	1.1809	0	0	-0.36324
chr10	8715867	8715886	CTCF_MA0139.1	14.902	-	chr10	8715744	8716006	Het	gene	8722218	8886070	-	end	6343	Downstream	NA	ENSMUSG00000015305.5	Sash1	distal_enhancer	1.48056	0.5992	0	0	0.96684
chr10	8792561	8792580	CTCF_MA0139.1	12.20886	+	chr10	8792499	8792709	Het	gene	8722218	8886070	-	center	11540	PeakInsideFeature	NA	ENSMUSG00000015305.5	Sash1	any_internal	0.82398	0.5147	0	0	0.45281
chr10	8795533	8795552	CTCF_MA0139.1	12.76991	-	chr10	8795391	8795727	Het	gene	8722218	8886070	-	center	8585	PeakInsideFeature	NA	ENSMUSG00000015305.5	Sash1	any_internal	1.75464	1.02645	0	0	0.62215
chr10	9012979	9012998	CTCF_MA0139.1	10.52846	+	chr10	9012834	9013034	Het	NA	NA	NA	NA	NA	NA	NA	NA	NA	NA	NA	0.87488	0.63385	0	0	0.32378
chr10	9575751	9575770	CTCF_MA0139.1	13.33239	+	chr10	9575627	9575913	Het	gene	9532530	9535681	-	start	40089	Upstream	NA	ENSMUSG00000053980.4	Gm9930	distal_enhancer	2.15293	0.77609	1	0	1.17084
chr10	9677149	9677168	CTCF_MA0139.1	12.50865	-	chr10	9676984	9677220	Het	gene	9627258	9675208	-	start	1894	Upstream	NA	ENSMUSG00000060487.5	Samd5	any_promoter	1.53468	2.03748	0	1	-0.34539
chr10	10321308	10321327	CTCF_MA0139.1	11.65249	-	chr10	10321105	10321644	Het,cKO	gene	10335702	10472326	-	end	14328	Downstream	NA	ENSMUSG00000050994.20	Adgb	distal_enhancer	2.50058	1.64307	1	0	0.52196
chr10	10355755	10355774	CTCF_MA0139.1	11.99556	+	chr10	10355607	10356101	Het,cKO	gene	10335702	10472326	-	end	20152	PeakInsideFeature	NA	ENSMUSG00000050994.20	Adgb	any_internal	2.32245	1.81615	1	0	0.30633
chr10	10558275	10558294	CTCF_MA0139.1	14.24099	-	chr10	10557535	10558445	Het,cKO	gene	10545010	10558233	-	start	243	OverlapStart	NA	ENSMUSG00000019832.3	Rab32	any_promoter	4.81587	3.0033	1	1	0.62736
chr10	10654390	10654409	CTCF_MA0139.1	9.39816	+	chr10	10653760	10654498	Het,cKO	gene	10663153	10663284	+	start	9024	Upstream	NA	ENSMUSG00000087884.1	Gm23601	any_promoter	0.51933	0.32553	0	0	0.37664
chr10	11280859	11280878	CTCF_MA0139.1	11.36224	-	chr10	11280556	11281815	Het,cKO	gene	11244789	11281221	-	start	36	OverlapStart	NA	ENSMUSG00000097007.1	4930432B10Rik	any_promoter	1.91779	2.64212	1	1	-0.40391
chr10	11450071	11450090	CTCF_MA0139.1	10.23208	+	chr10	11449934	11450248	Het,cKO	gene	11343403	11459644	+	end	9553	PeakInsideFeature	NA	ENSMUSG00000055493.4	Epm2a	any_internal	3.89246	3.81001	1	1	0.02849
chr10	12552746	12552765	CTCF_MA0139.1	8.78703	+	chr10	12552306	12553194	Het,cKO	gene	12382187	12861735	-	center	69211	PeakInsideFeature	NA	ENSMUSG00000019820.9	Utrn	any_internal	3.32091	2.68718	1	1	0.27554
chr10	12615959	12615978	CTCF_MA0139.1	10.69475	-	chr10	12615630	12616067	Het,cKO	gene	12382187	12861735	-	center	6113	PeakInsideFeature	NA	ENSMUSG00000019820.9	Utrn	any_internal	0.82657	0.93594	0	0	-0.13099
chr10	12690814	12690833	CTCF_MA0139.1	14.32564	+	chr10	12690687	12690977	Het	gene	12382187	12861735	-	center	68871	PeakInsideFeature	NA	ENSMUSG00000019820.9	Utrn	any_internal	0.71012	0.68759	0	0	0.03178
chr10	12997239	12997258	CTCF_MA0139.1	7.56895	-	chr10	12997136	12997357	Het,cKO	gene	13005342	13009183	+	start	8096	Upstream	NA	ENSMUSG00000078348.4	Sf3b5	any_promoter	0.85253	1.02231	0	0	-0.19445
chr10	12997304	12997323	CTCF_MA0139.1	13.60189	-	chr10	12997136	12997357	Het,cKO	gene	13005342	13009183	+	start	8096	Upstream	NA	ENSMUSG00000078348.4	Sf3b5	any_promoter	1.57322	1.36587	0	0	0.16696
chr10	13016714	13016733	CTCF_MA0139.1	12.51885	+	chr10	13016687	13016895	Het	gene	13005342	13009183	+	end	7608	Downstream	NA	ENSMUSG00000078348.4	Sf3b5	distal_enhancer	0.71633	1.04018	0	0	-0.39095
chr10	13171328	13171347	CTCF_MA0139.1	8.25357	-	chr10	13171026	13171495	Het,cKO	gene	13149539	13177991	-	start	6731	PeakInsideFeature	NA	ENSMUSG00000019815.6	Zc2hc1b	any_internal	0.90532	0.84063	0	0	0.07798
chr10	13388641	13388660	CTCF_MA0139.1	7.33711	+	chr10	13388458	13389039	Het	gene	13207716	13474396	-	center	47692	PeakInsideFeature	NA	ENSMUSG00000062866.15	Phactr2	any_internal	0.87759	0.59852	0	0	0.38125
chr10	13436474	13436493	CTCF_MA0139.1	7.77517	-	chr10	13436202	13436747	Het,cKO	gene	13207716	13474396	-	start	37922	PeakInsideFeature	NA	ENSMUSG00000062866.15	Phactr2	any_internal	0.84608	1.31819	0	0	-0.48897
chr10	13474212	13474231	CTCF_MA0139.1	7.25266	-	chr10	13474058	13474827	Het,cKO	gene	13207716	13474396	-	start	46	OverlapStart	NA	ENSMUSG00000062866.15	Phactr2	any_promoter	0.62732	0.67153	0	0	-0.06553
chr10	13564833	13564852	CTCF_MA0139.1	6.37251	+	chr10	13564719	13565024	Het,cKO	gene	13552893	13563376	+	end	1495	Downstream	NA	ENSMUSG00000019808.8	Adat2	distal_enhancer	1.90191	0.71642	1	0	1.09714
chr10	14200549	14200568	CTCF_MA0139.1	8.81221	-	chr10	14200277	14200630	Het	gene	14233512	14233623	+	start	33059	Upstream	NA	ENSMUSG00000089333.1	Gm24343	distal_enhancer	1.21274	0.84559	0	0	0.39383
chr10	14321691	14321710	CTCF_MA0139.1	9.58219	-	chr10	14321574	14321774	Het	gene	14313907	14314733	+	end	6941	Downstream	NA	ENSMUSG00000102229.1	Gm37299	distal_enhancer	0.85216	0.91749	0	0	-0.07798
chr10	14391185	14391204	CTCF_MA0139.1	14.17137	-	chr10	14391059	14391588	Het	gene	14402582	14545179	-	end	11259	Downstream	NA	ENSMUSG00000039116.5	Adgrg6	distal_enhancer	1.56693	1.48534	0	0	0.06363
chr10	14391462	14391481	CTCF_MA0139.1	6.9395	-	chr10	14391059	14391588	Het	gene	14402582	14545179	-	end	11259	Downstream	NA	ENSMUSG00000039116.5	Adgrg6	distal_enhancer	1.1006	0.81033	0	0	0.32868
chr10	14545445	14545464	CTCF_MA0139.1	9.25484	+	chr10	14544815	14545690	Het,cKO	gene	14402582	14545179	-	start	73	OverlapStart	NA	ENSMUSG00000039116.5	Adgrg6	any_promoter	1.26558	0.86672	0	0	0.41677
chr10	14705658	14705677	CTCF_MA0139.1	10.96208	-	chr10	14704917	14705952	Het,cKO	gene	14654754	14705560	-	start	126	OverlapStart	NA	ENSMUSG00000019868.16	Vta1	any_promoter	2.37504	2.54952	1	1	-0.09037
chr10	15300243	15300262	CTCF_MA0139.1	14.91101	+	chr10	15300081	15300422	Het,cKO	NA	NA	NA	NA	NA	NA	NA	NA	NA	NA	NA	4.44446	3.38832	1	1	0.36119
chr10	15553544	15553563	CTCF_MA0139.1	6.53558	+	chr10	15553470	15554007	Het	NA	NA	NA	NA	NA	NA	NA	NA	NA	NA	NA	0.57544	0.77867	0	0	-0.29387
chr10	17722828	17722847	CTCF_MA0139.1	9.59434	+	chr10	17722165	17723654	Het,cKO	gene	17723227	17725673	+	start	318	OverlapStart	NA	ENSMUSG00000039910.9	Cited2	any_promoter	1.37208	1.09618	0	0	0.25611
chr10	17722893	17722912	CTCF_MA0139.1	7.68357	+	chr10	17722165	17723654	Het,cKO	gene	17723227	17725673	+	start	318	OverlapStart	NA	ENSMUSG00000039910.9	Cited2	any_promoter	1.76682	1.54307	0	0	0.16328
chr10	17796154	17796173	CTCF_MA0139.1	7.00582	-	chr10	17796098	17796635	Het,cKO	gene	17796225	17845665	+	start	141	OverlapStart	NA	ENSMUSG00000039891.6	Txlnb	any_promoter	1.2839	1.08226	0	0	0.1933
chr10	17870156	17870175	CTCF_MA0139.1	9.89576	-	chr10	17869878	17870313	Het,cKO	gene	17796225	17845665	+	end	24430	Downstream	NA	ENSMUSG00000039891.6	Txlnb	distal_enhancer	1.91672	1.43583	1	0	0.3485
chr10	18022857	18022876	CTCF_MA0139.1	6.26217	-	chr10	18022036	18023478	Het,cKO	gene	18011262	18023252	-	start	495	OverlapStart	NA	ENSMUSG00000078453.2	Abracl	any_promoter	1.56981	1.30901	0	0	0.21374
chr10	18055437	18055456	CTCF_MA0139.1	15.17982	+	chr10	18055257	18056107	Het,cKO	gene	18055860	18125155	+	start	178	OverlapStart	NA	ENSMUSG00000019854.16	Reps1	any_promoter	3.28195	3.1836	1	1	0.03989
chr10	18210958	18210977	CTCF_MA0139.1	8.03465	-	chr10	18210786	18211066	Het	gene	18129021	18210890	-	start	36	OverlapStart	NA	ENSMUSG00000071392.5	Ect2l	any_promoter	1.21742	0.67225	0	0	0.62962
chr10	18235288	18235307	CTCF_MA0139.1	7.57963	-	chr10	18234633	18235518	Het,cKO	gene	18235052	18238060	+	start	23	OverlapStart	NA	ENSMUSG00000096977.1	Gm10827	any_promoter	2.74844	3.73945	1	1	-0.40331
chr10	18318495	18318514	CTCF_MA0139.1	6.4161	+	chr10	18318345	18319635	Het,cKO	gene	18318984	18533892	+	start	6	OverlapStart	NA	ENSMUSG00000039835.16	Nhsl1	any_promoter	1.58666	1.34648	0	0	0.19379
chr10	18319338	18319357	CTCF_MA0139.1	9.95929	-	chr10	18318345	18319635	Het,cKO	gene	18318984	18533892	+	start	6	OverlapStart	NA	ENSMUSG00000039835.16	Nhsl1	any_promoter	1.08138	0.61044	0	0	0.58872
chr10	18388845	18388864	CTCF_MA0139.1	8.70956	-	chr10	18388771	18389232	Het	gene	18318984	18533892	+	center	37437	PeakInsideFeature	NA	ENSMUSG00000039835.16	Nhsl1	any_internal	1.48756	1.21514	0	0	0.23509
chr10	18453572	18453591	CTCF_MA0139.1	15.23968	+	chr10	18453501	18453710	Het	gene	18318984	18533892	+	center	27167	PeakInsideFeature	NA	ENSMUSG00000039835.16	Nhsl1	any_internal	1.29914	1.34181	0	0	-0.03743
chr10	18545924	18545943	CTCF_MA0139.1	6.2657	+	chr10	18545599	18546266	Het,cKO	gene	18540122	18546076	-	start	144	OverlapStart	NA	ENSMUSG00000019853.5	Hebp2	any_promoter	3.0667	1.55869	1	0	0.84875
chr10	18743804	18743823	CTCF_MA0139.1	6.66417	+	chr10	18743575	18743996	Het,cKO	gene	18588010	18743758	-	start	27	OverlapStart	NA	ENSMUSG00000019852.6	Arfgef3	any_promoter	0.45222	0.91708	0	0	-0.67697
chr10	18836078	18836097	CTCF_MA0139.1	14.2981	+	chr10	18835957	18836214	Het	gene	18845070	18857073	+	start	8985	Upstream	NA	ENSMUSG00000019851.7	Perp	any_promoter	0.79219	0.5381	0	0	0.37261
chr10	19015461	19015480	CTCF_MA0139.1	11.65615	+	chr10	19014819	19015850	Het,cKO	gene	19000909	19015657	-	start	323	OverlapStart	NA	ENSMUSG00000019850.11	Tnfaip3	any_promoter	1.63737	1.46429	0	0	0.13327
chr10	19188284	19188303	CTCF_MA0139.1	7.83121	+	chr10	19188047	19188447	Het	NA	NA	NA	NA	NA	NA	NA	NA	NA	NA	NA	0.74173	0.58579	0	0	0.22821
chr10	19413076	19413095	CTCF_MA0139.1	8.572	+	chr10	19413026	19413235	Het	NA	NA	NA	NA	NA	NA	NA	NA	NA	NA	NA	0.72487	0.70664	0	0	0.02529
chr10	19712508	19712527	CTCF_MA0139.1	8.70965	+	chr10	19712354	19712811	Het	gene	19712586	19760053	+	start	4	OverlapStart	NA	ENSMUSG00000020007.3	Il20ra	any_promoter	1.18732	0.8222	0	0	0.39891
chr10	19907376	19907395	CTCF_MA0139.1	10.43484	-	chr10	19907226	19907807	Het,cKO	gene	19859928	19907689	-	start	173	OverlapStart	NA	ENSMUSG00000020003.15	Pex7	any_promoter	2.33217	1.51268	1	0	0.53222
chr10	20073416	20073435	CTCF_MA0139.1	8.49708	-	chr10	20073288	20073570	Het	gene	19934471	20142753	+	center	34817	PeakInsideFeature	NA	ENSMUSG00000071369.10	Map3k5	any_internal	0.82129	0.98648	0	0	-0.19436
chr10	20148831	20148850	CTCF_MA0139.1	9.21815	+	chr10	20148517	20149627	Het,cKO	gene	20148470	20281589	+	start	602	PeakInsideFeature	NA	ENSMUSG00000019996.16	Map7	any_promoter	0.53728	0.45759	0	0	0.14005
chr10	20170597	20170616	CTCF_MA0139.1	6.2287	-	chr10	20170246	20170843	Het,cKO	gene	20148470	20281589	+	start	22074	PeakInsideFeature	NA	ENSMUSG00000019996.16	Map7	any_internal	1.48097	1.20129	0	0	0.24287
chr10	20312313	20312332	CTCF_MA0139.1	6.9422	-	chr10	20311845	20313002	Het,cKO	gene	20312468	20344613	+	start	45	OverlapStart	NA	ENSMUSG00000037608.15	Bclaf1	any_promoter	3.31032	3.25606	1	1	0.0217
chr10	20548011	20548030	CTCF_MA0139.1	9.69034	-	chr10	20547967	20548608	Het	gene	20398003	20725078	-	center	13253	PeakInsideFeature	NA	ENSMUSG00000019990.14	Pde7b	any_internal	0.62084	0.38031	0	0	0.42379
chr10	20548222	20548241	CTCF_MA0139.1	7.4671	+	chr10	20547967	20548608	Het	gene	20398003	20725078	-	center	13253	PeakInsideFeature	NA	ENSMUSG00000019990.14	Pde7b	any_internal	0.68311	0.34159	0	0	0.59742
chr10	20952143	20952162	CTCF_MA0139.1	6.21861	-	chr10	20952068	20952885	Het,cKO	gene	20952546	21080428	+	start	70	OverlapStart	NA	ENSMUSG00000019986.16	Ahi1	any_promoter	1.11474	1.34923	0	0	-0.21781
chr10	20966228	20966247	CTCF_MA0139.1	14.09819	-	chr10	20966168	20966419	Het	gene	20952546	21080428	+	start	13747	PeakInsideFeature	NA	ENSMUSG00000019986.16	Ahi1	any_internal	1.15693	1.21938	0	0	-0.05958
chr10	20966292	20966311	CTCF_MA0139.1	14.09819	-	chr10	20966168	20966419	Het	gene	20952546	21080428	+	start	13747	PeakInsideFeature	NA	ENSMUSG00000019986.16	Ahi1	any_internal	1.53665	1.23003	0	0	0.25977
chr10	21936941	21936960	CTCF_MA0139.1	6.55946	+	chr10	21936934	21937554	Het	gene	21882183	21999903	+	center	3799	PeakInsideFeature	NA	ENSMUSG00000019970.15	Sgk1	any_internal	0.4584	0.53801	0	0	-0.13978
chr10	21994379	21994398	CTCF_MA0139.1	6.28538	-	chr10	21994010	21994863	Het,cKO	gene	21882183	21999903	+	end	5467	PeakInsideFeature	NA	ENSMUSG00000019970.15	Sgk1	any_internal	0.55797	0.7001	0	0	-0.21553
chr10	21994613	21994632	CTCF_MA0139.1	6.3083	-	chr10	21994010	21994863	Het,cKO	gene	21882183	21999903	+	end	5467	PeakInsideFeature	NA	ENSMUSG00000019970.15	Sgk1	any_internal	2.27593	2.46827	1	1	-0.10296
chr10	22480035	22480054	CTCF_MA0139.1	13.30147	-	chr10	22479904	22480299	Het	gene	22452890	22453520	-	start	26581	Upstream	NA	ENSMUSG00000097473.1	Gm26585	distal_enhancer	1.06425	1.15951	0	0	-0.09574
chr10	22645122	22645141	CTCF_MA0139.1	6.41419	-	chr10	22644853	22645578	Het,cKO	gene	22645010	22704285	+	start	205	OverlapStart	NA	ENSMUSG00000037490.5	Slc2a12	any_promoter	1.11569	0.76619	0	0	0.40114
chr10	22645342	22645361	CTCF_MA0139.1	7.32303	+	chr10	22644853	22645578	Het,cKO	gene	22645010	22704285	+	start	205	OverlapStart	NA	ENSMUSG00000037490.5	Slc2a12	any_promoter	0.9955	0.71777	0	0	0.34092
chr10	22778082	22778101	CTCF_MA0139.1	9.08391	+	chr10	22778034	22778247	Het	gene	22817278	22820128	-	end	39138	Downstream	NA	ENSMUSG00000045680.7	Tcf21	distal_enhancer	1.05172	1.07585	0	0	-0.02508
chr10	22909089	22909108	CTCF_MA0139.1	8.03434	+	chr10	22908722	22909156	Het,cKO	NA	NA	NA	NA	NA	NA	NA	NA	NA	NA	NA	0.66128	0.88364	0	0	-0.29355
chr10	22909121	22909140	CTCF_MA0139.1	7.1678	+	chr10	22908722	22909156	Het,cKO	NA	NA	NA	NA	NA	NA	NA	NA	NA	NA	NA	0.68787	0.70209	0	0	-0.02013
chr10	23350761	23350780	CTCF_MA0139.1	7.11581	+	chr10	23349806	23350933	Het,cKO	gene	23104167	23349895	-	start	474	OverlapStart	NA	ENSMUSG00000010461.14	Eya4	any_promoter	1.0794	0.62984	0	0	0.55705
chr10	23611366	23611385	CTCF_MA0139.1	11.15887	-	chr10	23611190	23611508	Het	NA	NA	NA	NA	NA	NA	NA	NA	NA	NA	NA	1.06859	0.82386	0	0	0.2788
chr10	23979484	23979503	CTCF_MA0139.1	12.57465	+	chr10	23979422	23979715	Het,cKO	gene	23984608	23985646	-	end	5040	Downstream	NA	ENSMUSG00000045111.5	Taar6	distal_enhancer	0.91201	1.9289	0	1	-0.86603
chr10	24223556	24223575	CTCF_MA0139.1	8.78659	-	chr10	24223232	24223702	Het	gene	24223516	24302790	+	start	49	OverlapStart	NA	ENSMUSG00000020000.7	Moxd1	any_promoter	0.90689	1.4627	0	0	-0.53755
chr10	24298738	24298757	CTCF_MA0139.1	11.75628	-	chr10	24298610	24298876	Het	gene	24223516	24302790	+	end	4047	PeakInsideFeature	NA	ENSMUSG00000020000.7	Moxd1	any_internal	1.69024	1.55053	0	0	0.1037
chr10	24312541	24312560	CTCF_MA0139.1	12.05186	-	chr10	24312139	24312602	Het	gene	24223516	24302790	+	end	9580	Downstream	NA	ENSMUSG00000020000.7	Moxd1	distal_enhancer	1.10748	1.12972	0	0	-0.02224
chr10	24595565	24595584	CTCF_MA0139.1	7.44805	+	chr10	24595245	24596059	Het,cKO	gene	24595441	24598683	+	start	211	OverlapStart	NA	ENSMUSG00000019997.11	Ctgf	any_promoter	1.50103	1.60435	0	0	-0.07944
chr10	24869826	24869845	CTCF_MA0139.1	8.70542	+	chr10	24869669	24870340	Het,cKO	gene	24869985	24913681	+	start	19	OverlapStart	NA	ENSMUSG00000019984.16	Med23	any_promoter	3.06308	1.62154	1	0	0.79983
chr10	25200178	25200197	CTCF_MA0139.1	6.39159	-	chr10	25199851	25200356	Het,cKO	gene	25169089	25307870	-	end	31014	PeakInsideFeature	NA	ENSMUSG00000039166.15	Akap7	any_internal	1.57576	1.32416	0	0	0.20495
chr10	25239345	25239364	CTCF_MA0139.1	9.40168	-	chr10	25239193	25239420	Het	gene	25169089	25307870	-	center	827	PeakInsideFeature	NA	ENSMUSG00000039166.15	Akap7	any_internal	0.93597	0.71572	0	0	0.27716
chr10	25359808	25359827	CTCF_MA0139.1	9.62442	+	chr10	25359398	25360218	Het,cKO	gene	25359797	25523519	+	start	11	OverlapStart	NA	ENSMUSG00000019978.15	Epb41l2	any_promoter	1.8781	3.45284	1	1	-0.77827
chr10	25539590	25539609	CTCF_MA0139.1	7.7101	+	chr10	25539464	25540050	Het	gene	25527942	25536267	-	start	3490	Upstream	NA	ENSMUSG00000096546.2	Smlr1	any_promoter	0.6257	0.80075	0	0	-0.24403
chr10	25681432	25681451	CTCF_MA0139.1	12.62158	+	chr10	25681370	25681731	Het	gene	25536385	25673343	+	end	8207	Downstream	NA	ENSMUSG00000101537.1	Gm29571	distal_enhancer	1.0851	0.95697	0	0	0.13752
chr10	26079066	26079085	CTCF_MA0139.1	6.32059	-	chr10	26078197	26079237	Het,cKO	gene	25991185	26079052	-	start	335	OverlapStart	NA	ENSMUSG00000049420.8	Tmem200a	any_promoter	1.92652	1.00327	1	0	0.76174
chr10	26373094	26373113	CTCF_MA0139.1	8.73238	+	chr10	26373020	26373233	Het	gene	26274467	26375185	-	start	2059	PeakInsideFeature	NA	ENSMUSG00000039089.14	L3mbtl3	any_internal	1.34346	0.73075	0	0	0.66069
chr10	26494441	26494460	CTCF_MA0139.1	10.28437	+	chr10	26494400	26494631	Het	NA	NA	NA	NA	NA	NA	NA	NA	NA	NA	NA	0.64309	0.65774	0	0	-0.02169
chr10	26711264	26711283	CTCF_MA0139.1	14.3527	+	chr10	26711202	26711402	Het	gene	26673600	26674612	-	start	36690	Upstream	NA	ENSMUSG00000098179.1	Gm8709	distal_enhancer	0.99803	0.78782	0	0	0.24981
chr10	26752718	26752737	CTCF_MA0139.1	10.7703	-	chr10	26752278	26752878	Het,cKO	gene	26753420	26918648	+	start	842	Upstream	NA	ENSMUSG00000039031.15	Arhgap18	any_promoter	0.75002	0.56256	0	0	0.2767
chr10	26919727	26919746	CTCF_MA0139.1	12.54459	+	chr10	26919598	26919824	Het	gene	26753420	26918648	+	end	1063	Downstream	NA	ENSMUSG00000039031.15	Arhgap18	distal_enhancer	1.23244	0.88738	0	0	0.36157
chr10	27133311	27133330	CTCF_MA0139.1	12.06266	+	chr10	27133158	27133714	Het	gene	26980035	27619758	-	end	153401	PeakInsideFeature	NA	ENSMUSG00000019899.15	Lama2	any_internal	2.87735	0.85448	1	0	1.44166
chr10	28074478	28074497	CTCF_MA0139.1	9.17706	-	chr10	28074135	28075417	Het,cKO	gene	28074819	28597397	+	start	43	OverlapStart	NA	ENSMUSG00000019889.9	Ptprk	any_promoter	1.69456	1.52769	0	0	0.12448
chr10	28712628	28712647	CTCF_MA0139.1	7.42113	-	chr10	28712527	28712886	Het	gene	28668359	28883818	+	start	44347	PeakInsideFeature	NA	ENSMUSG00000049109.14	Themis	any_internal	0.36523	0.15136	0	0	0.53585
chr10	28730336	28730355	CTCF_MA0139.1	12.98581	-	chr10	28730211	28730499	Het	gene	28668359	28883818	+	center	45733	PeakInsideFeature	NA	ENSMUSG00000049109.14	Themis	any_internal	1.70358	0.86215	0	0	0.77341
chr10	28844337	28844356	CTCF_MA0139.1	15.10992	-	chr10	28844190	28844418	Het	gene	28668359	28883818	+	end	39514	PeakInsideFeature	NA	ENSMUSG00000049109.14	Themis	any_internal	1.77401	0.7402	0	0	0.97917
chr10	28955350	28955369	CTCF_MA0139.1	14.91197	-	chr10	28955192	28955430	Het	gene	28954148	28954302	-	start	1009	Upstream	NA	ENSMUSG00000088093.1	Gm22811	any_promoter	1.18256	0.86555	0	0	0.34081
chr10	29107150	29107169	CTCF_MA0139.1	8.92377	+	chr10	29107069	29107269	Het	gene	29143281	29144194	-	end	36112	Downstream	NA	ENSMUSG00000056316.2	Gm9996	distal_enhancer	1.3596	0.85931	0	0	0.50868
chr10	29206935	29206954	CTCF_MA0139.1	11.5115	-	chr10	29206815	29207061	Het	gene	29211642	29230779	+	start	4704	Upstream	NA	ENSMUSG00000004360.8	9330159F19Rik	any_promoter	1.89779	1.40797	1	0	0.35929
chr10	29313529	29313548	CTCF_MA0139.1	12.43726	-	chr10	29313013	29313690	Het,cKO	gene	29313165	29346661	+	start	186	OverlapStart	NA	ENSMUSG00000019883.10	Echdc1	any_promoter	2.19996	2.67387	1	1	-0.24824
chr10	29338836	29338855	CTCF_MA0139.1	12.0444	-	chr10	29338699	29338974	Het	gene	29313165	29346661	+	end	7825	PeakInsideFeature	NA	ENSMUSG00000019883.10	Echdc1	any_internal	1.50522	1.00859	0	0	0.45696
chr10	29804316	29804335	CTCF_MA0139.1	11.14801	-	chr10	29804000	29804661	Het,cKO	NA	NA	NA	NA	NA	NA	NA	NA	NA	NA	NA	2.04224	1.98019	1	1	0.03833
chr10	30200356	30200375	CTCF_MA0139.1	6.6979	+	chr10	30200050	30200789	Het,cKO	gene	30196010	30200540	-	start	121	OverlapStart	NA	ENSMUSG00000075266.4	Cenpw	any_promoter	1.09588	1.05802	0	0	0.03899
chr10	30538240	30538259	CTCF_MA0139.1	12.34935	-	chr10	30538085	30538544	Het	gene	30534224	30600749	-	end	4090	PeakInsideFeature	NA	ENSMUSG00000019792.7	Trmt11	any_internal	0.73163	0.46069	0	0	0.42785
chr10	30719139	30719158	CTCF_MA0139.1	9.7951	-	chr10	30718917	30719286	Het,cKO	gene	30645583	30803107	-	center	5244	PeakInsideFeature	NA	ENSMUSG00000039697.15	Ncoa7	any_internal	2.7673	1.71352	1	0	0.60137
chr10	30729653	30729672	CTCF_MA0139.1	10.8564	+	chr10	30729585	30729826	Het	gene	30645583	30803107	-	center	5360	PeakInsideFeature	NA	ENSMUSG00000039697.15	Ncoa7	any_internal	0.88726	0.60422	0	0	0.38392
chr10	30811061	30811080	CTCF_MA0139.1	9.15494	-	chr10	30810837	30811299	Het,cKO	gene	30645583	30803107	-	start	7961	Upstream	NA	ENSMUSG00000039697.15	Ncoa7	any_promoter	2.44603	3.02215	1	1	-0.27259
chr10	31299363	31299382	CTCF_MA0139.1	15.24813	-	chr10	31299318	31299598	Het	gene	31313381	31328204	+	start	13923	Upstream	NA	ENSMUSG00000000295.12	Hddc2	distal_enhancer	1.18252	0.83324	0	0	0.3805
chr10	31370370	31370389	CTCF_MA0139.1	9.66849	-	chr10	31370173	31370477	Het,cKO	gene	31332379	31445921	-	center	18825	PeakInsideFeature	NA	ENSMUSG00000000296.7	Tpd52l1	any_internal	1.24809	1.30738	0	0	-0.0534
chr10	31445779	31445798	CTCF_MA0139.1	7.01773	+	chr10	31445289	31446151	Het,cKO	gene	31332379	31445921	-	start	201	OverlapStart	NA	ENSMUSG00000000296.7	Tpd52l1	any_promoter	1.06846	1.02949	0	0	0.04095
chr10	31445973	31445992	CTCF_MA0139.1	11.54912	-	chr10	31445289	31446151	Het,cKO	gene	31332379	31445921	-	start	201	OverlapStart	NA	ENSMUSG00000000296.7	Tpd52l1	any_promoter	6.13117	5.50296	1	1	0.14771
chr10	31742598	31742617	CTCF_MA0139.1	12.66255	+	chr10	31742445	31742782	Het,cKO	gene	31689309	32890462	-	end	53304	PeakInsideFeature	NA	ENSMUSG00000069670.7	Nkain2	any_internal	2.13352	1.5338	1	0	0.40358
chr10	32890978	32890997	CTCF_MA0139.1	10.54501	-	chr10	32889641	32891115	Het,cKO	gene	31689309	32890462	-	start	84	OverlapStart	NA	ENSMUSG00000069670.7	Nkain2	any_promoter	2.11464	1.31214	1	0	0.57574
chr10	32891049	32891068	CTCF_MA0139.1	7.19205	+	chr10	32889641	32891115	Het,cKO	gene	31689309	32890462	-	start	84	OverlapStart	NA	ENSMUSG00000069670.7	Nkain2	any_promoter	1.47574	1.02847	0	0	0.41216
chr10	33703594	33703613	CTCF_MA0139.1	14.23099	-	chr10	33703513	33703713	Het	gene	33624245	33662432	+	end	41181	Downstream	NA	ENSMUSG00000090087.1	Gm15939	distal_enhancer	0.96895	0.71295	0	0	0.31829
chr10	33986877	33986896	CTCF_MA0139.1	6.88791	-	chr10	33986847	33987123	Het	gene	33994988	33995054	-	end	8003	Downstream	NA	ENSMUSG00000090666.1	Gm17567	distal_enhancer	0.53711	0.48897	0	0	0.08298
chr10	33986982	33987001	CTCF_MA0139.1	14.48522	+	chr10	33986847	33987123	Het	gene	33994988	33995054	-	end	8003	Downstream	NA	ENSMUSG00000090666.1	Gm17567	distal_enhancer	2.3147	1.39713	1	0	0.61643
chr10	34019734	34019753	CTCF_MA0139.1	7.60513	-	chr10	34019199	34020030	Het,cKO	gene	33996554	34019624	-	start	10	OverlapStart	NA	ENSMUSG00000019782.9	Rwdd1	any_promoter	6.37448	5.67797	1	1	0.15839
chr10	34036768	34036787	CTCF_MA0139.1	12.31768	+	chr10	34036631	34037002	Het	gene	34037596	34109813	+	start	780	Upstream	NA	ENSMUSG00000071340.1	Trappc3l	any_promoter	1.81881	1.07681	0	0	0.6132
chr10	34096631	34096650	CTCF_MA0139.1	10.28972	-	chr10	34096531	34096731	Het	gene	34091351	34096519	-	start	112	Upstream	NA	ENSMUSG00000049872.7	Fam26e	any_promoter	1.0494	0.7497	0	0	0.35512
chr10	34127426	34127445	CTCF_MA0139.1	6.29101	-	chr10	34127365	34127861	Het,cKO	gene	34126068	34127972	-	start	359	PeakInsideFeature	NA	ENSMUSG00000046031.6	Fam26f	any_promoter	0.86558	0.77423	0	0	0.11526
chr10	34234325	34234344	CTCF_MA0139.1	9.65816	-	chr10	34234192	34234411	Het	gene	34151393	34207551	-	start	26750	Upstream	NA	ENSMUSG00000039497.7	Dse	distal_enhancer	0.84467	1.34637	0	0	-0.51525
chr10	34280728	34280747	CTCF_MA0139.1	9.05852	-	chr10	34280645	34280897	Het	gene	34282189	34285275	+	start	1418	Upstream	NA	ENSMUSG00000047514.6	Tspyl1	any_promoter	1.43561	1.24492	0	0	0.16547
chr10	34328448	34328467	CTCF_MA0139.1	7.9278	-	chr10	34328352	34328613	Het	gene	34288287	34418552	-	center	24937	PeakInsideFeature	NA	ENSMUSG00000039480.13	Nt5dc1	any_internal	1.12945	0.85518	0	0	0.30167
chr10	35075288	35075307	CTCF_MA0139.1	8.80242	-	chr10	35075118	35075318	Het	gene	35112197	35112331	+	start	36979	Upstream	NA	ENSMUSG00000077749.1	Gm26341	distal_enhancer	1.03219	0.89291	0	0	0.15632
chr10	36791975	36791994	CTCF_MA0139.1	9.75952	-	chr10	36791939	36792139	Het	gene	36506813	36834397	+	end	42358	PeakInsideFeature	NA	ENSMUSG00000044499.11	Hs3st5	any_internal	0.80431	0.72768	0	0	0.10146
chr10	36974081	36974100	CTCF_MA0139.1	6.47571	+	chr10	36974019	36975451	Het,cKO	gene	36974543	37001889	+	start	192	OverlapStart	NA	ENSMUSG00000019777.16	Hdac2	any_promoter	1.0115	0.68287	0	0	0.40746
chr10	37014447	37014466	CTCF_MA0139.1	10.40023	+	chr10	37014330	37014593	Het	gene	36974543	37001889	+	end	12572	Downstream	NA	ENSMUSG00000019777.16	Hdac2	distal_enhancer	2.07805	0.79505	1	0	1.10191
chr10	37137115	37137134	CTCF_MA0139.1	10.1677	+	chr10	37136950	37137665	Het,cKO	gene	37139401	37151315	+	start	2094	Upstream	NA	ENSMUSG00000046463.4	5930403N24Rik	any_promoter	3.46049	2.30285	1	1	0.52674
chr10	37397541	37397560	CTCF_MA0139.1	8.16503	-	chr10	37397271	37398028	Het,cKO	gene	37337485	37379652	+	end	17997	Downstream	NA	ENSMUSG00000097742.1	Gm26535	distal_enhancer	2.29687	1.47069	1	0	0.54628
chr10	38554378	38554397	CTCF_MA0139.1	8.63078	-	chr10	38553857	38554438	Het	NA	NA	NA	NA	NA	NA	NA	NA	NA	NA	NA	0.86577	0.74873	0	0	0.14938
chr10	39067152	39067171	CTCF_MA0139.1	12.70333	-	chr10	39067024	39067334	Het	gene	38965514	39110188	+	center	29328	PeakInsideFeature	NA	ENSMUSG00000019846.11	Lama4	any_internal	2.01139	0.98618	1	0	0.83384
chr10	39171268	39171287	CTCF_MA0139.1	9.44492	+	chr10	39171212	39171520	Het,cKO	gene	39150970	39163794	-	start	7572	Upstream	NA	ENSMUSG00000062074.6	Wisp3	any_promoter	1.67461	1.67506	0	0	-0.00032
chr10	39240016	39240035	CTCF_MA0139.1	11.10323	+	chr10	39239963	39240163	Het	NA	NA	NA	NA	NA	NA	NA	NA	NA	NA	NA	1.16558	0.99164	0	0	0.17912
chr10	39321400	39321419	CTCF_MA0139.1	11.49956	+	chr10	39321125	39321543	Het	gene	39368854	39565381	+	start	47520	Upstream	NA	ENSMUSG00000019843.14	Fyn	distal_enhancer	0.84815	0.46808	0	0	0.56537
chr10	39520551	39520570	CTCF_MA0139.1	9.79442	-	chr10	39520230	39520574	cKO	gene	39368854	39565381	+	end	44979	PeakInsideFeature	NA	ENSMUSG00000019843.14	Fyn	any_internal	0.96066	0.79799	0	0	0.19531
chr10	39534675	39534694	CTCF_MA0139.1	6.97057	+	chr10	39534325	39534845	Het,cKO	gene	39368854	39565381	+	end	30796	PeakInsideFeature	NA	ENSMUSG00000019843.14	Fyn	any_internal	0.85829	0.46595	0	0	0.58167
chr10	39555859	39555878	CTCF_MA0139.1	7.0107	+	chr10	39555013	39555926	Het	gene	39368854	39565381	+	end	9912	PeakInsideFeature	NA	ENSMUSG00000019843.14	Fyn	any_internal	0.74758	0.63539	0	0	0.15953
chr10	39898813	39898832	CTCF_MA0139.1	7.91279	+	chr10	39898783	39899464	Het,cKO	gene	39890017	39899238	-	start	115	OverlapStart	NA	ENSMUSG00000096687.7	Mfsd4b4	any_promoter	0.65153	0.53529	0	0	0.18302
chr10	39926847	39926866	CTCF_MA0139.1	7.86325	+	chr10	39926567	39927177	Het	gene	39920381	39926923	-	start	51	OverlapStart	NA	ENSMUSG00000039339.3	Mfsd4b2	any_promoter	1.48049	0.76535	0	0	0.72806
chr10	39959947	39959966	CTCF_MA0139.1	7.59429	-	chr10	39959793	39960626	Het,cKO	gene	39946906	39960153	-	start	56	OverlapStart	NA	ENSMUSG00000071335.4	Mfsd4b3	any_promoter	0.95772	0.7873	0	0	0.20581
chr10	40142319	40142338	CTCF_MA0139.1	10.97549	+	chr10	40141919	40142522	Het,cKO	gene	40033534	40142254	-	start	34	OverlapStart	NA	ENSMUSG00000019838.10	Slc16a10	any_promoter	2.2184	1.55999	1	0	0.43237
chr10	40212583	40212602	CTCF_MA0139.1	8.29007	-	chr10	40212463	40212894	Het,cKO	gene	40219582	40222807	-	end	6904	Downstream	NA	ENSMUSG00000102632.1	Gm37786	distal_enhancer	1.39045	0.90534	0	0	0.47982
chr10	40212661	40212680	CTCF_MA0139.1	9.72811	-	chr10	40212463	40212894	Het,cKO	gene	40219582	40222807	-	end	6904	Downstream	NA	ENSMUSG00000102632.1	Gm37786	distal_enhancer	0.79312	1.33223	0	0	-0.56807
chr10	40258538	40258557	CTCF_MA0139.1	6.75886	+	chr10	40258080	40259041	Het,cKO	gene	40258466	40258679	+	start	94	FeatureInsidePeak	NA	ENSMUSG00000106147.1	Rnu3a	any_promoter	3.65677	2.30292	1	1	0.59965
chr10	40349861	40349880	CTCF_MA0139.1	11.47556	-	chr10	40348602	40350127	Het,cKO	gene	40349307	40483818	+	start	57	OverlapStart	NA	ENSMUSG00000038481.12	Cdk19	any_promoter	0.84617	0.85528	0	0	-0.01119
chr10	40683542	40683561	CTCF_MA0139.1	6.48913	+	chr10	40683053	40683852	Het,cKO	gene	40683281	40811083	+	start	171	OverlapStart	NA	ENSMUSG00000045555.3	Mettl24	any_promoter	0.5884	0.74759	0	0	-0.23199
chr10	40683705	40683724	CTCF_MA0139.1	6.97696	+	chr10	40683053	40683852	Het,cKO	gene	40683281	40811083	+	start	171	OverlapStart	NA	ENSMUSG00000045555.3	Mettl24	any_promoter	1.34114	1.57073	0	0	-0.18634
chr10	40883756	40883775	CTCF_MA0139.1	7.52762	-	chr10	40882957	40883967	Het,cKO	gene	40883474	40938570	+	start	12	OverlapStart	NA	ENSMUSG00000019831.14	Wasf1	any_promoter	1.05409	1.45733	0	0	-0.37026
chr10	41288993	41289012	CTCF_MA0139.1	9.22021	-	chr10	41288840	41289334	Het,cKO	gene	41188171	41303241	-	start	14154	PeakInsideFeature	NA	ENSMUSG00000038417.3	Fig4	any_internal	1.72694	1.74881	0	0	-0.0153
chr10	41289060	41289079	CTCF_MA0139.1	11.46172	-	chr10	41288840	41289334	Het,cKO	gene	41188171	41303241	-	start	14154	PeakInsideFeature	NA	ENSMUSG00000038417.3	Fig4	any_internal	1.57649	1.77835	0	0	-0.14562
chr10	41293275	41293294	CTCF_MA0139.1	6.70175	-	chr10	41292817	41293420	Het,cKO	gene	41188171	41303241	-	start	10123	PeakInsideFeature	NA	ENSMUSG00000038417.3	Fig4	any_internal	0.37478	0.71887	0	0	-0.57756
chr10	41303116	41303135	CTCF_MA0139.1	7.64506	-	chr10	41302921	41303382	Het,cKO	gene	41188171	41303241	-	start	90	OverlapStart	NA	ENSMUSG00000038417.3	Fig4	any_promoter	0.51592	0.77259	0	0	-0.38465
chr10	41304289	41304308	CTCF_MA0139.1	8.70931	+	chr10	41303693	41304319	Het,cKO	gene	41303979	41434534	+	start	27	OverlapStart	NA	ENSMUSG00000091415.4	Ak9	any_promoter	0.86889	1.10756	0	0	-0.2631
chr10	41505670	41505689	CTCF_MA0139.1	11.63423	-	chr10	41505622	41505895	Het	gene	41490438	41514284	+	center	3397	PeakInsideFeature	NA	ENSMUSG00000078451.4	Ppil6	any_internal	0.86036	0.74173	0	0	0.15225
chr10	41552884	41552903	CTCF_MA0139.1	9.28985	+	chr10	41552794	41553238	Het	gene	41553761	41556552	+	start	745	Upstream	NA	ENSMUSG00000090708.1	Gm17196	any_promoter	0.76708	0.89504	0	0	-0.15997
chr10	41684938	41684957	CTCF_MA0139.1	10.32575	+	chr10	41684757	41684957	Het	gene	41538845	41716634	-	start	31777	PeakInsideFeature	NA	ENSMUSG00000075225.12	Ccdc162	any_internal	1.12835	0.39678	0	0	1.01063
chr10	42031206	42031225	CTCF_MA0139.1	13.15981	+	chr10	42031036	42031407	Het,cKO	gene	41914989	42018442	-	start	12779	Upstream	NA	ENSMUSG00000071324.11	Armc2	distal_enhancer	0.85072	0.99583	0	0	-0.16802
chr10	42679095	42679114	CTCF_MA0139.1	6.50122	+	chr10	42678702	42679433	Het,cKO	gene	42583821	42702459	+	end	23392	PeakInsideFeature	NA	ENSMUSG00000038280.12	Ostm1	any_internal	0.38346	0.62988	0	0	-0.43109
chr10	42697176	42697195	CTCF_MA0139.1	11.0992	+	chr10	42697048	42697326	Het	gene	42583821	42702459	+	end	5272	PeakInsideFeature	NA	ENSMUSG00000038280.12	Ostm1	any_internal	0.95711	0.42762	0	0	0.76922
chr10	42761360	42761379	CTCF_MA0139.1	7.13692	+	chr10	42761199	42761894	Het,cKO	gene	42761495	42832514	+	start	51	OverlapStart	NA	ENSMUSG00000019802.13	Sec63	any_promoter	1.59779	1.5516	0	0	0.0351
chr10	42950083	42950102	CTCF_MA0139.1	7.62368	-	chr10	42950048	42950682	Het,cKO	gene	42860369	42960780	+	end	10415	PeakInsideFeature	NA	ENSMUSG00000044770.14	Scml4	any_internal	0.44115	0.28399	0	0	0.33163
chr10	42958324	42958343	CTCF_MA0139.1	9.93371	+	chr10	42957991	42958470	Het,cKO	gene	42860369	42960780	+	end	2550	PeakInsideFeature	NA	ENSMUSG00000044770.14	Scml4	any_internal	1.54554	2.30292	0	1	-0.49066
chr10	43221386	43221405	CTCF_MA0139.1	6.45284	-	chr10	43221019	43222043	Het,cKO	gene	43221485	43464882	+	start	46	OverlapStart	NA	ENSMUSG00000038240.13	Pdss2	any_promoter	1.764	1.46396	0	0	0.22379
chr10	43452568	43452587	CTCF_MA0139.1	12.84849	-	chr10	43452438	43452741	Het	gene	43221485	43464882	+	end	12293	PeakInsideFeature	NA	ENSMUSG00000038240.13	Pdss2	any_internal	0.7297	1.21582	0	0	-0.54724
chr10	43479864	43479883	CTCF_MA0139.1	10.02471	+	chr10	43478845	43480062	Het	gene	43479139	43515396	+	start	314	OverlapStart	NA	ENSMUSG00000038214.14	Bend3	any_promoter	0.98059	0.68279	0	0	0.37379
chr10	43540874	43540893	CTCF_MA0139.1	6.2182	+	chr10	43540550	43541207	Het,cKO	gene	43525120	43540994	-	start	116	OverlapStart	NA	ENSMUSG00000019797.10	1700021F05Rik	any_promoter	1.47156	0.88324	0	0	0.57267
chr10	43541075	43541094	CTCF_MA0139.1	11.8932	-	chr10	43540550	43541207	Het,cKO	gene	43525120	43540994	-	start	116	OverlapStart	NA	ENSMUSG00000019797.10	1700021F05Rik	any_promoter	1.38515	1.25461	0	0	0.11462
chr10	43954087	43954106	CTCF_MA0139.1	13.61994	+	chr10	43953969	43954169	Het	gene	43950306	44148853	-	end	3763	PeakInsideFeature	NA	ENSMUSG00000019866.13	Aim1	any_internal	1.54375	1.13723	0	0	0.35409
chr10	44071319	44071338	CTCF_MA0139.1	9.38939	-	chr10	44071086	44071398	Het	gene	43950306	44148853	-	center	21663	PeakInsideFeature	NA	ENSMUSG00000019866.13	Aim1	any_internal	1.48069	1.00222	0	0	0.44439
chr10	44148962	44148981	CTCF_MA0139.1	7.08107	-	chr10	44148799	44149096	Het,cKO	gene	43950306	44148853	-	start	94	OverlapStart	NA	ENSMUSG00000019866.13	Aim1	any_promoter	0.61919	0.96327	0	0	-0.44864
chr10	44149045	44149064	CTCF_MA0139.1	11.34234	-	chr10	44148799	44149096	Het,cKO	gene	43950306	44148853	-	start	94	OverlapStart	NA	ENSMUSG00000019866.13	Aim1	any_promoter	0.56612	0.59797	0	0	-0.05071
chr10	44647154	44647173	CTCF_MA0139.1	8.35183	+	chr10	44647129	44647329	Het	gene	44668383	44668494	+	start	21154	Upstream	NA	ENSMUSG00000098642.1	Gm27977	distal_enhancer	0.74311	0.4172	0	0	0.5257
chr10	45067072	45067091	CTCF_MA0139.1	7.83948	+	chr10	45066790	45067635	Het,cKO	gene	45067205	45158997	+	start	7	OverlapStart	NA	ENSMUSG00000019849.10	Prep	any_promoter	1.7213	1.83212	0	1	-0.07612
chr10	45289307	45289326	CTCF_MA0139.1	8.09551	-	chr10	45289266	45289976	Het	gene	45287310	45289424	-	start	197	OverlapStart	NA	ENSMUSG00000090088.1	Gm15934	any_promoter	0.66009	0.72841	0	0	-0.09682
chr10	45335546	45335565	CTCF_MA0139.1	8.60716	+	chr10	45335378	45336110	Het,cKO	gene	45335761	45369708	+	start	17	OverlapStart	NA	ENSMUSG00000071317.3	Bves	any_promoter	0.93322	0.75209	0	0	0.22441
chr10	45373452	45373471	CTCF_MA0139.1	10.46384	-	chr10	45373432	45373632	Het	gene	45376619	45470201	-	end	3087	Downstream	NA	ENSMUSG00000063804.7	Lin28b	distal_enhancer	0.71993	1.05492	0	0	-0.40147
chr10	45485753	45485772	CTCF_MA0139.1	6.47865	-	chr10	45485652	45487101	Het,cKO	gene	45376619	45470201	-	start	16175	Upstream	NA	ENSMUSG00000063804.7	Lin28b	distal_enhancer	1.06512	1.17675	0	0	-0.1115
chr10	46012108	46012127	CTCF_MA0139.1	13.75078	+	chr10	46011966	46012281	Het,cKO	NA	NA	NA	NA	NA	NA	NA	NA	NA	NA	NA	1.21671	1.49426	0	0	-0.23895
chr10	46057549	46057568	CTCF_MA0139.1	12.49349	+	chr10	46057479	46057679	Het	NA	NA	NA	NA	NA	NA	NA	NA	NA	NA	NA	1.15201	0.99096	0	0	0.16667
chr10	49783003	49783022	CTCF_MA0139.1	6.25207	+	chr10	49782734	49783638	Het,cKO	gene	49099459	49788766	-	start	5580	PeakInsideFeature	NA	ENSMUSG00000056073.14	Grik2	any_internal	0.65947	1.09451	0	0	-0.52837
chr10	50200091	50200110	CTCF_MA0139.1	7.94651	-	chr10	50200071	50200271	Het	NA	NA	NA	NA	NA	NA	NA	NA	NA	NA	NA	0.75469	0.88671	0	0	-0.16655
chr10	50593088	50593107	CTCF_MA0139.1	6.78929	+	chr10	50592260	50593227	Het,cKO	gene	50592668	50851202	+	start	75	OverlapStart	NA	ENSMUSG00000038774.8	Ascc3	any_promoter	0.41765	0.45913	0	0	-0.0785
chr10	51405339	51405358	CTCF_MA0139.1	6.30937	-	chr10	51405184	51405486	Het	NA	NA	NA	NA	NA	NA	NA	NA	NA	NA	NA	2.07194	1.02016	1	0	0.83383
chr10	51553526	51553545	CTCF_MA0139.1	10.88257	+	chr10	51553375	51554040	Het,cKO	gene	51585419	51590480	-	end	31712	Downstream	NA	ENSMUSG00000019909.3	Fam162b	distal_enhancer	2.42133	2.32233	1	1	0.05298
chr10	51553976	51553995	CTCF_MA0139.1	11.24249	+	chr10	51553375	51554040	Het,cKO	gene	51585419	51590480	-	end	31712	Downstream	NA	ENSMUSG00000019909.3	Fam162b	distal_enhancer	0.8531	1.11743	0	0	-0.29224
chr10	51595283	51595302	CTCF_MA0139.1	12.95383	+	chr10	51595148	51595676	Het	gene	51585419	51590480	-	start	4932	Upstream	NA	ENSMUSG00000019909.3	Fam162b	any_promoter	1.44894	1.17902	0	0	0.23826
chr10	51669523	51669542	CTCF_MA0139.1	8.47965	-	chr10	51669441	51669641	Het	gene	51677755	51730429	+	start	8214	Upstream	NA	ENSMUSG00000019900.17	Rfx6	any_promoter	0.86389	0.71641	0	0	0.19123
chr10	51961694	51961713	CTCF_MA0139.1	7.04131	-	chr10	51961600	51961840	Het	NA	NA	NA	NA	NA	NA	NA	NA	NA	NA	NA	0.67579	1.10084	0	0	-0.51105
chr10	52027423	52027442	CTCF_MA0139.1	8.39495	+	chr10	52027397	52028137	Het,cKO	gene	52032250	52032387	+	start	4483	Upstream	NA	ENSMUSG00000092914.1	Gm24084	any_promoter	0.66838	0.90503	0	0	-0.30852
chr10	52027464	52027483	CTCF_MA0139.1	6.93794	-	chr10	52027397	52028137	Het,cKO	gene	52032250	52032387	+	start	4483	Upstream	NA	ENSMUSG00000092914.1	Gm24084	any_promoter	0.9631	0.94875	0	0	0.01617
chr10	52072685	52072704	CTCF_MA0139.1	11.36224	-	chr10	52072557	52072819	Het	gene	52045720	52195244	-	end	26968	PeakInsideFeature	NA	ENSMUSG00000019893.11	Ros1	any_internal	1.85991	1.23521	1	0	0.48607
chr10	52417402	52417421	CTCF_MA0139.1	8.37532	+	chr10	52417174	52418107	Het,cKO	gene	52417546	52440192	+	start	94	OverlapStart	NA	ENSMUSG00000023068.14	Nus1	any_promoter	4.96999	5.20157	1	1	-0.06177
chr10	52690420	52690439	CTCF_MA0139.1	9.82236	-	chr10	52690258	52691760	Het,cKO	gene	52690532	53111622	+	start	477	OverlapStart	NA	ENSMUSG00000038602.7	Slc35f1	any_promoter	4.25026	2.85667	1	1	0.52419
chr10	52691083	52691102	CTCF_MA0139.1	9.65509	+	chr10	52690258	52691760	Het,cKO	gene	52690532	53111622	+	start	477	OverlapStart	NA	ENSMUSG00000038602.7	Slc35f1	any_promoter	1.26094	2.01729	0	1	-0.56284
chr10	52758811	52758830	CTCF_MA0139.1	12.20928	+	chr10	52758682	52758882	Het	gene	52690532	53111622	+	start	68250	PeakInsideFeature	NA	ENSMUSG00000038602.7	Slc35f1	any_internal	1.49679	0.80045	0	0	0.69528
chr10	53091774	53091793	CTCF_MA0139.1	7.25051	-	chr10	53091344	53092085	Het,cKO	gene	52690532	53111622	+	end	19908	PeakInsideFeature	NA	ENSMUSG00000038602.7	Slc35f1	any_internal	1.11279	0.68731	0	0	0.50657
chr10	53115237	53115256	CTCF_MA0139.1	14.65478	+	chr10	53115128	53115378	Het	gene	52690532	53111622	+	end	3631	Downstream	NA	ENSMUSG00000038602.7	Slc35f1	distal_enhancer	2.18014	1.13909	1	0	0.77525
chr10	53461591	53461610	CTCF_MA0139.1	7.88147	-	chr10	53461268	53461684	Het	gene	53474963	53475467	+	start	13487	Upstream	NA	ENSMUSG00000056219.6	Tmem229b-ps	distal_enhancer	0.82257	0.6231	0	0	0.2757
chr10	53503561	53503580	CTCF_MA0139.1	6.30824	-	chr10	53503170	53503763	Het,cKO	gene	53474963	53475467	+	end	27999	Downstream	NA	ENSMUSG00000056219.6	Tmem229b-ps	distal_enhancer	0.64356	0.6864	0	0	-0.0625
chr10	53509342	53509361	CTCF_MA0139.1	12.0852	-	chr10	53509263	53509709	Het,cKO	gene	53536328	53630439	-	end	26842	Downstream	NA	ENSMUSG00000058298.7	Mcm9	distal_enhancer	0.77405	1.48128	0	0	-0.71721
chr10	53528564	53528583	CTCF_MA0139.1	12.76749	-	chr10	53528429	53528696	Het	gene	53536328	53630439	-	end	7766	Downstream	NA	ENSMUSG00000058298.7	Mcm9	distal_enhancer	1.00932	0.60864	0	0	0.51557
chr10	53596830	53596849	CTCF_MA0139.1	10.33488	+	chr10	53596495	53597243	Het,cKO	gene	53596960	53609213	+	start	91	OverlapStart	NA	ENSMUSG00000019857.6	Asf1a	any_promoter	5.79236	4.3928	1	1	0.37486
chr10	53641676	53641695	CTCF_MA0139.1	9.14893	+	chr10	53641572	53641868	Het	gene	53633144	53750909	-	end	8576	PeakInsideFeature	NA	ENSMUSG00000019856.13	Fam184a	any_internal	1.9071	1.53292	1	0	0.26483
chr10	53812691	53812710	CTCF_MA0139.1	12.51563	+	chr10	53812578	53812778	Het	NA	NA	NA	NA	NA	NA	NA	NA	NA	NA	NA	0.91965	0.969	0	0	-0.05614
chr10	53863652	53863671	CTCF_MA0139.1	10.73719	+	chr10	53863519	53863814	Het	gene	53904787	54075796	-	end	41121	Downstream	NA	ENSMUSG00000003746.15	Man1a	distal_enhancer	1.47075	0.91616	0	0	0.53321
chr10	55767755	55767774	CTCF_MA0139.1	12.3178	-	chr10	55767453	55767980	Het	NA	NA	NA	NA	NA	NA	NA	NA	NA	NA	NA	2.04261	2.15226	1	1	-0.06534
chr10	55980311	55980330	CTCF_MA0139.1	9.87243	-	chr10	55980150	55980477	Het	gene	56014297	56228689	-	end	33984	Downstream	NA	ENSMUSG00000038122.8	Tbc1d32	distal_enhancer	2.30007	1.16103	1	0	0.82126
chr10	56106766	56106785	CTCF_MA0139.1	6.59431	-	chr10	56106656	56107135	Het,cKO	gene	56106916	56116880	+	start	21	OverlapStart	NA	ENSMUSG00000047669.7	Msl3l2	any_promoter	1.67159	1.83928	0	1	-0.1164
chr10	56339287	56339306	CTCF_MA0139.1	9.87541	-	chr10	56339131	56339435	Het,cKO	gene	56354618	56355074	-	end	15335	Downstream	NA	ENSMUSG00000071303.3	Rps8-ps1	distal_enhancer	2.88476	2.67479	1	1	0.09763
chr10	56369301	56369320	CTCF_MA0139.1	7.41949	+	chr10	56369158	56369455	Het,cKO	gene	56377299	56390419	+	start	7993	Upstream	NA	ENSMUSG00000050953.9	Gja1	any_promoter	1.81511	2.10839	0	1	-0.18535
chr10	56840918	56840937	CTCF_MA0139.1	12.535	-	chr10	56840844	56841048	Het	NA	NA	NA	NA	NA	NA	NA	NA	NA	NA	NA	1.02812	0.1044	0	0	1.65791
chr10	57001521	57001540	CTCF_MA0139.1	12.59097	-	chr10	57001368	57001706	Het,cKO	NA	NA	NA	NA	NA	NA	NA	NA	NA	NA	NA	1.35613	1.89534	0	1	-0.40153
chr10	57571390	57571409	CTCF_MA0139.1	10.04155	+	chr10	57571328	57571539	Het	gene	57601392	57601948	+	start	29959	Upstream	NA	ENSMUSG00000093406.1	Rpl48-ps1	distal_enhancer	1.78715	0.90375	0	0	0.78195
chr10	57632215	57632234	CTCF_MA0139.1	7.67786	+	chr10	57631811	57632461	Het,cKO	gene	57631980	57741112	+	start	156	OverlapStart	NA	ENSMUSG00000019876.15	Pkib	any_promoter	1.26888	1.17227	0	0	0.09026
chr10	57743643	57743662	CTCF_MA0139.1	12.33507	+	chr10	57743580	57744002	Het,cKO	gene	57631980	57741112	+	end	2679	Downstream	NA	ENSMUSG00000019876.15	Pkib	distal_enhancer	0.88686	0.94432	0	0	-0.06688
chr10	57743923	57743942	CTCF_MA0139.1	9.87892	+	chr10	57743580	57744002	Het,cKO	gene	57631980	57741112	+	end	2679	Downstream	NA	ENSMUSG00000019876.15	Pkib	distal_enhancer	1.43652	0.79536	0	0	0.65327
chr10	57848539	57848558	CTCF_MA0139.1	9.79919	+	chr10	57848369	57848680	Het	gene	57794334	57811830	+	end	36694	Downstream	NA	ENSMUSG00000019872.13	Smpdl3a	distal_enhancer	1.26862	0.6291	0	0	0.74063
chr10	58323500	58323519	CTCF_MA0139.1	8.22354	-	chr10	58322894	58323930	Het,cKO	gene	58323465	58424691	+	start	53	OverlapStart	NA	ENSMUSG00000019920.17	Lims1	any_promoter	4.61254	4.22158	1	1	0.11903
chr10	58378000	58378019	CTCF_MA0139.1	9.68267	-	chr10	58377871	58378076	Het	gene	58323465	58424691	+	center	3895	PeakInsideFeature	NA	ENSMUSG00000019920.17	Lims1	any_internal	1.23945	0.76374	0	0	0.52335
chr10	58382743	58382762	CTCF_MA0139.1	6.72075	-	chr10	58382683	58383119	Het,cKO	gene	58323465	58424691	+	center	8823	PeakInsideFeature	NA	ENSMUSG00000019920.17	Lims1	any_internal	0.5791	0.72482	0	0	-0.21578
chr10	58382789	58382808	CTCF_MA0139.1	12.19058	-	chr10	58382683	58383119	Het,cKO	gene	58323465	58424691	+	center	8823	PeakInsideFeature	NA	ENSMUSG00000019920.17	Lims1	any_internal	0.64384	1.3657	0	0	-0.80385
chr10	58559299	58559318	CTCF_MA0139.1	7.7126	-	chr10	58559175	58559386	Het	gene	58497969	58576242	+	end	16962	PeakInsideFeature	NA	ENSMUSG00000038010.8	Ccdc138	any_internal	1.15668	0.96333	0	0	0.20186
chr10	58560012	58560031	CTCF_MA0139.1	10.61349	+	chr10	58559920	58560169	Het	gene	58497969	58576242	+	end	16198	PeakInsideFeature	NA	ENSMUSG00000038010.8	Ccdc138	any_internal	0.81238	1.39573	0	0	-0.59768
chr10	58627853	58627872	CTCF_MA0139.1	14.10528	+	chr10	58627732	58627937	Het	gene	58600788	58675654	-	center	10387	PeakInsideFeature	NA	ENSMUSG00000003227.4	Edar	any_internal	1.20725	0.79106	0	0	0.45754
chr10	58651288	58651307	CTCF_MA0139.1	9.37747	+	chr10	58651182	58651631	Het	gene	58600788	58675654	-	center	13185	PeakInsideFeature	NA	ENSMUSG00000003227.4	Edar	any_internal	1.21959	1.47904	0	0	-0.22412
chr10	58652576	58652595	CTCF_MA0139.1	6.69037	-	chr10	58652301	58653146	Het	gene	58600788	58675654	-	center	14502	PeakInsideFeature	NA	ENSMUSG00000003227.4	Edar	any_internal	0.65855	0.82372	0	0	-0.22414
chr10	58673702	58673721	CTCF_MA0139.1	8.29885	+	chr10	58673343	58673853	Het,cKO	gene	58600788	58675654	-	start	2056	PeakInsideFeature	NA	ENSMUSG00000003227.4	Edar	any_internal	1.26756	0.94979	0	0	0.32129
chr10	58675746	58675765	CTCF_MA0139.1	11.46625	-	chr10	58675519	58675889	Het,cKO	gene	58600788	58675654	-	start	50	OverlapStart	NA	ENSMUSG00000003227.4	Edar	any_promoter	2.05767	1.43985	1	0	0.43322
chr10	58812287	58812306	CTCF_MA0139.1	11.84876	+	chr10	58812136	58812638	Het,cKO	gene	58812573	58813142	-	start	755	OverlapEnd	NA	ENSMUSG00000055958.3	Gm9987	any_promoter	1.49075	0.94618	0	0	0.5147
chr10	59150010	59150029	CTCF_MA0139.1	10.4802	-	chr10	59149978	59150379	Het	gene	58813358	59138916	+	end	11262	Downstream	NA	ENSMUSG00000037990.18	Sh3rf3	distal_enhancer	1.146	0.85978	0	0	0.31239
chr10	59150302	59150321	CTCF_MA0139.1	10.15194	+	chr10	59149978	59150379	Het	gene	58813358	59138916	+	end	11262	Downstream	NA	ENSMUSG00000037990.18	Sh3rf3	distal_enhancer	0.93096	0.72165	0	0	0.26321
chr10	59209123	59209142	CTCF_MA0139.1	10.20182	-	chr10	59209123	59209444	Het,cKO	gene	59164112	59221847	-	start	12564	PeakInsideFeature	NA	ENSMUSG00000019917.9	Sept10	any_internal	0.56031	0.56342	0	0	-0.00506
chr10	59292779	59292798	CTCF_MA0139.1	6.82511	-	chr10	59292632	59292858	Het	gene	59323295	59373304	+	start	30550	Upstream	NA	ENSMUSG00000019916.14	P4ha1	distal_enhancer	1.16934	1.06866	0	0	0.10069
chr10	59292836	59292855	CTCF_MA0139.1	6.86144	+	chr10	59292632	59292858	Het	gene	59323295	59373304	+	start	30550	Upstream	NA	ENSMUSG00000019916.14	P4ha1	distal_enhancer	0.7735	0.59853	0	0	0.25052
chr10	59296487	59296506	CTCF_MA0139.1	14.05822	+	chr10	59296423	59296623	Het	gene	59323295	59373304	+	start	26772	Upstream	NA	ENSMUSG00000019916.14	P4ha1	distal_enhancer	1.56679	1.3332	0	0	0.19023
chr10	59323349	59323368	CTCF_MA0139.1	10.57045	-	chr10	59322997	59323842	Het,cKO	gene	59323295	59373304	+	start	124	OverlapStart	NA	ENSMUSG00000019916.14	P4ha1	any_promoter	2.76674	2.62653	1	1	0.06698
chr10	59951879	59951898	CTCF_MA0139.1	6.5501	-	chr10	59951547	59952417	Het,cKO	gene	59949674	59951770	-	start	212	OverlapStart	NA	ENSMUSG00000020108.3	Ddit4	any_promoter	2.68231	1.82692	1	0	0.48302
chr10	60086020	60086039	CTCF_MA0139.1	8.35391	-	chr10	60085921	60086412	Het	gene	60002804	60099990	+	end	13824	PeakInsideFeature	NA	ENSMUSG00000044475.13	Ascc1	any_internal	0.63671	0.53676	0	0	0.15847
chr10	60192095	60192114	CTCF_MA0139.1	6.30256	+	chr10	60191794	60192116	Het	gene	60181531	60219260	-	center	8440	PeakInsideFeature	NA	ENSMUSG00000057337.13	Chst3	any_internal	0.97916	0.5914	0	0	0.50948
chr10	60245224	60245243	CTCF_MA0139.1	12.15074	-	chr10	60245032	60245255	Het	gene	60181531	60219260	-	start	25883	Upstream	NA	ENSMUSG00000057337.13	Chst3	distal_enhancer	0.68393	0.28928	0	0	0.71666
chr10	60305453	60305472	CTCF_MA0139.1	11.92668	+	chr10	60305288	60305605	Het	gene	60302747	60696490	-	end	2699	PeakInsideFeature	NA	ENSMUSG00000012819.15	Cdh23	any_internal	1.66848	2.32982	0	1	-0.41348
chr10	60347237	60347256	CTCF_MA0139.1	7.33043	+	chr10	60346713	60347416	Het,cKO	gene	60346850	60372684	+	start	214	OverlapStart	NA	ENSMUSG00000020101.14	Vsir	any_promoter	1.62548	1.22039	0	0	0.33603
chr10	60687686	60687705	CTCF_MA0139.1	9.4412	-	chr10	60687367	60687820	Het	gene	60302747	60696490	-	start	8897	PeakInsideFeature	NA	ENSMUSG00000012819.15	Cdh23	any_internal	1.60858	1.06005	0	0	0.4816
chr10	60760510	60760529	CTCF_MA0139.1	6.86616	+	chr10	60760489	60760809	Het,cKO	gene	60712071	60752794	-	start	7855	Upstream	NA	ENSMUSG00000020100.15	Slc29a3	any_promoter	0.88009	0.95514	0	0	-0.08722
chr10	60760637	60760656	CTCF_MA0139.1	14.19713	-	chr10	60760489	60760809	Het,cKO	gene	60712071	60752794	-	start	7855	Upstream	NA	ENSMUSG00000020100.15	Slc29a3	any_promoter	1.91847	1.47199	1	0	0.32029
chr10	61089386	61089405	CTCF_MA0139.1	7.02117	-	chr10	61089234	61089738	Het,cKO	gene	61089342	61094328	+	start	144	OverlapStart	NA	ENSMUSG00000020098.6	Pcbd1	any_promoter	0.73007	0.48721	0	0	0.37777
chr10	61147948	61147967	CTCF_MA0139.1	9.33407	-	chr10	61147022	61148007	Het,cKO	gene	61098641	61147703	-	start	189	OverlapStart	NA	ENSMUSG00000020097.14	Sgpl1	any_promoter	0.95966	1.40444	0	0	-0.42917
chr10	61199695	61199714	CTCF_MA0139.1	13.30508	+	chr10	61199556	61199961	Het	gene	61197111	61273438	-	end	2647	PeakInsideFeature	NA	ENSMUSG00000059901.12	Adamts14	any_internal	0.70012	1.09244	0	0	-0.46784
chr10	61199924	61199943	CTCF_MA0139.1	6.4135	+	chr10	61199556	61199961	Het	gene	61197111	61273438	-	end	2647	PeakInsideFeature	NA	ENSMUSG00000059901.12	Adamts14	any_internal	0.46856	0.40288	0	0	0.12478
chr10	61273255	61273274	CTCF_MA0139.1	6.25304	+	chr10	61273167	61273709	Het	gene	61197111	61273438	-	start	0	OverlapStart	NA	ENSMUSG00000059901.12	Adamts14	any_promoter	0.50034	0.9494	0	0	-0.6273
chr10	61273309	61273328	CTCF_MA0139.1	10.25842	-	chr10	61273167	61273709	Het	gene	61197111	61273438	-	start	0	OverlapStart	NA	ENSMUSG00000059901.12	Adamts14	any_promoter	0.52194	0.80481	0	0	-0.41612
chr10	61492243	61492262	CTCF_MA0139.1	13.88889	+	chr10	61492068	61492383	Het	gene	61475832	61582226	+	start	16393	PeakInsideFeature	NA	ENSMUSG00000037151.7	Lrrc20	any_internal	1.07328	0.79472	0	0	0.32074
chr10	61648863	61648882	CTCF_MA0139.1	6.43311	-	chr10	61648299	61648901	Het,cKO	gene	61648551	61674168	+	start	49	OverlapStart	NA	ENSMUSG00000020089.8	Ppa1	any_promoter	0.63611	0.85068	0	0	-0.29096
chr10	61838921	61838940	CTCF_MA0139.1	13.79493	+	chr10	61838805	61839087	Het,cKO	gene	61838235	61979108	-	end	711	PeakInsideFeature	NA	ENSMUSG00000058806.14	Col13a1	any_internal	1.34285	1.75402	0	0	-0.31806
chr10	61877987	61878006	CTCF_MA0139.1	14.40409	+	chr10	61877871	61878126	cKO	gene	61838235	61979108	-	center	30673	PeakInsideFeature	NA	ENSMUSG00000058806.14	Col13a1	any_internal	0.86401	1.27257	0	0	-0.42639
chr10	62183200	62183219	CTCF_MA0139.1	10.05964	-	chr10	62183170	62183607	Het,cKO	gene	62185395	62231218	-	end	2007	Downstream	NA	ENSMUSG00000037031.9	Tspan15	distal_enhancer	1.54457	1.03645	0	0	0.45781
chr10	62183280	62183299	CTCF_MA0139.1	9.3502	-	chr10	62183170	62183607	Het,cKO	gene	62185395	62231218	-	end	2007	Downstream	NA	ENSMUSG00000037031.9	Tspan15	distal_enhancer	1.61433	1.08599	0	0	0.45909
chr10	62261169	62261188	CTCF_MA0139.1	6.84204	-	chr10	62261087	62261545	Het,cKO	gene	62252437	62265990	+	center	2103	PeakInsideFeature	NA	ENSMUSG00000020081.5	Tacr2	any_internal	0.92344	0.93639	0	0	-0.0149
chr10	62261202	62261221	CTCF_MA0139.1	7.80741	-	chr10	62261087	62261545	Het,cKO	gene	62252437	62265990	+	center	2103	PeakInsideFeature	NA	ENSMUSG00000020081.5	Tacr2	any_internal	1.04677	1.07808	0	0	-0.03258
chr10	62261298	62261317	CTCF_MA0139.1	12.15163	-	chr10	62261087	62261545	Het,cKO	gene	62252437	62265990	+	center	2103	PeakInsideFeature	NA	ENSMUSG00000020081.5	Tacr2	any_internal	1.6561	2.15915	0	1	-0.32658
chr10	62261407	62261426	CTCF_MA0139.1	8.67744	+	chr10	62261087	62261545	Het,cKO	gene	62252437	62265990	+	center	2103	PeakInsideFeature	NA	ENSMUSG00000020081.5	Tacr2	any_internal	1.54937	0.94847	0	0	0.55796
chr10	62261515	62261534	CTCF_MA0139.1	10.13516	-	chr10	62261087	62261545	Het,cKO	gene	62252437	62265990	+	center	2103	PeakInsideFeature	NA	ENSMUSG00000020081.5	Tacr2	any_internal	0.70255	0.47385	0	0	0.36356
chr10	62792540	62792559	CTCF_MA0139.1	11.65734	-	chr10	62791874	62792703	Het,cKO	gene	62743927	62792368	-	start	80	OverlapStart	NA	ENSMUSG00000020074.6	Ccar1	any_promoter	1.99077	0.63845	1	0	1.26598
chr10	62865636	62865655	CTCF_MA0139.1	7.89357	+	chr10	62865152	62865840	Het,cKO	gene	62804569	62899118	-	center	13653	PeakInsideFeature	NA	ENSMUSG00000047146.15	Tet1	any_internal	1.07418	0.6634	0	0	0.50179
chr10	63308737	63308756	CTCF_MA0139.1	7.59306	+	chr10	63308653	63309246	Het	gene	63243796	63317881	+	end	8932	PeakInsideFeature	NA	ENSMUSG00000020064.8	Herc4	any_internal	0.97506	0.83107	0	0	0.16947
chr10	63309172	63309191	CTCF_MA0139.1	12.06946	-	chr10	63308653	63309246	Het	gene	63243796	63317881	+	end	8932	PeakInsideFeature	NA	ENSMUSG00000020064.8	Herc4	any_internal	1.85525	0.56374	1	0	1.2955
chr10	63382892	63382911	CTCF_MA0139.1	7.70946	-	chr10	63382459	63382968	Het,cKO	gene	63382442	63408840	+	start	271	PeakInsideFeature	NA	ENSMUSG00000036764.11	Dnajc12	any_promoter	1.89545	2.44796	1	1	-0.32069
chr10	63542698	63542717	CTCF_MA0139.1	8.1076	-	chr10	63541735	63542744	Het	gene	63430097	65003667	+	start	112142	PeakInsideFeature	NA	ENSMUSG00000060843.11	Ctnna3	any_internal	1.00714	0.41053	0	0	0.85766
chr10	63582765	63582784	CTCF_MA0139.1	13.55683	+	chr10	63582613	63582939	Het,cKO	gene	63430097	65003667	+	start	152679	PeakInsideFeature	NA	ENSMUSG00000060843.11	Ctnna3	any_internal	1.40214	1.67287	0	0	-0.21018
chr10	63692228	63692247	CTCF_MA0139.1	9.44876	-	chr10	63692104	63692375	Het,cKO	gene	63430097	65003667	+	start	262142	PeakInsideFeature	NA	ENSMUSG00000060843.11	Ctnna3	any_internal	1.06986	1.45472	0	0	-0.35173
chr10	66814658	66814677	CTCF_MA0139.1	13.04504	-	chr10	66814308	66814906	Het	NA	NA	NA	NA	NA	NA	NA	NA	NA	NA	NA	2.07189	2.25488	1	1	-0.10618
chr10	66853372	66853391	CTCF_MA0139.1	12.31237	+	chr10	66853319	66853538	Het,cKO	NA	NA	NA	NA	NA	NA	NA	NA	NA	NA	NA	0.69283	1.0321	0	0	-0.41534
chr10	66913792	66913811	CTCF_MA0139.1	8.27492	-	chr10	66913675	66914009	Het	gene	66920901	66923599	+	start	7059	Upstream	NA	ENSMUSG00000097921.1	Gm26576	any_promoter	0.85467	1.34785	0	0	-0.50424
chr10	67311482	67311501	CTCF_MA0139.1	10.72041	-	chr10	67311315	67311634	Het	gene	67266688	67285305	-	start	26169	Upstream	NA	ENSMUSG00000075000.11	Nrbf2	distal_enhancer	0.91992	0.81621	0	0	0.12558
chr10	67636741	67636760	CTCF_MA0139.1	7.67077	+	chr10	67636570	67636770	Het	NA	NA	NA	NA	NA	NA	NA	NA	NA	NA	NA	0.89054	0.62714	0	0	0.35264
chr10	67637536	67637555	CTCF_MA0139.1	9.74476	+	chr10	67637150	67637612	Het	NA	NA	NA	NA	NA	NA	NA	NA	NA	NA	NA	0.72663	0.73754	0	0	-0.0149
chr10	67859061	67859080	CTCF_MA0139.1	10.59966	-	chr10	67858952	67859208	Het	gene	67886102	67912662	-	end	27022	Downstream	NA	ENSMUSG00000037855.15	Zfp365	distal_enhancer	1.10254	0.81257	0	0	0.3278
chr10	67984763	67984782	CTCF_MA0139.1	9.58037	-	chr10	67984719	67984931	Het	gene	67979569	68059740	+	start	5256	PeakInsideFeature	NA	ENSMUSG00000037846.18	Rtkn2	any_internal	1.25571	1.05769	0	0	0.19321
chr10	67998370	67998389	CTCF_MA0139.1	13.42704	+	chr10	67998295	67998535	Het,cKO	gene	67979569	68059740	+	start	18846	PeakInsideFeature	NA	ENSMUSG00000037846.18	Rtkn2	any_internal	0.92991	1.28762	0	0	-0.36205
chr10	68283307	68283326	CTCF_MA0139.1	10.21402	-	chr10	68283086	68283478	Het,cKO	gene	68095592	68278726	-	start	4556	Upstream	NA	ENSMUSG00000019947.9	Arid5b	any_promoter	2.84779	3.81893	1	1	-0.38534
chr10	68357225	68357244	CTCF_MA0139.1	7.53753	+	chr10	68357048	68357396	Het	NA	NA	NA	NA	NA	NA	NA	NA	NA	NA	NA	1.12784	0.98392	0	0	0.15059
chr10	69186402	69186421	CTCF_MA0139.1	10.66389	+	chr10	69186089	69186565	Het	gene	69151433	69291791	+	start	34894	PeakInsideFeature	NA	ENSMUSG00000019944.14	Rhobtb1	any_internal	1.53715	1.64883	0	0	-0.08407
chr10	69212563	69212582	CTCF_MA0139.1	8.04263	+	chr10	69212511	69213405	Het,cKO	gene	69209761	69213098	-	start	140	OverlapStart	NA	ENSMUSG00000090622.1	A930033H14Rik	any_promoter	1.38178	1.47197	0	0	-0.07433
chr10	69307311	69307330	CTCF_MA0139.1	12.19926	-	chr10	69307181	69307389	Het	gene	69151433	69291791	+	end	15494	Downstream	NA	ENSMUSG00000019944.14	Rhobtb1	distal_enhancer	1.43583	1.25121	0	0	0.15988
chr10	69398896	69398915	CTCF_MA0139.1	7.01567	+	chr10	69398744	69399038	Het	gene	69336634	69352938	-	start	45953	Upstream	NA	ENSMUSG00000019942.12	Cdk1	distal_enhancer	0.54627	0.51751	0	0	0.04848
chr10	69533615	69533634	CTCF_MA0139.1	6.86119	-	chr10	69533506	69533784	Het	gene	69533771	70027438	+	start	126	OverlapStart	NA	ENSMUSG00000069601.13	Ank3	any_promoter	1.09036	0.99856	0	0	0.09681
chr10	69662530	69662549	CTCF_MA0139.1	11.20249	+	chr10	69662501	69662771	Het	gene	69533771	70027438	+	center	117968	PeakInsideFeature	NA	ENSMUSG00000069601.13	Ank3	any_internal	0.79522	0.76319	0	0	0.04188
chr10	69706476	69706495	CTCF_MA0139.1	8.11733	-	chr10	69706432	69706812	Het	gene	69533771	70027438	+	center	73982	PeakInsideFeature	NA	ENSMUSG00000069601.13	Ank3	any_internal	0.65574	0.76692	0	0	-0.15506
chr10	69738792	69738811	CTCF_MA0139.1	8.17956	+	chr10	69738664	69739321	Het,cKO	gene	69533771	70027438	+	center	41612	PeakInsideFeature	NA	ENSMUSG00000069601.13	Ank3	any_internal	0.32747	0.94386	0	0	-0.96049
chr10	69781683	69781702	CTCF_MA0139.1	9.62089	+	chr10	69781531	69781828	Het,cKO	gene	69533771	70027438	+	center	1075	PeakInsideFeature	NA	ENSMUSG00000069601.13	Ank3	any_internal	1.61145	1.64658	0	0	-0.02595
chr10	69793312	69793331	CTCF_MA0139.1	13.71285	-	chr10	69793124	69793443	Het	gene	69533771	70027438	+	center	12679	PeakInsideFeature	NA	ENSMUSG00000069601.13	Ank3	any_internal	1.24422	1.12907	0	0	0.11001
chr10	69845924	69845943	CTCF_MA0139.1	11.93272	-	chr10	69845786	69846010	Het	gene	69533771	70027438	+	center	65294	PeakInsideFeature	NA	ENSMUSG00000069601.13	Ank3	any_internal	1.39911	1.6809	0	0	-0.2185
chr10	70296991	70297010	CTCF_MA0139.1	11.75839	-	chr10	70296812	70297172	Het,cKO	gene	70285548	70288176	-	start	8816	Upstream	NA	ENSMUSG00000052426.4	Gm9877	any_promoter	1.36642	1.38287	0	0	-0.01397
chr10	70297134	70297153	CTCF_MA0139.1	6.52626	-	chr10	70296812	70297172	Het,cKO	gene	70285548	70288176	-	start	8816	Upstream	NA	ENSMUSG00000052426.4	Gm9877	any_promoter	0.26241	0.42967	0	0	-0.36196
chr10	70318845	70318864	CTCF_MA0139.1	12.45045	+	chr10	70318728	70318928	Het	gene	70285548	70288176	-	start	30652	Upstream	NA	ENSMUSG00000052426.4	Gm9877	distal_enhancer	1.34221	0.79369	0	0	0.576
chr10	70440621	70440640	CTCF_MA0139.1	6.77616	+	chr10	70440102	70441041	Het,cKO	gene	70440667	70558731	+	start	96	OverlapStart	NA	ENSMUSG00000043259.14	Fam13c	any_promoter	0.5481	0.33574	0	0	0.40253
chr10	70521406	70521425	CTCF_MA0139.1	7.20204	+	chr10	70520938	70521593	Het	gene	70440667	70558731	+	center	21566	PeakInsideFeature	NA	ENSMUSG00000043259.14	Fam13c	any_internal	0.34942	0.32647	0	0	0.05001
chr10	70540604	70540623	CTCF_MA0139.1	9.74516	-	chr10	70540479	70540793	Het,cKO	gene	70440667	70558731	+	end	18095	PeakInsideFeature	NA	ENSMUSG00000043259.14	Fam13c	any_internal	1.01316	0.96587	0	0	0.05194
chr10	71218433	71218452	CTCF_MA0139.1	11.79448	-	chr10	71218268	71218578	Het,cKO	gene	71225463	71238280	-	end	7040	Downstream	NA	ENSMUSG00000003923.14	Tfam	distal_enhancer	1.52182	1.12934	0	0	0.34486
chr10	71306343	71306362	CTCF_MA0139.1	9.06591	+	chr10	71306210	71306525	Het	gene	71310744	71313977	+	start	4377	Upstream	NA	ENSMUSG00000093732.1	Gm20609	any_promoter	1.11386	0.82663	0	0	0.32147
chr10	71326986	71327005	CTCF_MA0139.1	12.47199	+	chr10	71326864	71327124	Het	gene	71330479	71344954	-	end	3485	Downstream	NA	ENSMUSG00000037710.8	Cisd1	distal_enhancer	1.62381	1.4536	0	0	0.13191
chr10	71480125	71480144	CTCF_MA0139.1	12.00932	+	chr10	71479985	71480458	Het	gene	71347762	71433327	+	end	46894	Downstream	NA	ENSMUSG00000060733.13	Ipmk	distal_enhancer	1.98975	1.63404	1	0	0.24081
chr10	73921773	73921792	CTCF_MA0139.1	9.21945	+	chr10	73921647	73921847	Het	gene	73099341	74649737	+	center	47208	PeakInsideFeature	NA	ENSMUSG00000052613.16	Pcdh15	any_internal	0.96833	0.91132	0	0	0.06508
chr10	74848546	74848565	CTCF_MA0139.1	11.29219	-	chr10	74848418	74848697	Het	gene	74862987	74863419	-	end	14430	Downstream	NA	ENSMUSG00000072407.3	Gm6419	distal_enhancer	2.92954	1.38446	1	0	0.92926
chr10	74937170	74937189	CTCF_MA0139.1	9.19887	+	chr10	74937117	74937320	Het	gene	74957476	75032586	-	end	20258	Downstream	NA	ENSMUSG00000009070.14	Rsph14	distal_enhancer	1.05099	1.29456	0	0	-0.23527
chr10	74967146	74967165	CTCF_MA0139.1	9.83029	-	chr10	74966653	74967500	Het,cKO	gene	74967176	75016907	+	start	100	OverlapStart	NA	ENSMUSG00000040009.5	Gnaz	any_promoter	3.74462	2.78428	1	1	0.38841
chr10	74995515	74995534	CTCF_MA0139.1	6.79223	+	chr10	74995446	74995888	Het	gene	74957476	75032586	-	center	636	PeakInsideFeature	NA	ENSMUSG00000009070.14	Rsph14	any_internal	1.12248	0.82154	0	0	0.33649
chr10	75059514	75059533	CTCF_MA0139.1	6.42832	+	chr10	75059425	75059639	Het	gene	75060895	75184923	+	start	1363	Upstream	NA	ENSMUSG00000009681.9	Bcr	any_promoter	2.03487	2.02382	1	1	0.00677
chr10	75098839	75098858	CTCF_MA0139.1	9.58654	+	chr10	75098242	75099152	Het,cKO	gene	75060895	75184923	+	center	24212	PeakInsideFeature	NA	ENSMUSG00000009681.9	Bcr	any_internal	1.53575	1.98413	0	1	-0.3116
chr10	75107155	75107174	CTCF_MA0139.1	7.42264	+	chr10	75107012	75107212	Het	gene	75060895	75184923	+	center	15797	PeakInsideFeature	NA	ENSMUSG00000009681.9	Bcr	any_internal	0.42743	0.75821	0	0	-0.5262
chr10	75151482	75151501	CTCF_MA0139.1	9.90966	-	chr10	75151357	75151670	Het	gene	75060895	75184923	+	center	28604	PeakInsideFeature	NA	ENSMUSG00000009681.9	Bcr	any_internal	1.02948	0.98576	0	0	0.04737
chr10	75151535	75151554	CTCF_MA0139.1	13.4651	-	chr10	75151357	75151670	Het	gene	75060895	75184923	+	center	28604	PeakInsideFeature	NA	ENSMUSG00000009681.9	Bcr	any_internal	0.95248	1.01868	0	0	-0.07294
chr10	75182564	75182583	CTCF_MA0139.1	14.63724	+	chr10	75182438	75182948	Het	gene	75060895	75184923	+	end	2230	PeakInsideFeature	NA	ENSMUSG00000009681.9	Bcr	any_internal	0.83896	1.31436	0	0	-0.49441
chr10	75317060	75317079	CTCF_MA0139.1	7.68856	+	chr10	75316723	75317563	Het,cKO	gene	75316942	75334788	+	start	201	OverlapStart	NA	ENSMUSG00000020178.5	Adora2a	any_promoter	1.56049	1.36438	0	0	0.15852
chr10	75486594	75486613	CTCF_MA0139.1	12.22412	-	chr10	75486473	75486673	Het	gene	75351110	75517972	-	start	31399	PeakInsideFeature	NA	ENSMUSG00000033416.14	Gucd1	any_internal	0.88214	0.45468	0	0	0.63121
chr10	75517246	75517265	CTCF_MA0139.1	8.92416	-	chr10	75516973	75518173	Het,cKO	gene	75517550	75537373	+	start	23	OverlapStart	NA	ENSMUSG00000020180.9	Snrpd3	any_promoter	1.05253	1.3589	0	0	-0.28989
chr10	75586394	75586413	CTCF_MA0139.1	13.83894	+	chr10	75586260	75586556	Het	gene	75589339	75617200	+	start	2931	Upstream	NA	ENSMUSG00000006344.16	Ggt5	any_promoter	1.12505	0.71853	0	0	0.47497
chr10	75635827	75635846	CTCF_MA0139.1	7.39138	-	chr10	75635762	75635962	cKO	gene	75636618	75644008	-	end	756	Downstream	NA	ENSMUSG00000006342.14	Susd2	distal_enhancer	0.87039	0.62401	0	0	0.33326
chr10	75667574	75667593	CTCF_MA0139.1	7.4306	-	chr10	75667195	75668144	Het,cKO	gene	75646109	75764357	-	end	21560	PeakInsideFeature	NA	ENSMUSG00000020196.9	Cabin1	any_internal	0.74464	0.52952	0	0	0.32424
chr10	75744201	75744220	CTCF_MA0139.1	13.17579	+	chr10	75744176	75744376	Het	gene	75646109	75764357	-	start	20081	PeakInsideFeature	NA	ENSMUSG00000020196.9	Cabin1	any_internal	1.11021	1.21022	0	0	-0.09724
chr10	75837539	75837558	CTCF_MA0139.1	7.95224	+	chr10	75837185	75837724	Het,cKO	gene	75831844	75834881	-	start	2573	Upstream	NA	ENSMUSG00000033318.6	Gstt2	any_promoter	2.67903	1.94711	1	1	0.403
chr10	75859781	75859800	CTCF_MA0139.1	7.44067	+	chr10	75859529	75860466	Het,cKO	gene	75859352	75860250	-	start	253	OverlapStart	NA	ENSMUSG00000033307.6	Mif	any_promoter	0.93466	0.82923	0	0	0.1262
chr10	75860081	75860100	CTCF_MA0139.1	6.3935	-	chr10	75859529	75860466	Het,cKO	gene	75859352	75860250	-	start	253	OverlapStart	NA	ENSMUSG00000033307.6	Mif	any_promoter	0.57838	0.85412	0	0	-0.38463
chr10	75883385	75883404	CTCF_MA0139.1	7.1121	+	chr10	75883139	75883410	Het	gene	75893397	75895941	+	start	10123	Upstream	NA	ENSMUSG00000009092.4	Derl3	distal_enhancer	0.51324	1.08869	0	0	-0.75464
chr10	76032788	76032807	CTCF_MA0139.1	7.35777	+	chr10	76032185	76032969	Het,cKO	gene	76032653	76043234	+	start	76	OverlapStart	NA	ENSMUSG00000049764.7	Zfp280b	any_promoter	0.57749	0.80495	0	0	-0.32456
chr10	76345166	76345185	CTCF_MA0139.1	9.08153	+	chr10	76344763	76345587	Het,cKO	gene	76259428	76345291	-	start	116	OverlapStart	NA	ENSMUSG00000020231.15	Dip2a	any_promoter	1.09613	0.82486	0	0	0.30579
chr10	76513404	76513423	CTCF_MA0139.1	12.80979	-	chr10	76513211	76513533	Het	gene	76468970	76515856	+	end	2484	PeakInsideFeature	NA	ENSMUSG00000001150.6	Mcm3ap	any_internal	0.85676	0.86385	0	0	-0.00864
chr10	76531449	76531468	CTCF_MA0139.1	6.98672	-	chr10	76531172	76531873	Het,cKO	gene	76531587	76557138	+	start	65	OverlapStart	NA	ENSMUSG00000033105.12	Lss	any_promoter	2.00242	1.89201	1	1	0.07014
chr10	76623433	76623452	CTCF_MA0139.1	9.27054	+	chr10	76623239	76623710	Het,cKO	gene	76595761	76623630	-	start	156	OverlapStart	NA	ENSMUSG00000020241.13	Col6a2	any_promoter	1.82918	0.90681	0	0	0.8068
chr10	76735217	76735236	CTCF_MA0139.1	12.85823	-	chr10	76735081	76735298	Het	gene	76708791	76726168	-	start	9021	Upstream	NA	ENSMUSG00000001119.7	Col6a1	any_promoter	1.49698	0.83624	0	0	0.65024
chr10	77021557	77021576	CTCF_MA0139.1	14.5616	-	chr10	77021255	77021708	Het	gene	77011994	77022214	+	end	733	PeakInsideFeature	NA	ENSMUSG00000074919.2	Gm10787	any_internal	2.28849	1.14683	1	0	0.82874
chr10	77032653	77032672	CTCF_MA0139.1	9.7109	+	chr10	77032514	77033355	Het,cKO	gene	77032240	77061002	+	start	694	PeakInsideFeature	NA	ENSMUSG00000001436.15	Slc19a1	any_promoter	1.35824	2.08092	0	1	-0.51557
chr10	77070259	77070278	CTCF_MA0139.1	12.75211	-	chr10	77070122	77070387	Het	gene	77052177	77166548	-	end	18077	PeakInsideFeature	NA	ENSMUSG00000001435.14	Col18a1	any_internal	0.86365	0.87757	0	0	-0.01681
chr10	77215659	77215678	CTCF_MA0139.1	6.23404	+	chr10	77215586	77215786	Het	gene	77257775	77259223	-	end	42089	Downstream	NA	ENSMUSG00000078444.3	Gm10941	distal_enhancer	0.52328	0.58901	0	0	-0.10778
chr10	77253022	77253041	CTCF_MA0139.1	10.61887	-	chr10	77252867	77253090	Het,cKO	gene	77259299	77269586	+	start	6321	Upstream	NA	ENSMUSG00000020260.8	Pofut2	any_promoter	0.98853	1.06197	0	0	-0.07854
chr10	77259078	77259097	CTCF_MA0139.1	6.87538	-	chr10	77258772	77259662	Het,cKO	gene	77257775	77259223	-	start	6	OverlapStart	NA	ENSMUSG00000078444.3	Gm10941	any_promoter	2.45279	1.93842	1	1	0.29554
chr10	77259423	77259442	CTCF_MA0139.1	6.83028	+	chr10	77258772	77259662	Het,cKO	gene	77257775	77259223	-	start	6	OverlapStart	NA	ENSMUSG00000078444.3	Gm10941	any_promoter	0.42155	0.39679	0	0	0.04872
chr10	77447829	77447848	CTCF_MA0139.1	7.63214	-	chr10	77447823	77448046	Het	gene	77290725	77418270	-	start	29664	Upstream	NA	ENSMUSG00000020262.15	Adarb1	distal_enhancer	0.50721	0.94459	0	0	-0.60987
chr10	77591047	77591066	CTCF_MA0139.1	6.89693	+	chr10	77590865	77591125	Het	gene	77581719	77598732	+	center	770	PeakInsideFeature	NA	ENSMUSG00000009291.12	Pttg1ip	any_internal	0.8867	0.7956	0	0	0.11285
chr10	77864655	77864674	CTCF_MA0139.1	7.35078	-	chr10	77864246	77864792	Het,cKO	gene	77686568	77887021	+	end	22502	PeakInsideFeature	NA	ENSMUSG00000069581.12	Tspear	any_internal	1.39447	1.62976	0	0	-0.18512
chr10	78043545	78043564	CTCF_MA0139.1	13.40303	-	chr10	78043480	78043716	Het,cKO	gene	78030021	78043610	-	start	12	OverlapStart	NA	ENSMUSG00000000731.15	Aire	any_promoter	1.19054	1.10288	0	0	0.08601
chr10	78069693	78069712	CTCF_MA0139.1	9.95002	+	chr10	78069138	78069933	Het,cKO	gene	78069359	78079525	+	start	176	OverlapStart	NA	ENSMUSG00000000732.8	Icosl	any_promoter	1.43218	1.15479	0	0	0.248
chr10	78160136	78160155	CTCF_MA0139.1	13.60891	-	chr10	78159998	78160411	Het	gene	78162066	78169768	-	end	1862	Downstream	NA	ENSMUSG00000053329.6	D10Jhu81e	distal_enhancer	1.31138	1.31148	0	0	-9e-05
chr10	78279364	78279383	CTCF_MA0139.1	10.16547	+	chr10	78279225	78279520	Het	gene	78269177	78352489	-	end	10195	PeakInsideFeature	NA	ENSMUSG00000001211.14	Agpat3	any_internal	0.81636	1.05326	0	0	-0.27228
chr10	78352214	78352233	CTCF_MA0139.1	8.58723	-	chr10	78352142	78352710	Het,cKO	gene	78269177	78352489	-	start	63	OverlapStart	NA	ENSMUSG00000001211.14	Agpat3	any_promoter	0.64365	0.6739	0	0	-0.0444
chr10	78396421	78396440	CTCF_MA0139.1	6.66925	-	chr10	78396263	78396746	Het,cKO	gene	78393308	78393756	+	end	2748	Downstream	NA	ENSMUSG00000064317.4	Gm10146	distal_enhancer	1.74716	2.21396	0	1	-0.29321
chr10	78412391	78412410	CTCF_MA0139.1	6.50427	-	chr10	78412254	78413252	Het,cKO	gene	78400361	78413043	-	start	290	OverlapStart	NA	ENSMUSG00000061032.8	Rrp1	any_promoter	0.46422	0.52653	0	0	-0.10975
chr10	78438296	78438315	CTCF_MA0139.1	9.454	-	chr10	78438183	78438474	Het	gene	78436743	78464975	-	end	1585	PeakInsideFeature	NA	ENSMUSG00000032788.14	Pdxk	any_internal	1.01531	0.89438	0	0	0.13651
chr10	78464459	78464478	CTCF_MA0139.1	7.73623	-	chr10	78464424	78465361	Het,cKO	gene	78436743	78464975	-	start	83	OverlapStart	NA	ENSMUSG00000032788.14	Pdxk	any_promoter	0.45765	0.38189	0	0	0.14705
chr10	78464756	78464775	CTCF_MA0139.1	6.96393	+	chr10	78464424	78465361	Het,cKO	gene	78436743	78464975	-	start	83	OverlapStart	NA	ENSMUSG00000032788.14	Pdxk	any_promoter	0.724	0.80085	0	0	-0.10208
chr10	78482240	78482259	CTCF_MA0139.1	6.4728	-	chr10	78481772	78482456	Het,cKO	gene	78484569	78487842	-	end	2455	Downstream	NA	ENSMUSG00000055704.4	Gm9978	distal_enhancer	1.59292	0.97781	0	0	0.55823
chr10	78487897	78487916	CTCF_MA0139.1	7.8014	-	chr10	78487503	78488057	Het,cKO	gene	78484569	78487842	-	start	62	OverlapStart	NA	ENSMUSG00000055704.4	Gm9978	any_promoter	1.87092	1.32041	1	0	0.41657
chr10	78632417	78632436	CTCF_MA0139.1	7.6415	+	chr10	78632382	78632608	Het	gene	78611668	78618074	-	start	14421	Upstream	NA	ENSMUSG00000071185.4	Olfr1357	distal_enhancer	0.67893	0.35097	0	0	0.57124
chr10	78632498	78632517	CTCF_MA0139.1	14.42627	+	chr10	78632382	78632608	Het	gene	78611668	78618074	-	start	14421	Upstream	NA	ENSMUSG00000071185.4	Olfr1357	distal_enhancer	1.43974	0.63231	0	0	0.883
chr10	78747045	78747064	CTCF_MA0139.1	6.37912	+	chr10	78746980	78747708	Het,cKO	gene	78747129	78767585	+	start	215	OverlapStart	NA	ENSMUSG00000109776.1	RP23-416G20.2	any_promoter	1.2618	1.12528	0	0	0.12986
chr10	79116749	79116768	CTCF_MA0139.1	13.14529	-	chr10	79116464	79116823	Het,cKO	gene	79064373	79097600	-	start	19043	Upstream	NA	ENSMUSG00000060301.5	2610008E11Rik	distal_enhancer	1.88852	1.09165	1	0	0.64418
chr10	79533303	79533322	CTCF_MA0139.1	6.583	+	chr10	79533091	79533969	Het,cKO	gene	79526429	79533787	-	start	257	OverlapStart	NA	ENSMUSG00000052151.11	Plpp2	any_promoter	2.43766	2.58495	1	1	-0.07496
chr10	79533857	79533876	CTCF_MA0139.1	6.63008	+	chr10	79533091	79533969	Het,cKO	gene	79526429	79533787	-	start	257	OverlapStart	NA	ENSMUSG00000052151.11	Plpp2	any_promoter	1.83885	1.67096	1	0	0.11657
chr10	79595418	79595437	CTCF_MA0139.1	11.91131	+	chr10	79595295	79595679	Het,cKO	gene	79576378	79587331	-	start	8156	Upstream	NA	ENSMUSG00000020317.14	Theg	any_promoter	1.66507	1.58869	0	0	0.05649
chr10	79649570	79649589	CTCF_MA0139.1	12.46361	-	chr10	79649433	79649664	Het	gene	79639525	79645738	-	start	3810	Upstream	NA	ENSMUSG00000035963.8	Odf3l2	any_promoter	1.04647	0.91126	0	0	0.14984
chr10	79664207	79664226	CTCF_MA0139.1	8.28256	-	chr10	79664078	79664360	Het	gene	79664573	79668536	+	start	354	Upstream	NA	ENSMUSG00000020310.8	Madcam1	any_promoter	0.75054	0.9478	0	0	-0.24313
chr10	79668879	79668898	CTCF_MA0139.1	10.82829	-	chr10	79668836	79669871	Het,cKO	gene	79669409	79676126	+	start	56	OverlapStart	NA	ENSMUSG00000020308.5	Tpgs1	any_promoter	1.51816	1.24741	0	0	0.22932
chr10	79704852	79704871	CTCF_MA0139.1	10.98424	-	chr10	79704122	79704929	Het,cKO	gene	79704490	79711969	+	start	35	OverlapStart	NA	ENSMUSG00000023175.15	Bsg	any_promoter	1.07212	1.37016	0	0	-0.27912
chr10	79712603	79712622	CTCF_MA0139.1	14.67816	+	chr10	79712555	79712755	Het	gene	79716633	79736108	+	start	3978	Upstream	NA	ENSMUSG00000020331.9	Hcn2	any_promoter	1.06361	0.93668	0	0	0.13839
chr10	79746337	79746356	CTCF_MA0139.1	6.94024	-	chr10	79746238	79746778	Het,cKO	gene	79736122	79746581	-	start	73	OverlapStart	NA	ENSMUSG00000020329.12	Polrmt	any_promoter	0.75029	0.95468	0	0	-0.25124
chr10	79780088	79780107	CTCF_MA0139.1	8.53416	-	chr10	79780040	79780923	Het,cKO	gene	79777271	79782630	+	center	531	PeakInsideFeature	NA	ENSMUSG00000020325.10	Fstl3	any_internal	1.42926	1.62946	0	0	-0.15598
chr10	79793526	79793545	CTCF_MA0139.1	10.93527	+	chr10	79793428	79793912	Het,cKO	gene	79793571	79820896	+	start	99	OverlapStart	NA	ENSMUSG00000035863.13	Palm	any_promoter	1.13495	1.11075	0	0	0.02413
chr10	79812393	79812412	CTCF_MA0139.1	14.9661	-	chr10	79812085	79812542	Het	gene	79821020	79830452	+	start	8707	Upstream	NA	ENSMUSG00000035852.10	Misp	any_promoter	0.83142	1.15589	0	0	-0.35704
chr10	79834971	79834990	CTCF_MA0139.1	11.52657	+	chr10	79834838	79835038	Het	gene	79821020	79830452	+	end	4486	Downstream	NA	ENSMUSG00000035852.10	Misp	distal_enhancer	0.80086	0.84346	0	0	-0.05362
chr10	79854515	79854534	CTCF_MA0139.1	8.10074	+	chr10	79853816	79854927	Het,cKO	gene	79854426	79864771	+	start	55	OverlapStart	NA	ENSMUSG00000006498.16	Ptbp1	any_promoter	2.2163	2.26647	1	1	-0.02821
chr10	79883838	79883857	CTCF_MA0139.1	12.05659	+	chr10	79883705	79883985	Het	gene	79886311	79888216	+	start	2466	Upstream	NA	ENSMUSG00000020125.6	Elane	any_promoter	0.86955	0.96484	0	0	-0.1108
chr10	79892922	79892941	CTCF_MA0139.1	8.51781	+	chr10	79892770	79892995	Het	gene	79890852	79892656	+	end	226	Downstream	NA	ENSMUSG00000061780.5	Cfd	distal_enhancer	0.57474	0.90855	0	0	-0.45562
chr10	79897578	79897597	CTCF_MA0139.1	6.21286	+	chr10	79897398	79897686	Het	gene	79894707	79908923	-	end	2835	PeakInsideFeature	NA	ENSMUSG00000013833.15	Med16	any_internal	0.61948	0.61062	0	0	0.01361
chr10	79908886	79908905	CTCF_MA0139.1	6.48335	-	chr10	79908283	79909422	Het,cKO	gene	79894707	79908923	-	start	71	OverlapStart	NA	ENSMUSG00000013833.15	Med16	any_promoter	1.37951	1.77566	0	0	-0.30163
chr10	79927435	79927454	CTCF_MA0139.1	9.84327	+	chr10	79926767	79927817	Het,cKO	gene	79927042	79955018	+	start	250	OverlapStart	NA	ENSMUSG00000019564.12	Arid3a	any_promoter	0.80827	0.85477	0	0	-0.05806
chr10	79927465	79927484	CTCF_MA0139.1	6.81229	+	chr10	79926767	79927817	Het,cKO	gene	79927042	79955018	+	start	250	OverlapStart	NA	ENSMUSG00000019564.12	Arid3a	any_promoter	1.0675	0.73026	0	0	0.40037
chr10	79927580	79927599	CTCF_MA0139.1	7.76667	+	chr10	79926767	79927817	Het,cKO	gene	79927042	79955018	+	start	250	OverlapStart	NA	ENSMUSG00000019564.12	Arid3a	any_promoter	0.84835	0.94763	0	0	-0.11726
chr10	79927774	79927793	CTCF_MA0139.1	8.1951	-	chr10	79926767	79927817	Het,cKO	gene	79927042	79955018	+	start	250	OverlapStart	NA	ENSMUSG00000019564.12	Arid3a	any_promoter	0.58982	0.98775	0	0	-0.52145
chr10	79958307	79958326	CTCF_MA0139.1	7.87732	-	chr10	79958179	79958379	Het	gene	79960151	79969246	+	start	1872	Upstream	NA	ENSMUSG00000035754.7	Wdr18	any_promoter	0.68338	1.07297	0	0	-0.47164
chr10	79960062	79960081	CTCF_MA0139.1	12.93899	+	chr10	79959800	79960319	Het,cKO	gene	79960151	79969246	+	start	92	OverlapStart	NA	ENSMUSG00000035754.7	Wdr18	any_promoter	1.61239	1.37762	0	0	0.18645
chr10	79984661	79984680	CTCF_MA0139.1	11.11491	+	chr10	79984236	79985299	Het,cKO	gene	79974947	79984330	-	start	437	OverlapStart	NA	ENSMUSG00000013858.14	Tmem259	any_promoter	1.32855	1.88943	0	1	-0.42156
chr10	80020002	80020021	CTCF_MA0139.1	6.58464	+	chr10	80019027	80020078	Het	gene	80016652	80031472	+	start	2900	PeakInsideFeature	NA	ENSMUSG00000035697.14	Hmha1	any_internal	0.58997	0.67402	0	0	-0.12691
chr10	80148757	80148776	CTCF_MA0139.1	6.83569	+	chr10	80148186	80149857	Het,cKO	gene	80148271	80158368	+	start	750	OverlapStart	NA	ENSMUSG00000035621.13	Midn	any_promoter	1.06801	1.18073	0	0	-0.11233
chr10	80160014	80160033	CTCF_MA0139.1	7.90126	-	chr10	80159433	80160232	Het,cKO	gene	80165984	80172786	+	start	6152	Upstream	NA	ENSMUSG00000045193.13	Cirbp	any_promoter	1.74737	2.66785	0	1	-0.53043
chr10	80165143	80165162	CTCF_MA0139.1	10.57586	-	chr10	80164996	80165304	Het	gene	80165984	80172786	+	start	834	Upstream	NA	ENSMUSG00000045193.13	Cirbp	any_promoter	1.60696	1.96009	0	1	-0.24229
chr10	80165235	80165254	CTCF_MA0139.1	10.10366	-	chr10	80164996	80165304	Het	gene	80165984	80172786	+	start	834	Upstream	NA	ENSMUSG00000045193.13	Cirbp	any_promoter	2.19253	3.20898	1	1	-0.48943
chr10	80199608	80199627	CTCF_MA0139.1	11.1047	+	chr10	80199499	80199823	Het	gene	80179481	80190010	+	end	9651	Downstream	NA	ENSMUSG00000003070.6	Efna2	distal_enhancer	1.96542	1.94357	1	1	0.01383
chr10	80226418	80226437	CTCF_MA0139.1	6.23357	+	chr10	80226111	80226758	Het,cKO	gene	80226433	80243903	+	start	1	OverlapStart	NA	ENSMUSG00000020156.16	Mum1	any_promoter	2.38427	3.03978	1	1	-0.3127
chr10	80226556	80226575	CTCF_MA0139.1	6.79526	+	chr10	80226111	80226758	Het,cKO	gene	80226433	80243903	+	start	1	OverlapStart	NA	ENSMUSG00000020156.16	Mum1	any_promoter	1.98266	2.37647	1	1	-0.22739
chr10	80264787	80264806	CTCF_MA0139.1	6.28514	-	chr10	80264727	80265179	Het,cKO	gene	80258150	80261012	-	start	3941	Upstream	NA	ENSMUSG00000020150.13	Gamt	any_promoter	2.02928	1.67933	1	0	0.23226
chr10	80292349	80292368	CTCF_MA0139.1	7.79403	+	chr10	80292180	80292602	Het,cKO	gene	80292452	80294114	+	start	61	OverlapStart	NA	ENSMUSG00000063457.14	Rps15	any_promoter	2.43115	2.43265	1	1	-0.00079
chr10	80295703	80295722	CTCF_MA0139.1	9.73933	+	chr10	80295608	80295968	Het	gene	80295976	80318263	+	start	188	Upstream	NA	ENSMUSG00000020135.13	Apc2	any_promoter	1.09266	1.49986	0	0	-0.36447
chr10	80302387	80302406	CTCF_MA0139.1	7.88121	+	chr10	80302331	80302711	Het,cKO	gene	80295976	80318263	+	center	4598	PeakInsideFeature	NA	ENSMUSG00000020135.13	Apc2	any_internal	0.55665	0.64998	0	0	-0.1453
chr10	80302626	80302645	CTCF_MA0139.1	6.68792	-	chr10	80302331	80302711	Het,cKO	gene	80295976	80318263	+	center	4598	PeakInsideFeature	NA	ENSMUSG00000020135.13	Apc2	any_internal	0.86197	1.69162	0	0	-0.76509
chr10	80350462	80350481	CTCF_MA0139.1	9.32132	+	chr10	80350312	80350606	Het,cKO	gene	80339109	80348412	-	start	2047	Upstream	NA	ENSMUSG00000043822.18	Adamtsl5	any_promoter	1.2172	1.55043	0	0	-0.28238
chr10	80446319	80446338	CTCF_MA0139.1	8.08382	+	chr10	80446289	80446490	Het	gene	80409513	80433647	-	start	12742	Upstream	NA	ENSMUSG00000020167.14	Tcf3	distal_enhancer	0.7759	0.77466	0	0	0.00163
chr10	80446348	80446367	CTCF_MA0139.1	12.91494	+	chr10	80446289	80446490	Het	gene	80409513	80433647	-	start	12742	Upstream	NA	ENSMUSG00000020167.14	Tcf3	distal_enhancer	0.95444	1.19437	0	0	-0.24812
chr10	80538831	80538850	CTCF_MA0139.1	10.07822	-	chr10	80538774	80539451	Het	gene	80519584	80539124	-	start	12	OverlapStart	NA	ENSMUSG00000003341.8	Atp8b3	any_promoter	0.98752	0.66554	0	0	0.40637
chr10	80538895	80538914	CTCF_MA0139.1	10.39372	+	chr10	80538774	80539451	Het	gene	80519584	80539124	-	start	12	OverlapStart	NA	ENSMUSG00000003341.8	Atp8b3	any_promoter	1.03945	0.51716	0	0	0.69673
chr10	80548851	80548870	CTCF_MA0139.1	14.83892	-	chr10	80548788	80548988	Het	gene	80519584	80539124	-	start	9764	Upstream	NA	ENSMUSG00000003341.8	Atp8b3	any_promoter	1.11883	1.02035	0	0	0.10198
chr10	80561854	80561873	CTCF_MA0139.1	7.55888	-	chr10	80561471	80561935	Het	gene	80540921	80561560	-	start	143	OverlapStart	NA	ENSMUSG00000047417.17	Rexo1	any_promoter	1.59966	1.51085	0	0	0.06819
chr10	80578582	80578601	CTCF_MA0139.1	10.19998	+	chr10	80578439	80578722	Het,cKO	gene	80578646	80580677	+	start	66	OverlapStart	NA	ENSMUSG00000097013.1	Gm26710	any_promoter	1.03227	1.32473	0	0	-0.28169
chr10	80622713	80622732	CTCF_MA0139.1	9.77478	-	chr10	80621916	80622842	Het,cKO	gene	80622779	80640771	+	start	400	OverlapStart	NA	ENSMUSG00000003345.15	Csnk1g2	any_promoter	1.32013	1.08971	0	0	0.21782
chr10	80656476	80656495	CTCF_MA0139.1	6.67654	-	chr10	80656175	80656949	Het,cKO	gene	80642616	80657071	-	start	509	PeakInsideFeature	NA	ENSMUSG00000003344.14	Btbd2	any_promoter	0.54889	0.88681	0	0	-0.47204
chr10	80702300	80702319	CTCF_MA0139.1	7.04194	+	chr10	80701780	80702835	Het,cKO	gene	80702692	80705382	+	start	385	OverlapStart	NA	ENSMUSG00000055862.6	Izumo4	any_promoter	2.17637	2.45646	1	1	-0.15317
chr10	80774823	80774842	CTCF_MA0139.1	9.52272	-	chr10	80774545	80774906	Het	gene	80766858	80768987	-	start	5738	Upstream	NA	ENSMUSG00000075558.3	Gm17151	any_promoter	1.78616	0.89637	0	0	0.78997
chr10	80855177	80855196	CTCF_MA0139.1	6.84386	-	chr10	80855044	80855412	Het,cKO	gene	80852824	80855209	-	start	19	OverlapStart	NA	ENSMUSG00000035215.8	Lsm7	any_promoter	1.52399	1.39582	0	0	0.10369
chr10	81000042	81000061	CTCF_MA0139.1	10.04931	+	chr10	80999891	81000122	cKO	gene	80948623	81014945	-	start	14939	PeakInsideFeature	NA	ENSMUSG00000048240.14	Gng7	any_internal	0.69553	1.61681	0	0	-0.92867
chr10	81037229	81037248	CTCF_MA0139.1	8.97633	-	chr10	81036989	81037519	Het,cKO	gene	81028537	81037426	-	start	172	OverlapStart	NA	ENSMUSG00000046822.12	Slc39a3	any_promoter	1.77155	2.67175	0	1	-0.51556
chr10	81060336	81060355	CTCF_MA0139.1	10.0736	-	chr10	81060037	81060526	Het,cKO	gene	81044074	81060178	-	start	103	OverlapStart	NA	ENSMUSG00000004937.5	Sgta	any_promoter	1.54321	1.24823	0	0	0.24805
chr10	81106093	81106112	CTCF_MA0139.1	6.96932	-	chr10	81105547	81106765	Het,cKO	gene	81105914	81124697	+	start	242	OverlapStart	NA	ENSMUSG00000035027.17	Map2k2	any_promoter	0.32064	0.54809	0	0	-0.43591
chr10	81292842	81292861	CTCF_MA0139.1	6.49059	+	chr10	81292526	81293389	Het,cKO	gene	81292962	81319973	+	start	5	OverlapStart	NA	ENSMUSG00000034902.17	Pip5k1c	any_promoter	2.35945	2.12445	1	1	0.13221
chr10	81335626	81335645	CTCF_MA0139.1	10.14218	-	chr10	81335416	81335790	Het,cKO	gene	81328731	81335171	+	end	432	Downstream	NA	ENSMUSG00000034881.7	Tbxa2r	distal_enhancer	1.15907	1.06769	0	0	0.09174
chr10	81350916	81350935	CTCF_MA0139.1	10.72461	-	chr10	81350270	81351056	Het,cKO	gene	81346047	81350480	-	start	183	OverlapStart	NA	ENSMUSG00000020232.17	Hmg20b	any_promoter	1.85079	2.26758	1	1	-0.25294
chr10	81389977	81389996	CTCF_MA0139.1	10.22998	+	chr10	81389905	81390105	Het	gene	81393050	81395392	+	start	3045	Upstream	NA	ENSMUSG00000078439.9	Smim24	any_promoter	1.02872	1.13689	0	0	-0.11097
chr10	81395329	81395348	CTCF_MA0139.1	11.79178	+	chr10	81395205	81395430	Het	gene	81393050	81395392	+	end	75	OverlapEnd	NA	ENSMUSG00000078439.9	Smim24	any_internal	0.74844	1.14762	0	0	-0.45646
chr10	81408952	81408971	CTCF_MA0139.1	11.21263	+	chr10	81408925	81409333	Het	gene	81409574	81411579	+	start	445	Upstream	NA	ENSMUSG00000085327.1	Gm16104	any_promoter	1.16729	0.94753	0	0	0.22997
chr10	81496435	81496454	CTCF_MA0139.1	6.58457	-	chr10	81496032	81496932	Het,cKO	gene	81486248	81496392	-	start	90	OverlapStart	NA	ENSMUSG00000020238.14	Ncln	any_promoter	2.03225	2.89723	1	1	-0.4511
chr10	81551855	81551874	CTCF_MA0139.1	8.49216	-	chr10	81551640	81551904	Het,cKO	gene	81528723	81545190	-	start	6582	Upstream	NA	ENSMUSG00000034781.5	Gna11	any_promoter	0.62181	0.85202	0	0	-0.31425
chr10	81570806	81570825	CTCF_MA0139.1	7.02322	+	chr10	81570774	81571143	Het,cKO	gene	81574560	81590845	+	start	3602	Upstream	NA	ENSMUSG00000034771.15	Tle2	any_promoter	1.05711	0.6196	0	0	0.54952
chr10	82666638	82666657	CTCF_MA0139.1	10.99468	+	chr10	82666435	82666820	Het,cKO	gene	82650432	82690650	-	center	3914	PeakInsideFeature	NA	ENSMUSG00000020251.13	Glt8d2	any_internal	2.60996	2.09125	1	1	0.28066
chr10	82811927	82811946	CTCF_MA0139.1	6.65447	-	chr10	82811858	82812297	Het,cKO	gene	82812122	82824242	+	start	45	OverlapStart	NA	ENSMUSG00000056821.13	1700028I16Rik	any_promoter	1.29979	1.16488	0	0	0.12513
chr10	82811981	82812000	CTCF_MA0139.1	10.93277	+	chr10	82811858	82812297	Het,cKO	gene	82812122	82824242	+	start	45	OverlapStart	NA	ENSMUSG00000056821.13	1700028I16Rik	any_promoter	1.37928	1.40652	0	0	-0.02289
chr10	82859769	82859788	CTCF_MA0139.1	6.45016	+	chr10	82858827	82859894	Het,cKO	gene	82859205	82897724	+	start	155	OverlapStart	NA	ENSMUSG00000020250.9	Txnrd1	any_promoter	1.10747	1.09251	0	0	0.01516
chr10	82860594	82860613	CTCF_MA0139.1	7.28886	+	chr10	82860142	82860719	Het,cKO	gene	82866625	82867930	+	start	6195	Upstream	NA	ENSMUSG00000109864.1	Eid3	any_promoter	0.9174	1.09165	0	0	-0.18948
chr10	82901650	82901669	CTCF_MA0139.1	10.06893	-	chr10	82901495	82901733	Het	gene	82859205	82897724	+	end	3890	Downstream	NA	ENSMUSG00000020250.9	Txnrd1	distal_enhancer	1.33364	0.89217	0	0	0.44675
chr10	83722918	83722937	CTCF_MA0139.1	7.05929	-	chr10	83722506	83723357	Het,cKO	gene	83722864	83762761	+	start	67	OverlapStart	NA	ENSMUSG00000087651.2	1500009L16Rik	any_promoter	1.93369	2.41072	1	1	-0.27653
chr10	83722970	83722989	CTCF_MA0139.1	6.24929	+	chr10	83722506	83723357	Het,cKO	gene	83722864	83762761	+	start	67	OverlapStart	NA	ENSMUSG00000087651.2	1500009L16Rik	any_promoter	1.19742	1.72009	0	0	-0.42601
chr10	83942238	83942257	CTCF_MA0139.1	7.08073	+	chr10	83942125	83942463	Het	NA	NA	NA	NA	NA	NA	NA	NA	NA	NA	NA	0.52616	0.9746	0	0	-0.61108
chr10	84533574	84533593	CTCF_MA0139.1	9.22831	+	chr10	84533110	84534268	Het,cKO	gene	84526304	84534036	-	start	347	OverlapStart	NA	ENSMUSG00000046841.4	Ckap4	any_promoter	0.7798	0.2966	0	0	0.83062
chr10	84917096	84917115	CTCF_MA0139.1	6.31374	+	chr10	84916785	84917847	Het,cKO	gene	84917615	85016446	+	start	299	OverlapStart	NA	ENSMUSG00000035620.14	Ric8b	any_promoter	2.04961	1.77146	1	0	0.17981
chr10	85128214	85128233	CTCF_MA0139.1	7.08294	-	chr10	85127855	85128304	Het,cKO	gene	85119434	85128027	-	start	52	OverlapStart	NA	ENSMUSG00000049038.2	Mterf2	any_promoter	1.62081	2.20485	0	1	-0.37883
chr10	85183813	85183832	CTCF_MA0139.1	7.74849	+	chr10	85183734	85183939	Het	gene	85131701	85185054	-	start	1218	PeakInsideFeature	NA	ENSMUSG00000020038.9	Cry1	any_internal	1.129	1.22894	0	0	-0.09596
chr10	85183882	85183901	CTCF_MA0139.1	9.53837	+	chr10	85183734	85183939	Het	gene	85131701	85185054	-	start	1218	PeakInsideFeature	NA	ENSMUSG00000020038.9	Cry1	any_internal	0.94715	1.10907	0	0	-0.17296
chr10	85510496	85510515	CTCF_MA0139.1	8.49574	-	chr10	85510385	85510762	Het,cKO	gene	85386813	85660292	+	center	12979	PeakInsideFeature	NA	ENSMUSG00000020042.15	Btbd11	any_internal	1.40619	1.01356	0	0	0.3713
chr10	85510594	85510613	CTCF_MA0139.1	6.7766	+	chr10	85510385	85510762	Het,cKO	gene	85386813	85660292	+	center	12979	PeakInsideFeature	NA	ENSMUSG00000020042.15	Btbd11	any_internal	1.55876	1.3492	0	0	0.17023
chr10	85625134	85625153	CTCF_MA0139.1	8.52824	-	chr10	85624983	85625201	Het	gene	85386813	85660292	+	end	35200	PeakInsideFeature	NA	ENSMUSG00000020042.15	Btbd11	any_internal	1.59471	0.78537	0	0	0.79033
chr10	85651940	85651959	CTCF_MA0139.1	9.92559	-	chr10	85651807	85652097	Het	gene	85386813	85660292	+	end	8340	PeakInsideFeature	NA	ENSMUSG00000020042.15	Btbd11	any_internal	1.18333	0.8499	0	0	0.36065
chr10	85829385	85829404	CTCF_MA0139.1	6.95786	-	chr10	85829001	85829855	Het,cKO	gene	85871830	85889096	+	start	42402	Upstream	NA	ENSMUSG00000001785.11	Pwp1	distal_enhancer	0.98804	1.02381	0	0	-0.0388
chr10	85968207	85968226	CTCF_MA0139.1	13.47407	+	chr10	85968174	85968383	Het	gene	85959339	86011895	-	end	8939	PeakInsideFeature	NA	ENSMUSG00000050108.12	Bpifc	any_internal	0.92998	0.80484	0	0	0.15166
chr10	86021822	86021841	CTCF_MA0139.1	11.5879	+	chr10	86021675	86022404	Het,cKO	gene	86021971	86051873	+	start	68	OverlapStart	NA	ENSMUSG00000001786.14	Fbxo7	any_promoter	1.65646	1.38217	0	0	0.21506
chr10	86065015	86065034	CTCF_MA0139.1	14.13132	+	chr10	86064893	86065262	Het	gene	86055124	86498896	-	end	9953	PeakInsideFeature	NA	ENSMUSG00000059602.14	Syn3	any_internal	1.9534	1.81072	1	0	0.09334
chr10	86322239	86322258	CTCF_MA0139.1	11.52347	-	chr10	86322072	86322272	Het	gene	86300371	86349506	+	center	2766	PeakInsideFeature	NA	ENSMUSG00000020044.13	Timp3	any_internal	0.94484	0.73569	0	0	0.25984
chr10	86499068	86499087	CTCF_MA0139.1	7.68104	-	chr10	86498349	86499133	Het,cKO	gene	86055124	86498896	-	start	155	OverlapStart	NA	ENSMUSG00000059602.14	Syn3	any_promoter	0.53717	0.29315	0	0	0.48059
chr10	86637076	86637095	CTCF_MA0139.1	11.298	+	chr10	86636838	86637425	Het,cKO	gene	86655938	86657381	+	start	18807	Upstream	NA	ENSMUSG00000090308.1	Gm5174	distal_enhancer	1.80932	1.70884	0	0	0.0696
chr10	86637285	86637304	CTCF_MA0139.1	12.93815	-	chr10	86636838	86637425	Het,cKO	gene	86655938	86657381	+	start	18807	Upstream	NA	ENSMUSG00000090308.1	Gm5174	distal_enhancer	1.49588	1.69828	0	0	-0.15213
chr10	86685534	86685553	CTCF_MA0139.1	6.95786	-	chr10	86685124	86686002	Het,cKO	gene	86685600	86694806	+	start	37	OverlapStart	NA	ENSMUSG00000097412.1	1810014B01Rik	any_promoter	1.01821	1.34658	0	0	-0.31571
chr10	86706420	86706439	CTCF_MA0139.1	8.21194	+	chr10	86705321	86706504	Het,cKO	gene	86705810	86776843	+	start	102	OverlapStart	NA	ENSMUSG00000044937.14	Ttc41	any_promoter	1.01008	1.18078	0	0	-0.17369
chr10	86731346	86731365	CTCF_MA0139.1	12.31305	-	chr10	86731001	86731488	Het,cKO	gene	86705810	86776843	+	center	10082	PeakInsideFeature	NA	ENSMUSG00000044937.14	Ttc41	any_internal	1.23926	1.49501	0	0	-0.21858
chr10	86972119	86972138	CTCF_MA0139.1	15.04086	+	chr10	86971965	86972315	Het,cKO	gene	86972215	87028015	+	start	75	OverlapStart	NA	ENSMUSG00000089656.1	Gm16271	any_promoter	1.65376	1.69442	0	0	-0.02936
chr10	87025028	87025047	CTCF_MA0139.1	12.7738	+	chr10	87024907	87025238	Het,cKO	gene	86972215	87028015	+	end	2943	PeakInsideFeature	NA	ENSMUSG00000089656.1	Gm16271	any_internal	2.48557	1.5424	1	0	0.59006
chr10	87025114	87025133	CTCF_MA0139.1	9.84612	+	chr10	87024907	87025238	Het,cKO	gene	86972215	87028015	+	end	2943	PeakInsideFeature	NA	ENSMUSG00000089656.1	Gm16271	any_internal	1.96643	1.56272	1	0	0.27972
chr10	87058805	87058824	CTCF_MA0139.1	7.04419	-	chr10	87058148	87058851	Het,cKO	gene	87058044	87230589	+	start	455	PeakInsideFeature	NA	ENSMUSG00000047129.11	1700113H08Rik	any_promoter	0.62166	0.88058	0	0	-0.3491
chr10	87094472	87094491	CTCF_MA0139.1	10.2526	+	chr10	87094332	87094532	Het	gene	87058044	87230589	+	start	36388	PeakInsideFeature	NA	ENSMUSG00000047129.11	1700113H08Rik	any_internal	0.53414	0.57869	0	0	-0.07301
chr10	87492868	87492887	CTCF_MA0139.1	6.58008	-	chr10	87492527	87493472	Het,cKO	gene	87490818	87493660	-	start	661	PeakInsideFeature	NA	ENSMUSG00000020052.7	Ascl1	any_promoter	1.88049	1.29372	1	0	0.44645
chr10	87552851	87552870	CTCF_MA0139.1	16.05674	+	chr10	87552727	87552987	Het	gene	87521794	87584136	+	center	108	PeakInsideFeature	NA	ENSMUSG00000020051.15	Pah	any_internal	1.32306	1.11902	0	0	0.19079
chr10	87552891	87552910	CTCF_MA0139.1	11.77719	+	chr10	87552727	87552987	Het	gene	87521794	87584136	+	center	108	PeakInsideFeature	NA	ENSMUSG00000020051.15	Pah	any_internal	0.77785	0.76019	0	0	0.02331
chr10	87812309	87812328	CTCF_MA0139.1	6.359	-	chr10	87812154	87812928	Het,cKO	gene	87826376	87863381	-	end	13835	Downstream	NA	ENSMUSG00000058934.8	Igf1os	distal_enhancer	1.69646	0.60797	0	0	1.11622
chr10	87971734	87971753	CTCF_MA0139.1	12.30186	-	chr10	87971589	87971916	Het	gene	87858264	87937042	+	end	34710	Downstream	NA	ENSMUSG00000020053.18	Igf1	distal_enhancer	0.72349	0.651	0	0	0.10345
chr10	88057138	88057157	CTCF_MA0139.1	7.56623	-	chr10	88057002	88057489	Het,cKO	gene	88091071	88092375	+	start	33826	Upstream	NA	ENSMUSG00000035383.7	Pmch	distal_enhancer	1.01934	1.68959	0	0	-0.5839
chr10	88327610	88327629	CTCF_MA0139.1	11.97331	-	chr10	88327444	88327764	Het	gene	88322803	88379080	-	end	4801	PeakInsideFeature	NA	ENSMUSG00000020057.2	Dram1	any_internal	2.12686	1.29506	1	0	0.59809
chr10	88379117	88379136	CTCF_MA0139.1	11.21274	+	chr10	88378994	88379696	Het,cKO	gene	88379131	88447329	+	start	214	OverlapStart	NA	ENSMUSG00000035311.16	Gnptab	any_promoter	2.3517	0.8273	1	0	1.21656
chr10	88503558	88503577	CTCF_MA0139.1	6.71286	-	chr10	88503327	88504356	Het,cKO	gene	88452744	88504073	-	start	232	OverlapStart	NA	ENSMUSG00000060002.14	Chpt1	any_promoter	0.94497	1.1174	0	0	-0.1838
chr10	88983626	88983645	CTCF_MA0139.1	7.52704	-	chr10	88983579	88983779	Het	gene	88948993	89344762	-	end	34686	PeakInsideFeature	NA	ENSMUSG00000035189.16	Ano4	any_internal	1.0092	0.65017	0	0	0.4526
chr10	88983650	88983669	CTCF_MA0139.1	6.59798	+	chr10	88983579	88983779	Het	gene	88948993	89344762	-	end	34686	PeakInsideFeature	NA	ENSMUSG00000035189.16	Ano4	any_internal	0.75691	0.40573	0	0	0.56673
chr10	88983727	88983746	CTCF_MA0139.1	7.8669	+	chr10	88983579	88983779	Het	gene	88948993	89344762	-	end	34686	PeakInsideFeature	NA	ENSMUSG00000035189.16	Ano4	any_internal	0.6747	0.39621	0	0	0.47156
chr10	89327091	89327110	CTCF_MA0139.1	10.85911	+	chr10	89326957	89327379	Het,cKO	gene	88948993	89344762	-	start	17594	PeakInsideFeature	NA	ENSMUSG00000035189.16	Ano4	any_internal	1.94694	1.11098	1	0	0.66221
chr10	89383660	89383679	CTCF_MA0139.1	15.13343	-	chr10	89383532	89383965	Het,cKO	gene	89408822	89443967	-	end	25074	Downstream	NA	ENSMUSG00000074802.10	Gas2l3	distal_enhancer	2.8886	1.75495	1	0	0.62786
chr10	89461971	89461990	CTCF_MA0139.1	8.18499	+	chr10	89461849	89462411	Het,cKO	gene	89454233	89533585	-	end	7897	PeakInsideFeature	NA	ENSMUSG00000047638.15	Nr1h4	any_internal	2.98298	1.32261	1	0	1.00596
chr10	89462073	89462092	CTCF_MA0139.1	11.6978	+	chr10	89461849	89462411	Het,cKO	gene	89454233	89533585	-	end	7897	PeakInsideFeature	NA	ENSMUSG00000047638.15	Nr1h4	any_internal	1.94963	1.44136	1	0	0.36501
chr10	89745372	89745391	CTCF_MA0139.1	7.35834	-	chr10	89744789	89745730	Het,cKO	gene	89744990	89819869	+	start	269	OverlapStart	NA	ENSMUSG00000019951.9	Uhrf1bp1l	any_promoter	1.76349	1.03995	0	0	0.61393
chr10	89872637	89872656	CTCF_MA0139.1	8.56122	-	chr10	89872584	89873890	Het,cKO	gene	89873508	90973300	+	start	271	OverlapStart	NA	ENSMUSG00000058589.14	Anks1b	any_promoter	1.18284	1.25424	0	0	-0.06678
chr10	90728938	90728957	CTCF_MA0139.1	7.61239	+	chr10	90728514	90729122	Het,cKO	gene	89873508	90973300	+	end	244482	PeakInsideFeature	NA	ENSMUSG00000058589.14	Anks1b	any_internal	1.24167	1.12761	0	0	0.10912
chr10	90829015	90829034	CTCF_MA0139.1	6.53463	+	chr10	90828843	90829928	Het,cKO	gene	89873508	90973300	+	end	143915	PeakInsideFeature	NA	ENSMUSG00000058589.14	Anks1b	any_internal	0.79651	0.6857	0	0	0.15021
chr10	91032554	91032573	CTCF_MA0139.1	10.54866	-	chr10	91032421	91032683	Het	gene	90989310	91082770	-	center	3488	PeakInsideFeature	NA	ENSMUSG00000019979.12	Apaf1	any_internal	1.65511	0.6829	0	0	0.97484
chr10	91034151	91034170	CTCF_MA0139.1	12.926	-	chr10	91033975	91034233	Het,cKO	gene	90989310	91082770	-	center	1936	PeakInsideFeature	NA	ENSMUSG00000019979.12	Apaf1	any_internal	2.15583	1.75464	1	0	0.25459
chr10	91060835	91060854	CTCF_MA0139.1	6.38325	+	chr10	91060834	91061034	Het	gene	90989310	91082770	-	start	21836	PeakInsideFeature	NA	ENSMUSG00000019979.12	Apaf1	any_internal	0.30005	0.2954	0	0	0.01079
chr10	91060966	91060985	CTCF_MA0139.1	12.51691	+	chr10	91060834	91061034	Het	gene	90989310	91082770	-	start	21836	PeakInsideFeature	NA	ENSMUSG00000019979.12	Apaf1	any_internal	1.11471	1.10262	0	0	0.01217
chr10	91141739	91141758	CTCF_MA0139.1	9.3257	-	chr10	91141618	91141828	Het	gene	91149514	91150594	+	start	7791	Upstream	NA	ENSMUSG00000097664.1	Gm26765	any_promoter	1.09266	1.26843	0	0	-0.16872
chr10	91167020	91167039	CTCF_MA0139.1	8.85096	+	chr10	91166913	91167188	Het,cKO	gene	91147570	91171582	-	start	4532	PeakInsideFeature	NA	ENSMUSG00000019961.16	Tmpo	any_internal	1.28262	1.1219	0	0	0.15205
chr10	91171656	91171675	CTCF_MA0139.1	6.7782	-	chr10	91171231	91172121	Het,cKO	gene	91147570	91171582	-	start	94	OverlapStart	NA	ENSMUSG00000019961.16	Tmpo	any_promoter	2.24712	2.22876	1	1	0.01034
chr10	91188080	91188099	CTCF_MA0139.1	11.12541	-	chr10	91187521	91188243	Het	gene	91147570	91171582	-	start	16300	Upstream	NA	ENSMUSG00000019961.16	Tmpo	distal_enhancer	0.94242	0.52227	0	0	0.5815
chr10	91236964	91236983	CTCF_MA0139.1	9.4362	-	chr10	91236900	91237100	Het	NA	NA	NA	NA	NA	NA	NA	NA	NA	NA	NA	0.97	0.58927	0	0	0.50267
chr10	91270500	91270519	CTCF_MA0139.1	10.83882	-	chr10	91270260	91270633	Het,cKO	NA	NA	NA	NA	NA	NA	NA	NA	NA	NA	NA	2.26	0.91536	1	0	1.05994
chr10	91271340	91271359	CTCF_MA0139.1	11.91453	+	chr10	91271203	91271518	Het	NA	NA	NA	NA	NA	NA	NA	NA	NA	NA	NA	1.72434	1.09513	0	0	0.52941
chr10	91436479	91436498	CTCF_MA0139.1	6.60963	-	chr10	91435981	91436766	Het,cKO	NA	NA	NA	NA	NA	NA	NA	NA	NA	NA	NA	1.59086	1.5824	0	0	0.00639
chr10	93051080	93051099	CTCF_MA0139.1	10.40586	+	chr10	93051018	93051367	Het	gene	92775618	93081618	-	start	30426	PeakInsideFeature	NA	ENSMUSG00000020014.15	Cfap54	any_internal	1.38817	0.66163	0	0	0.79663
chr10	93081389	93081408	CTCF_MA0139.1	7.23687	+	chr10	93081096	93081860	Het,cKO	gene	92775618	93081618	-	start	140	OverlapStart	NA	ENSMUSG00000020014.15	Cfap54	any_promoter	0.81657	0.53322	0	0	0.41197
chr10	93081692	93081711	CTCF_MA0139.1	6.40171	-	chr10	93081096	93081860	Het,cKO	gene	92775618	93081618	-	start	140	OverlapStart	NA	ENSMUSG00000020014.15	Cfap54	any_promoter	1.57194	1.69053	0	0	-0.08752
chr10	93160640	93160659	CTCF_MA0139.1	7.07788	+	chr10	93160268	93161184	Het,cKO	gene	93160875	93241342	+	start	149	OverlapStart	NA	ENSMUSG00000020015.9	Cdk17	any_promoter	1.97143	2.29824	1	1	-0.19203
chr10	93425873	93425892	CTCF_MA0139.1	13.86322	+	chr10	93425731	93426095	Het,cKO	gene	93433106	93433162	+	start	7193	Upstream	NA	ENSMUSG00000098679.1	Mir7688	any_promoter	1.48601	1.60352	0	0	-0.09074
chr10	93432497	93432516	CTCF_MA0139.1	8.8988	-	chr10	93432472	93433136	Het	gene	93433106	93433162	+	start	302	OverlapStart	NA	ENSMUSG00000098679.1	Mir7688	any_promoter	0.768	0.47993	0	0	0.44177
chr10	93433006	93433025	CTCF_MA0139.1	7.10927	-	chr10	93432472	93433136	Het	gene	93433106	93433162	+	start	302	OverlapStart	NA	ENSMUSG00000098679.1	Mir7688	any_promoter	0.56698	0.51351	0	0	0.08927
chr10	93539939	93539958	CTCF_MA0139.1	11.50681	+	chr10	93539756	93540143	Het,cKO	gene	93523337	93540033	-	start	84	OverlapStart	NA	ENSMUSG00000015890.2	Amdhd1	any_promoter	2.90974	1.55692	1	0	0.78173
chr10	93549174	93549193	CTCF_MA0139.1	10.88088	-	chr10	93549103	93549335	Het	gene	93523337	93540033	-	start	9186	Upstream	NA	ENSMUSG00000015890.2	Amdhd1	any_promoter	1.84396	0.94804	1	0	0.76914
chr10	93559924	93559943	CTCF_MA0139.1	9.02529	-	chr10	93559871	93560071	Het	gene	93540631	93584327	+	center	2508	PeakInsideFeature	NA	ENSMUSG00000036168.15	Ccdc38	any_internal	0.64353	0.31452	0	0	0.59948
chr10	93577700	93577719	CTCF_MA0139.1	12.75113	-	chr10	93577573	93577773	Het	gene	93540631	93584327	+	end	6654	PeakInsideFeature	NA	ENSMUSG00000036168.15	Ccdc38	any_internal	1.67352	0.60918	0	0	1.09788
chr10	93594079	93594098	CTCF_MA0139.1	8.75027	+	chr10	93594028	93594273	Het	gene	93583028	93589706	-	start	4444	Upstream	NA	ENSMUSG00000020018.6	Snrpf	any_promoter	1.03253	1.79323	0	0	-0.64221
chr10	93636186	93636205	CTCF_MA0139.1	7.02428	+	chr10	93635982	93636304	Het	gene	93640680	93747207	+	start	4537	Upstream	NA	ENSMUSG00000020019.4	Ntn4	any_promoter	1.06518	0.93782	0	0	0.13871
chr10	94035961	94035980	CTCF_MA0139.1	9.2377	+	chr10	94035312	94036498	Het,cKO	gene	93939164	94035817	-	start	88	OverlapStart	NA	ENSMUSG00000036099.16	Vezt	any_promoter	1.72995	1.66258	0	0	0.04811
chr10	94116456	94116475	CTCF_MA0139.1	12.65325	-	chr10	94116334	94116537	Het	gene	94036000	94145339	+	center	25766	PeakInsideFeature	NA	ENSMUSG00000020021.4	Fgd6	any_internal	0.92695	0.60636	0	0	0.42711
chr10	94147835	94147854	CTCF_MA0139.1	7.14887	+	chr10	94147667	94148537	Het,cKO	gene	94148022	94197211	+	start	80	OverlapStart	NA	ENSMUSG00000005897.14	Nr2c1	any_promoter	1.99972	2.04635	1	1	-0.02866
chr10	94408851	94408870	CTCF_MA0139.1	13.36471	+	chr10	94408725	94408986	Het	gene	94408890	94410732	+	start	35	OverlapStart	NA	ENSMUSG00000085409.1	Gm16155	any_promoter	0.99451	0.91523	0	0	0.08946
chr10	94515380	94515399	CTCF_MA0139.1	6.37054	-	chr10	94514706	94515518	Het,cKO	gene	94311948	94590956	+	center	63660	PeakInsideFeature	NA	ENSMUSG00000020023.17	Tmcc3	any_internal	0.87061	0.7697	0	0	0.12731
chr10	94623768	94623787	CTCF_MA0139.1	14.4378	+	chr10	94623658	94623922	Het	gene	94567827	94612084	-	start	11706	Upstream	NA	ENSMUSG00000086269.1	Tmcc3os	distal_enhancer	1.60014	2.16954	0	1	-0.37396
chr10	95112577	95112596	CTCF_MA0139.1	6.85866	+	chr10	95112542	95113430	Het,cKO	NA	NA	NA	NA	NA	NA	NA	NA	NA	NA	NA	0.58873	0.6565	0	0	-0.10332
chr10	95476157	95476176	CTCF_MA0139.1	10.85094	-	chr10	95476107	95476307	cKO	gene	95480805	95501927	-	end	4598	Downstream	NA	ENSMUSG00000062981.4	Mrpl42	distal_enhancer	0.5804	1.39979	0	0	-0.93046
chr10	95515480	95515499	CTCF_MA0139.1	6.26785	+	chr10	95514587	95515529	Het,cKO	gene	95515161	95545658	+	start	103	OverlapStart	NA	ENSMUSG00000074781.4	Ube2n	any_promoter	1.11297	1.22218	0	0	-0.10567
chr10	95563694	95563713	CTCF_MA0139.1	6.75464	-	chr10	95563506	95564763	Het,cKO	gene	95547006	95564167	-	start	33	OverlapStart	NA	ENSMUSG00000020029.5	Nudt4	any_promoter	0.89702	0.71679	0	0	0.23038
chr10	95894932	95894951	CTCF_MA0139.1	9.59075	-	chr10	95894553	95895089	Het	gene	95898602	95898735	+	start	3781	Upstream	NA	ENSMUSG00000077268.1	Gm24433	any_promoter	0.98999	1.12337	0	0	-0.13947
chr10	96132295	96132314	CTCF_MA0139.1	7.65005	+	chr10	96132171	96132498	Het	gene	96136602	96136914	+	start	4268	Upstream	NA	ENSMUSG00000096486.1	Gm5426	any_promoter	1.43718	0.90245	0	0	0.52201
chr10	96214042	96214061	CTCF_MA0139.1	13.81318	+	chr10	96213889	96214276	Het,cKO	gene	96164330	96164431	+	end	49651	Downstream	NA	ENSMUSG00000094523.1	Gm22913	distal_enhancer	1.84028	1.0632	1	0	0.64166
chr10	96616845	96616864	CTCF_MA0139.1	7.4777	-	chr10	96616368	96617156	Het,cKO	gene	96617000	96622813	+	start	238	OverlapStart	NA	ENSMUSG00000036478.7	Btg1	any_promoter	5.75376	4.68963	1	1	0.27768
chr10	96618188	96618207	CTCF_MA0139.1	6.28099	+	chr10	96618005	96618572	Het,cKO	gene	96617000	96622813	+	start	1288	PeakInsideFeature	NA	ENSMUSG00000036478.7	Btg1	any_internal	0.92863	0.80467	0	0	0.15032
chr10	96618508	96618527	CTCF_MA0139.1	10.27737	+	chr10	96618005	96618572	Het,cKO	gene	96617000	96622813	+	start	1288	PeakInsideFeature	NA	ENSMUSG00000036478.7	Btg1	any_internal	1.66034	1.5378	0	0	0.09196
chr10	97160426	97160445	CTCF_MA0139.1	7.69995	-	chr10	97160310	97160591	Het,cKO	NA	NA	NA	NA	NA	NA	NA	NA	NA	NA	NA	2.20293	2.26313	1	1	-0.03397
chr10	97313134	97313153	CTCF_MA0139.1	9.54944	-	chr10	97312998	97313973	Het,cKO	NA	NA	NA	NA	NA	NA	NA	NA	NA	NA	NA	3.97035	3.62353	1	1	0.12149
chr10	97345524	97345543	CTCF_MA0139.1	14.48335	+	chr10	97345398	97345680	Het	NA	NA	NA	NA	NA	NA	NA	NA	NA	NA	NA	2.1082	1.84651	1	1	0.16422
chr10	97375982	97376001	CTCF_MA0139.1	8.96468	+	chr10	97375686	97376131	Het	gene	97423477	97423562	+	start	47569	Upstream	NA	ENSMUSG00000105557.1	Mir3966	distal_enhancer	1.40757	1.5436	0	0	-0.1091
chr10	97712876	97712895	CTCF_MA0139.1	9.58539	+	chr10	97712656	97712950	Het	gene	97724873	97726755	-	end	12070	Downstream	NA	ENSMUSG00000079183.2	C030005K15Rik	distal_enhancer	1.56381	0.9775	0	0	0.5365
chr10	97925698	97925717	CTCF_MA0139.1	7.17095	-	chr10	97925615	97925980	Het,cKO	NA	NA	NA	NA	NA	NA	NA	NA	NA	NA	NA	1.05094	1.30669	0	0	-0.24609
chr10	98494545	98494564	CTCF_MA0139.1	7.60466	+	chr10	98494401	98494691	Het,cKO	gene	98486509	98486873	-	start	7673	Upstream	NA	ENSMUSG00000102310.1	Gm37631	any_promoter	2.41535	2.05975	1	1	0.20059
chr10	98751851	98751870	CTCF_MA0139.1	7.18576	+	chr10	98751711	98752008	Het,cKO	NA	NA	NA	NA	NA	NA	NA	NA	NA	NA	NA	0.9756	1.35521	0	0	-0.36968
chr10	99085099	99085118	CTCF_MA0139.1	12.6235	-	chr10	99084934	99085500	Het,cKO	gene	99107035	99198074	+	start	21818	Upstream	NA	ENSMUSG00000019952.14	Poc1b	distal_enhancer	1.63266	1.38703	0	0	0.19351
chr10	99108079	99108098	CTCF_MA0139.1	8.33194	+	chr10	99107917	99108483	Het,cKO	gene	99108158	99113247	+	start	42	OverlapStart	NA	ENSMUSG00000090035.3	Galnt4	any_promoter	3.12311	3.83408	1	1	-0.27052
chr10	99115517	99115536	CTCF_MA0139.1	6.97211	+	chr10	99115490	99116316	Het,cKO	gene	99107035	99198074	+	start	8868	PeakInsideFeature	NA	ENSMUSG00000019952.14	Poc1b	any_internal	1.74931	0.65265	0	0	1.08592
chr10	99261852	99261871	CTCF_MA0139.1	6.72102	+	chr10	99261566	99262304	Het,cKO	gene	99263230	99267488	+	start	1295	Upstream	NA	ENSMUSG00000019960.7	Dusp6	any_promoter	1.77576	1.49291	0	0	0.20872
chr10	99268939	99268958	CTCF_MA0139.1	8.33035	+	chr10	99268800	99269659	Het,cKO	gene	99263230	99267488	+	end	1741	Downstream	NA	ENSMUSG00000019960.7	Dusp6	distal_enhancer	0.73847	0.43332	0	0	0.48838
chr10	99580083	99580102	CTCF_MA0139.1	7.2837	-	chr10	99579995	99580710	Het,cKO	NA	NA	NA	NA	NA	NA	NA	NA	NA	NA	NA	0.69917	0.49949	0	0	0.31318
chr10	99580479	99580498	CTCF_MA0139.1	6.36302	+	chr10	99579995	99580710	Het,cKO	NA	NA	NA	NA	NA	NA	NA	NA	NA	NA	NA	0.89283	0.67245	0	0	0.28823
chr10	99894160	99894179	CTCF_MA0139.1	7.36446	+	chr10	99893855	99894334	Het,cKO	NA	NA	NA	NA	NA	NA	NA	NA	NA	NA	NA	1.06917	1.68034	0	0	-0.52472
chr10	100153040	100153059	CTCF_MA0139.1	11.32261	-	chr10	100152903	100153103	cKO	gene	100144253	100144363	+	end	8640	Downstream	NA	ENSMUSG00000095539.1	Gm25287	distal_enhancer	0.62067	1.29538	0	0	-0.77748
chr10	100604454	100604473	CTCF_MA0139.1	10.01089	+	chr10	100604332	100604532	Het	gene	100590510	100618401	+	center	23	PeakInsideFeature	NA	ENSMUSG00000056912.11	1700017N19Rik	any_internal	1.17323	0.46547	0	0	0.92323
chr10	100604478	100604497	CTCF_MA0139.1	7.07347	+	chr10	100604332	100604532	Het	gene	100590510	100618401	+	center	23	PeakInsideFeature	NA	ENSMUSG00000056912.11	1700017N19Rik	any_internal	1.17323	0.46547	0	0	0.92323
chr10	100629912	100629931	CTCF_MA0139.1	10.06877	+	chr10	100629772	100629996	Het	gene	100590510	100618401	+	end	11483	Downstream	NA	ENSMUSG00000056912.11	1700017N19Rik	distal_enhancer	1.23478	1.3171	0	0	-0.07424
chr10	100742250	100742269	CTCF_MA0139.1	15.73554	+	chr10	100742086	100742386	Het	NA	NA	NA	NA	NA	NA	NA	NA	NA	NA	NA	1.99827	1.68189	1	0	0.21128
chr10	102435291	102435310	CTCF_MA0139.1	12.70368	+	chr10	102435136	102435684	Het,cKO	gene	102460197	102461142	+	start	24787	Upstream	NA	ENSMUSG00000098139.1	Gm26988	distal_enhancer	3.63516	2.30402	1	1	0.5912
chr10	102449646	102449665	CTCF_MA0139.1	14.66457	+	chr10	102449592	102449852	Het	gene	102460197	102461142	+	start	10475	Upstream	NA	ENSMUSG00000098139.1	Gm26988	distal_enhancer	1.34364	0.63684	0	0	0.79536
chr10	102451948	102451967	CTCF_MA0139.1	12.04374	+	chr10	102451807	102452092	Het	gene	102460197	102461142	+	start	8248	Upstream	NA	ENSMUSG00000098139.1	Gm26988	any_promoter	1.96329	0.72591	1	0	1.12328
chr10	102491974	102491993	CTCF_MA0139.1	8.70195	+	chr10	102491859	102492095	Het	gene	102481759	102490418	-	start	1559	Upstream	NA	ENSMUSG00000019890.3	Nts	any_promoter	1.6637	1.47923	0	0	0.14051
chr10	102498934	102498953	CTCF_MA0139.1	9.4768	+	chr10	102498808	102499096	Het	gene	102481759	102490418	-	start	8534	Upstream	NA	ENSMUSG00000019890.3	Nts	any_promoter	2.14228	0.99572	1	0	0.90204
chr10	102735417	102735436	CTCF_MA0139.1	15.51054	-	chr10	102735283	102735789	Het	NA	NA	NA	NA	NA	NA	NA	NA	NA	NA	NA	1.14248	0.8024	0	0	0.3806
chr10	102836773	102836792	CTCF_MA0139.1	9.88921	-	chr10	102836634	102836859	Het	NA	NA	NA	NA	NA	NA	NA	NA	NA	NA	NA	1.56002	1.84991	0	1	-0.20647
chr10	102878082	102878101	CTCF_MA0139.1	10.03772	-	chr10	102878022	102878443	Het	NA	NA	NA	NA	NA	NA	NA	NA	NA	NA	NA	1.23031	0.74202	0	0	0.54399
chr10	102989110	102989129	CTCF_MA0139.1	6.546	-	chr10	102989047	102989318	Het	gene	103007845	103029054	-	end	18663	Downstream	NA	ENSMUSG00000036602.13	Alx1	distal_enhancer	0.57004	0.12699	0	0	0.98705
chr10	103141762	103141781	CTCF_MA0139.1	7.86794	-	chr10	103141301	103141905	Het	gene	103063197	103236322	-	center	8156	PeakInsideFeature	NA	ENSMUSG00000019892.12	Lrriq1	any_internal	0.92052	0.86325	0	0	0.06796
chr10	103170307	103170326	CTCF_MA0139.1	11.03527	-	chr10	103170081	103170425	Het	gene	103063197	103236322	-	center	20494	PeakInsideFeature	NA	ENSMUSG00000019892.12	Lrriq1	any_internal	0.38954	0.43445	0	0	-0.08804
chr10	103195144	103195163	CTCF_MA0139.1	13.91461	-	chr10	103194989	103195225	Het,cKO	gene	103063197	103236322	-	start	41215	PeakInsideFeature	NA	ENSMUSG00000019892.12	Lrriq1	any_internal	3.47782	2.72576	1	1	0.31798
chr10	103254007	103254026	CTCF_MA0139.1	10.6712	+	chr10	103253956	103254335	Het	gene	103063197	103236322	-	start	17823	Upstream	NA	ENSMUSG00000019892.12	Lrriq1	distal_enhancer	1.473	1.00099	0	0	0.43957
chr10	103368071	103368090	CTCF_MA0139.1	7.83107	-	chr10	103367519	103369462	Het,cKO	gene	103367807	103419378	+	start	683	OverlapStart	NA	ENSMUSG00000019894.13	Slc6a15	any_promoter	0.79675	0.64138	0	0	0.21527
chr10	103402401	103402420	CTCF_MA0139.1	13.3923	-	chr10	103402358	103402562	Het	gene	103367807	103419378	+	center	8868	PeakInsideFeature	NA	ENSMUSG00000019894.13	Slc6a15	any_internal	1.55257	1.07113	0	0	0.42767
chr10	103443217	103443236	CTCF_MA0139.1	13.64303	+	chr10	103443036	103443386	Het,cKO	gene	103367807	103419378	+	end	23833	Downstream	NA	ENSMUSG00000019894.13	Slc6a15	distal_enhancer	2.58049	1.99884	1	1	0.32238
chr10	105575473	105575492	CTCF_MA0139.1	9.59955	-	chr10	105575242	105575614	Het,cKO	gene	105187662	105574451	-	start	977	Upstream	NA	ENSMUSG00000036019.8	Tmtc2	any_promoter	6.41218	5.72804	1	1	0.15451
chr10	105774563	105774582	CTCF_MA0139.1	13.48691	-	chr10	105774421	105774758	Het,cKO	gene	105763188	105841380	-	end	11401	PeakInsideFeature	NA	ENSMUSG00000036009.16	Mettl25	any_internal	1.71202	1.84807	0	1	-0.09331
chr10	105834840	105834859	CTCF_MA0139.1	13.38947	-	chr10	105834768	105835028	Het	gene	105841066	105847833	+	start	6168	Upstream	NA	ENSMUSG00000019897.8	Ccdc59	any_promoter	2.32408	2.2914	1	1	0.01791
chr10	105841013	105841032	CTCF_MA0139.1	10.53906	+	chr10	105840869	105841817	Het,cKO	gene	105763188	105841380	-	start	37	OverlapStart	NA	ENSMUSG00000036009.16	Mettl25	any_promoter	2.67446	1.95098	1	1	0.39835
chr10	105841324	105841343	CTCF_MA0139.1	8.32088	+	chr10	105840869	105841817	Het,cKO	gene	105763188	105841380	-	start	37	OverlapStart	NA	ENSMUSG00000036009.16	Mettl25	any_promoter	6.02907	4.34445	1	1	0.4445
chr10	105946021	105946040	CTCF_MA0139.1	6.7207	+	chr10	105945894	105946116	Het	gene	105929611	105929743	-	start	16262	Upstream	NA	ENSMUSG00000088415.1	Gm24237	distal_enhancer	0.75721	0.76762	0	0	-0.01382
chr10	106609231	106609250	CTCF_MA0139.1	12.5443	+	chr10	106609121	106609410	Het	gene	106470309	106933467	+	center	92623	PeakInsideFeature	NA	ENSMUSG00000053825.14	Ppfia2	any_internal	1.29851	0.77323	0	0	0.56431
chr10	106858312	106858331	CTCF_MA0139.1	8.42655	-	chr10	106858172	106858393	Het	gene	106470309	106933467	+	end	75185	PeakInsideFeature	NA	ENSMUSG00000053825.14	Ppfia2	any_internal	0.41809	0.59077	0	0	-0.30177
chr10	106913234	106913253	CTCF_MA0139.1	9.98326	-	chr10	106913108	106913380	Het,cKO	gene	106470309	106933467	+	end	20223	PeakInsideFeature	NA	ENSMUSG00000053825.14	Ppfia2	any_internal	1.24592	0.95858	0	0	0.29162
chr10	107123655	107123674	CTCF_MA0139.1	6.81995	+	chr10	107123334	107124325	Het,cKO	gene	106936163	107123668	-	start	161	OverlapStart	NA	ENSMUSG00000035948.12	Acss3	any_promoter	4.40462	3.76836	1	1	0.20848
chr10	107389794	107389813	CTCF_MA0139.1	8.12624	-	chr10	107389518	107389964	Het,cKO	gene	107271842	107425143	+	end	35402	PeakInsideFeature	NA	ENSMUSG00000019906.14	Lin7a	any_internal	1.262	1.38173	0	0	-0.10499
chr10	107747768	107747787	CTCF_MA0139.1	13.12791	-	chr10	107747635	107747840	Het	gene	107762222	107912134	-	end	14485	Downstream	NA	ENSMUSG00000091455.3	Otogl	distal_enhancer	2.09689	1.63224	1	0	0.30744
chr10	107800157	107800176	CTCF_MA0139.1	8.30663	+	chr10	107800017	107800307	Het,cKO	gene	107762222	107912134	-	center	37016	PeakInsideFeature	NA	ENSMUSG00000091455.3	Otogl	any_internal	1.56241	1.46393	0	0	0.07735
chr10	107800189	107800208	CTCF_MA0139.1	7.17909	-	chr10	107800017	107800307	Het,cKO	gene	107762222	107912134	-	center	37016	PeakInsideFeature	NA	ENSMUSG00000091455.3	Otogl	any_internal	1.54372	1.1594	0	0	0.33235
chr10	107932661	107932680	CTCF_MA0139.1	11.49592	+	chr10	107932314	107932857	Het,cKO	gene	107762222	107912134	-	start	20451	Upstream	NA	ENSMUSG00000091455.3	Otogl	distal_enhancer	0.97762	1.27514	0	0	-0.29696
chr10	108300973	108300992	CTCF_MA0139.1	13.5357	+	chr10	108300835	108301187	Het	gene	108162399	108277575	+	end	23436	Downstream	NA	ENSMUSG00000019907.9	Ppp1r12a	distal_enhancer	1.99559	1.40751	1	0	0.42181
chr10	108333361	108333380	CTCF_MA0139.1	6.3783	+	chr10	108333233	108333462	Het,cKO	gene	108332188	108414391	+	start	1159	PeakInsideFeature	NA	ENSMUSG00000035873.7	Pawr	any_internal	1.23033	1.67499	0	0	-0.36295
chr10	108389992	108390011	CTCF_MA0139.1	8.75316	-	chr10	108389939	108390315	Het,cKO	gene	108332188	108414391	+	center	16838	PeakInsideFeature	NA	ENSMUSG00000035873.7	Pawr	any_internal	0.89854	0.69011	0	0	0.26964
chr10	108446292	108446311	CTCF_MA0139.1	14.17546	-	chr10	108446141	108447056	Het,cKO	gene	108428066	108428160	+	end	18438	Downstream	NA	ENSMUSG00000093762.1	Gm25591	distal_enhancer	1.75903	2.17585	0	1	-0.26314
chr10	108524876	108524895	CTCF_MA0139.1	9.13695	-	chr10	108524742	108525049	Het	gene	108497649	109010982	-	end	27246	PeakInsideFeature	NA	ENSMUSG00000035864.14	Syt1	any_internal	0.6992	0.85916	0	0	-0.20953
chr10	108537827	108537846	CTCF_MA0139.1	10.13453	-	chr10	108537646	108537907	Het,cKO	gene	108497649	109010982	-	end	40127	PeakInsideFeature	NA	ENSMUSG00000035864.14	Syt1	any_internal	1.3707	1.47032	0	0	-0.0824
chr10	108734165	108734184	CTCF_MA0139.1	9.73447	+	chr10	108734075	108734330	Het	gene	108497649	109010982	-	center	20113	PeakInsideFeature	NA	ENSMUSG00000035864.14	Syt1	any_internal	1.40107	1.10231	0	0	0.27435
chr10	109010588	109010607	CTCF_MA0139.1	6.38293	+	chr10	109010531	109011791	Het,cKO	gene	108497649	109010982	-	start	179	OverlapStart	NA	ENSMUSG00000035864.14	Syt1	any_promoter	1.37445	0.92102	0	0	0.44801
chr10	109010737	109010756	CTCF_MA0139.1	6.93466	-	chr10	109010531	109011791	Het,cKO	gene	108497649	109010982	-	start	179	OverlapStart	NA	ENSMUSG00000035864.14	Syt1	any_promoter	1.09543	1.10407	0	0	-0.00875
chr10	109010796	109010815	CTCF_MA0139.1	6.2934	-	chr10	109010531	109011791	Het,cKO	gene	108497649	109010982	-	start	179	OverlapStart	NA	ENSMUSG00000035864.14	Syt1	any_promoter	1.10611	1.33728	0	0	-0.21615
chr10	109665074	109665093	CTCF_MA0139.1	10.20911	-	chr10	109664763	109665427	Het	gene	109682659	110456204	-	end	17564	Downstream	NA	ENSMUSG00000020181.15	Nav3	distal_enhancer	2.65381	1.12189	1	0	1.04223
chr10	109684777	109684796	CTCF_MA0139.1	6.3844	+	chr10	109684455	109685108	Het,cKO	gene	109682659	110456204	-	end	2122	PeakInsideFeature	NA	ENSMUSG00000020181.15	Nav3	any_internal	2.20772	1.63375	1	0	0.3709
chr10	109684976	109684995	CTCF_MA0139.1	6.2113	+	chr10	109684455	109685108	Het,cKO	gene	109682659	110456204	-	end	2122	PeakInsideFeature	NA	ENSMUSG00000020181.15	Nav3	any_internal	0.79422	0.82092	0	0	-0.03404
chr10	109713211	109713230	CTCF_MA0139.1	11.64613	-	chr10	109713126	109713356	Het	gene	109682659	110456204	-	end	30582	PeakInsideFeature	NA	ENSMUSG00000020181.15	Nav3	any_internal	1.0622	1.65031	0	0	-0.51017
chr10	109861474	109861493	CTCF_MA0139.1	10.57432	-	chr10	109861359	109861559	Het	gene	109682659	110456204	-	end	178800	PeakInsideFeature	NA	ENSMUSG00000020181.15	Nav3	any_internal	1.27219	1.5623	0	0	-0.24091
chr10	109864909	109864928	CTCF_MA0139.1	6.63996	-	chr10	109864760	109865039	Het	gene	109682659	110456204	-	end	182240	PeakInsideFeature	NA	ENSMUSG00000020181.15	Nav3	any_internal	1.61137	1.09956	0	0	0.44307
chr10	109920925	109920944	CTCF_MA0139.1	13.09481	+	chr10	109920803	109921098	Het,cKO	gene	109682659	110456204	-	center	148481	PeakInsideFeature	NA	ENSMUSG00000020181.15	Nav3	any_internal	2.13043	2.5509	1	1	-0.22811
chr10	110085367	110085386	CTCF_MA0139.1	10.05584	-	chr10	110085197	110085440	Het	gene	109682659	110456204	-	center	15887	PeakInsideFeature	NA	ENSMUSG00000020181.15	Nav3	any_internal	1.13952	0.86657	0	0	0.29776
chr10	110445973	110445992	CTCF_MA0139.1	10.02266	+	chr10	110445909	110446252	Het,cKO	gene	109682659	110456204	-	start	10124	PeakInsideFeature	NA	ENSMUSG00000020181.15	Nav3	any_internal	0.75319	0.97404	0	0	-0.26903
chr10	110727984	110728003	CTCF_MA0139.1	10.61067	+	chr10	110727849	110728111	Het,cKO	gene	110745438	110787384	+	start	17458	Upstream	NA	ENSMUSG00000020185.16	E2f7	distal_enhancer	0.92117	1.16449	0	0	-0.25748
chr10	110733521	110733540	CTCF_MA0139.1	13.24272	-	chr10	110733374	110733670	Het	gene	110745438	110787384	+	start	11916	Upstream	NA	ENSMUSG00000020185.16	E2f7	distal_enhancer	3.31815	1.4378	1	0	1.04769
chr10	110745772	110745791	CTCF_MA0139.1	6.51391	-	chr10	110744913	110746026	Het,cKO	gene	110745438	110787384	+	start	31	OverlapStart	NA	ENSMUSG00000020185.16	E2f7	any_promoter	1.00245	0.93042	0	0	0.08054
chr10	110760774	110760793	CTCF_MA0139.1	9.83363	-	chr10	110760629	110760829	Het	gene	110745438	110787384	+	center	5682	PeakInsideFeature	NA	ENSMUSG00000020185.16	E2f7	any_internal	1.31316	1.11835	0	0	0.18276
chr10	110782835	110782854	CTCF_MA0139.1	8.1877	+	chr10	110782704	110783015	Het	gene	110745438	110787384	+	end	4525	PeakInsideFeature	NA	ENSMUSG00000020185.16	E2f7	any_internal	1.26269	1.52956	0	0	-0.22426
chr10	110976266	110976285	CTCF_MA0139.1	12.98581	-	chr10	110976078	110976397	Het	gene	110941781	111010066	-	center	314	PeakInsideFeature	NA	ENSMUSG00000035798.13	Zdhhc17	any_internal	1.40853	1.15996	0	0	0.22341
chr10	111072029	111072048	CTCF_MA0139.1	9.35989	+	chr10	111071704	111072165	Het	NA	NA	NA	NA	NA	NA	NA	NA	NA	NA	NA	0.48011	0.42524	0	0	0.10195
chr10	111100247	111100266	CTCF_MA0139.1	16.35902	-	chr10	111100135	111100335	Het	gene	111125850	111126738	+	start	25615	Upstream	NA	ENSMUSG00000091086.1	Rpl6l	distal_enhancer	1.24	1.01184	0	0	0.22747
chr10	111108952	111108971	CTCF_MA0139.1	13.13462	-	chr10	111108892	111109095	Het	gene	111125850	111126738	+	start	16857	Upstream	NA	ENSMUSG00000091086.1	Rpl6l	distal_enhancer	0.8712	0.79379	0	0	0.09659
chr10	111164681	111164700	CTCF_MA0139.1	7.09508	-	chr10	111164355	111165161	Het,cKO	gene	111164801	111297247	+	start	43	OverlapStart	NA	ENSMUSG00000020189.13	Osbpl8	any_promoter	2.63224	3.79685	1	1	-0.47916
chr10	111226675	111226694	CTCF_MA0139.1	13.15964	+	chr10	111226616	111226831	Het	gene	111164801	111297247	+	center	4301	PeakInsideFeature	NA	ENSMUSG00000020189.13	Osbpl8	any_internal	1.31522	0.93601	0	0	0.37954
chr10	111298863	111298882	CTCF_MA0139.1	7.90724	-	chr10	111298363	111299101	Het,cKO	gene	111298678	111301736	+	start	54	OverlapStart	NA	ENSMUSG00000035759.3	Bbs10	any_promoter	2.36148	2.07825	1	1	0.16079
chr10	111473232	111473251	CTCF_MA0139.1	8.53158	-	chr10	111472750	111473880	Het,cKO	gene	111473191	111498142	+	start	124	OverlapStart	NA	ENSMUSG00000058799.14	Nap1l1	any_promoter	2.05116	3.67171	1	1	-0.7504
chr10	111507614	111507633	CTCF_MA0139.1	10.91334	+	chr10	111507582	111508015	Het	gene	111506574	111507662	-	start	136	OverlapStart	NA	ENSMUSG00000100113.1	Gm28592	any_promoter	1.47855	1.02187	0	0	0.42147
chr10	111925675	111925694	CTCF_MA0139.1	9.93944	-	chr10	111925140	111925813	Het,cKO	gene	111972663	111988432	+	start	47187	Upstream	NA	ENSMUSG00000063334.16	Krr1	distal_enhancer	1.59896	1.40753	0	0	0.15127
chr10	111957920	111957939	CTCF_MA0139.1	12.56881	-	chr10	111957767	111958004	Het,cKO	gene	111972663	111988432	+	start	14778	Upstream	NA	ENSMUSG00000063334.16	Krr1	distal_enhancer	0.95872	1.61803	0	0	-0.59831
chr10	112060118	112060137	CTCF_MA0139.1	8.55361	+	chr10	112059805	112060309	Het	gene	112060188	112078510	+	start	131	OverlapStart	NA	ENSMUSG00000020213.6	Glipr1l1	any_promoter	2.7107	1.67598	1	0	0.60154
chr10	112105983	112106002	CTCF_MA0139.1	12.70368	-	chr10	112105739	112106144	Het,cKO	gene	112101239	112101548	-	start	4393	Upstream	NA	ENSMUSG00000089667.1	Gm15914	any_promoter	2.94618	3.16228	1	1	-0.09231
chr10	112138683	112138702	CTCF_MA0139.1	6.59401	+	chr10	112138620	112139150	Het,cKO	gene	112163620	112216555	+	start	24735	Upstream	NA	ENSMUSG00000035694.15	Caps2	distal_enhancer	2.3715	1.73861	1	0	0.38606
chr10	112160378	112160397	CTCF_MA0139.1	10.4444	-	chr10	112160149	112160561	Het,cKO	gene	112163620	112216555	+	start	3265	Upstream	NA	ENSMUSG00000035694.15	Caps2	any_promoter	4.55077	1.81733	1	0	1.18678
chr10	112270306	112270325	CTCF_MA0139.1	6.65355	+	chr10	112269927	112271477	Het	gene	112271122	112466304	+	start	420	OverlapStart	NA	ENSMUSG00000035681.6	Kcnc2	any_promoter	1.47765	0.86795	0	0	0.59594
chr10	112896914	112896933	CTCF_MA0139.1	6.41969	-	chr10	112896476	112897022	Het	gene	112925429	112929001	-	end	28680	Downstream	NA	ENSMUSG00000074748.3	Atxn7l3b	distal_enhancer	0.66755	0.65542	0	0	0.01776
chr10	113106310	113106329	CTCF_MA0139.1	11.58476	+	chr10	113106187	113106387	Het	NA	NA	NA	NA	NA	NA	NA	NA	NA	NA	NA	0.72839	0.58557	0	0	0.21039
chr10	113106364	113106383	CTCF_MA0139.1	6.58444	-	chr10	113106187	113106387	Het	NA	NA	NA	NA	NA	NA	NA	NA	NA	NA	NA	0.92371	0.49683	0	0	0.60405
chr10	114362813	114362832	CTCF_MA0139.1	8.57729	-	chr10	114362586	114363026	Het,cKO	gene	114350473	114350788	+	end	12018	Downstream	NA	ENSMUSG00000104335.1	Gm38281	distal_enhancer	1.60566	1.06127	0	0	0.47814
chr10	115097347	115097366	CTCF_MA0139.1	8.95687	-	chr10	115097186	115097502	Het,cKO	gene	115078640	115185022	-	end	18704	PeakInsideFeature	NA	ENSMUSG00000006764.8	Tph2	any_internal	2.50061	2.03106	1	1	0.26228
chr10	115147516	115147535	CTCF_MA0139.1	13.35934	-	chr10	115147365	115147673	Het	gene	115078640	115185022	-	center	15688	PeakInsideFeature	NA	ENSMUSG00000006764.8	Tph2	any_internal	0.80254	1.10328	0	0	-0.34134
chr10	115184912	115184931	CTCF_MA0139.1	6.67976	+	chr10	115184732	115185140	Het,cKO	gene	115078640	115185022	-	start	86	OverlapStart	NA	ENSMUSG00000006764.8	Tph2	any_promoter	1.43051	2.64631	0	1	-0.7595
chr10	115315568	115315587	CTCF_MA0139.1	6.55613	-	chr10	115315045	115316096	Het,cKO	gene	115289862	115315591	-	start	21	OverlapStart	NA	ENSMUSG00000020132.9	Rab21	any_promoter	2.5773	1.77486	1	0	0.46707
chr10	115323484	115323503	CTCF_MA0139.1	13.85053	+	chr10	115323419	115323619	Het	gene	115289862	115315591	-	start	7928	Upstream	NA	ENSMUSG00000020132.9	Rab21	any_promoter	1.00438	1.0976	0	0	-0.09784
chr10	115384959	115384978	CTCF_MA0139.1	6.29359	+	chr10	115384125	115385591	Het,cKO	gene	115384958	115432772	+	start	100	OverlapStart	NA	ENSMUSG00000034163.10	Zfc3h1	any_promoter	7.84439	6.7361	1	1	0.21036
chr10	115587522	115587541	CTCF_MA0139.1	9.86134	+	chr10	115586519	115587955	Het,cKO	gene	115450310	115587780	-	start	543	OverlapStart	NA	ENSMUSG00000020140.15	Lgr5	any_promoter	2.17684	1.86358	1	1	0.19307
chr10	115617655	115617674	CTCF_MA0139.1	13.02592	-	chr10	115617519	115617795	Het	gene	115450310	115587780	-	start	29877	Upstream	NA	ENSMUSG00000020140.15	Lgr5	distal_enhancer	2.18433	0.82651	1	0	1.12437
chr10	115817267	115817286	CTCF_MA0139.1	6.49681	+	chr10	115817132	115817403	cKO	gene	115817283	115849893	+	start	16	OverlapStart	NA	ENSMUSG00000034127.14	Tspan8	any_promoter	0.64414	0.80842	0	0	-0.22609
chr10	116017891	116017910	CTCF_MA0139.1	10.12271	+	chr10	116017553	116018810	Het,cKO	gene	116018212	116274932	+	start	31	OverlapStart	NA	ENSMUSG00000020151.16	Ptprr	any_promoter	1.65324	1.32939	0	0	0.25804
chr10	116197516	116197535	CTCF_MA0139.1	12.45302	-	chr10	116196808	116197588	Het	gene	116018212	116274932	+	center	50626	PeakInsideFeature	NA	ENSMUSG00000020151.16	Ptprr	any_internal	1.77058	0.81916	0	0	0.87356
chr10	116208206	116208225	CTCF_MA0139.1	10.05482	+	chr10	116208035	116209027	Het	gene	116018212	116274932	+	center	61959	PeakInsideFeature	NA	ENSMUSG00000020151.16	Ptprr	any_internal	1.39657	1.12962	0	0	0.24322
chr10	116301864	116301883	CTCF_MA0139.1	7.39358	-	chr10	116301014	116302013	Het	gene	116301373	116389538	+	start	140	OverlapStart	NA	ENSMUSG00000020154.9	Ptprb	any_promoter	0.60886	0.55821	0	0	0.08053
chr10	116319398	116319417	CTCF_MA0139.1	10.79806	-	chr10	116319326	116319537	Het,cKO	gene	116301373	116389538	+	start	18058	PeakInsideFeature	NA	ENSMUSG00000020154.9	Ptprb	any_internal	1.14702	1.55127	0	0	-0.35026
chr10	116330624	116330643	CTCF_MA0139.1	14.98453	+	chr10	116330555	116330832	Het	gene	116340582	116340719	+	start	9889	Upstream	NA	ENSMUSG00000065086.1	Gm26495	any_promoter	1.35625	1.50279	0	0	-0.12063
chr10	116474404	116474423	CTCF_MA0139.1	7.11526	+	chr10	116473311	116474550	Het,cKO	gene	116417860	116473878	-	start	52	OverlapStart	NA	ENSMUSG00000054934.10	Kcnmb4	any_promoter	1.16558	1.13688	0	0	0.02807
chr10	116848931	116848950	CTCF_MA0139.1	14.3025	-	chr10	116848770	116849307	Het,cKO	gene	116776544	116896879	-	center	12327	PeakInsideFeature	NA	ENSMUSG00000034057.7	Myrfl	any_internal	1.42058	1.8677	0	1	-0.32915
chr10	116849092	116849111	CTCF_MA0139.1	8.17027	+	chr10	116848770	116849307	Het,cKO	gene	116776544	116896879	-	center	12327	PeakInsideFeature	NA	ENSMUSG00000034057.7	Myrfl	any_internal	0.63172	0.75395	0	0	-0.17361
chr10	116950549	116950568	CTCF_MA0139.1	9.18873	-	chr10	116949736	116950867	Het,cKO	gene	116905783	116950380	-	start	79	OverlapStart	NA	ENSMUSG00000064181.5	Rab3ip	any_promoter	1.35304	1.24751	0	0	0.09376
chr10	117078490	117078509	CTCF_MA0139.1	7.34989	-	chr10	117078358	117078564	Het	gene	117070128	117148474	-	end	8333	PeakInsideFeature	NA	ENSMUSG00000020170.3	Frs2	any_internal	0.6796	0.38605	0	0	0.49912
chr10	117209788	117209807	CTCF_MA0139.1	12.845	-	chr10	117209660	117209860	Het	gene	117215141	117224507	-	end	5381	Downstream	NA	ENSMUSG00000020171.7	Yeats4	distal_enhancer	0.87061	0.79892	0	0	0.08927
chr10	117376924	117376943	CTCF_MA0139.1	10.03051	-	chr10	117376614	117377225	Het,cKO	gene	117344672	117380015	-	start	3096	PeakInsideFeature	NA	ENSMUSG00000055531.12	Cpsf6	any_internal	1.47877	1.32423	0	0	0.12929
chr10	117435577	117435596	CTCF_MA0139.1	9.22518	-	chr10	117435220	117435708	Het	gene	117429617	117430116	+	end	5348	Downstream	NA	ENSMUSG00000095826.1	Gm9002	distal_enhancer	2.14443	1.22734	1	0	0.67004
chr10	117710729	117710748	CTCF_MA0139.1	9.73521	-	chr10	117709960	117711009	Het,cKO	gene	117688887	117710758	-	start	274	OverlapStart	NA	ENSMUSG00000020184.14	Mdm2	any_promoter	2.41992	2.3384	1	1	0.04351
chr10	117710822	117710841	CTCF_MA0139.1	7.47541	+	chr10	117709960	117711009	Het,cKO	gene	117688887	117710758	-	start	274	OverlapStart	NA	ENSMUSG00000020184.14	Mdm2	any_promoter	1.28893	1.36241	0	0	-0.06427
chr10	117846219	117846238	CTCF_MA0139.1	7.65768	-	chr10	117845574	117846538	Het,cKO	gene	117814470	117845935	-	start	121	OverlapStart	NA	ENSMUSG00000052681.7	Rap1b	any_promoter	0.79245	0.92158	0	0	-0.15788
chr10	117947348	117947367	CTCF_MA0139.1	6.2159	-	chr10	117947001	117947765	Het,cKO	NA	NA	NA	NA	NA	NA	NA	NA	NA	NA	NA	1.42439	1.46239	0	0	-0.03102
chr10	118110278	118110297	CTCF_MA0139.1	11.90411	-	chr10	118110217	118110648	Het,cKO	gene	118141786	118168997	+	start	31354	Upstream	NA	ENSMUSG00000020212.13	Mdm1	distal_enhancer	0.57499	1.3063	0	0	-0.85867
chr10	118370642	118370661	CTCF_MA0139.1	14.39162	-	chr10	118370491	118370796	Het	gene	118352860	118354105	-	start	16538	Upstream	NA	ENSMUSG00000096435.1	Gm9049	distal_enhancer	1.99175	1.89983	1	1	0.05843
chr10	118507818	118507837	CTCF_MA0139.1	9.26807	-	chr10	118507747	118508040	cKO	NA	NA	NA	NA	NA	NA	NA	NA	NA	NA	NA	1.00437	1.49326	0	0	-0.45207
chr10	118961690	118961709	CTCF_MA0139.1	7.98812	+	chr10	118961629	118961831	Het	NA	NA	NA	NA	NA	NA	NA	NA	NA	NA	NA	0.6804	0.14617	0	0	1.09488
chr10	119453867	119453886	CTCF_MA0139.1	8.994	-	chr10	119453400	119455481	Het,cKO	gene	119454033	120087261	+	start	407	OverlapStart	NA	ENSMUSG00000034813.16	Grip1	any_promoter	1.33457	1.21463	0	0	0.10829
chr10	119747459	119747478	CTCF_MA0139.1	6.54358	+	chr10	119747235	119747491	Het	gene	119746062	119761699	-	end	1301	PeakInsideFeature	NA	ENSMUSG00000084764.1	Grip1os2	any_internal	0.19665	0.2093	0	0	-0.03463
chr10	119803694	119803713	CTCF_MA0139.1	9.31446	-	chr10	119803642	119803969	Het	gene	119454033	120087261	+	center	33158	PeakInsideFeature	NA	ENSMUSG00000034813.16	Grip1	any_internal	0.81853	0.86796	0	0	-0.0611
chr10	119803825	119803844	CTCF_MA0139.1	14.18246	+	chr10	119803642	119803969	Het	gene	119454033	120087261	+	center	33158	PeakInsideFeature	NA	ENSMUSG00000034813.16	Grip1	any_internal	1.40766	1.27928	0	0	0.11112
chr10	120202304	120202323	CTCF_MA0139.1	13.67648	-	chr10	120202084	120202375	Het	gene	120141647	120202130	-	start	99	OverlapStart	NA	ENSMUSG00000020227.10	Irak3	any_promoter	1.07904	0.99705	0	0	0.08686
chr10	120247602	120247621	CTCF_MA0139.1	7.51632	+	chr10	120247176	120247787	Het,cKO	gene	120227069	120232071	+	end	15410	Downstream	NA	ENSMUSG00000020224.14	Llph	distal_enhancer	1.10628	1.05208	0	0	0.05573
chr10	120397756	120397775	CTCF_MA0139.1	8.20336	-	chr10	120397458	120397796	Het	gene	120361274	120476469	-	center	21244	PeakInsideFeature	NA	ENSMUSG00000056758.14	Hmga2	any_internal	0.38069	0.36823	0	0	0.02573
chr10	120476353	120476372	CTCF_MA0139.1	6.36571	+	chr10	120476185	120477315	Het,cKO	gene	120361274	120476469	-	start	281	OverlapStart	NA	ENSMUSG00000056758.14	Hmga2	any_promoter	1.12413	1.63423	0	0	-0.43533
chr10	120476799	120476818	CTCF_MA0139.1	6.35655	+	chr10	120476185	120477315	Het,cKO	gene	120361274	120476469	-	start	281	OverlapStart	NA	ENSMUSG00000056758.14	Hmga2	any_promoter	1.3746	1.64531	0	0	-0.21333
chr10	120478442	120478461	CTCF_MA0139.1	8.93442	+	chr10	120478263	120478467	Het	gene	120361274	120476469	-	start	1896	Upstream	NA	ENSMUSG00000056758.14	Hmga2	any_promoter	0.65694	0.34095	0	0	0.56083
chr10	120552033	120552052	CTCF_MA0139.1	6.84646	+	chr10	120551995	120553486	Het,cKO	NA	NA	NA	NA	NA	NA	NA	NA	NA	NA	NA	0.82003	0.86737	0	0	-0.05849
chr10	120576349	120576368	CTCF_MA0139.1	6.71345	-	chr10	120576233	120576433	Het	gene	120605536	120605596	+	start	29203	Upstream	NA	ENSMUSG00000088924.1	Gm24298	distal_enhancer	0.70152	0.77138	0	0	-0.09506
chr10	120647154	120647173	CTCF_MA0139.1	6.39004	-	chr10	120646847	120647331	Het	gene	120663251	120667017	-	end	16162	Downstream	NA	ENSMUSG00000103213.1	Gm38289	distal_enhancer	0.92718	0.56332	0	0	0.4957
chr10	120697742	120697761	CTCF_MA0139.1	7.56775	-	chr10	120697600	120697886	Het	gene	120663251	120667017	-	start	30726	Upstream	NA	ENSMUSG00000103213.1	Gm38289	distal_enhancer	0.62873	2.10929	0	1	-1.35265
chr10	120702025	120702044	CTCF_MA0139.1	7.33062	-	chr10	120701900	120702107	Het	gene	120731814	120732855	+	start	29811	Upstream	NA	ENSMUSG00000103017.1	Gm37505	distal_enhancer	1.1762	0.8888	0	0	0.30678
chr10	120822446	120822465	CTCF_MA0139.1	9.47009	-	chr10	120821880	120822666	Het,cKO	gene	120781095	120899101	-	center	17825	PeakInsideFeature	NA	ENSMUSG00000051236.13	Msrb3	any_internal	0.59088	0.34634	0	0	0.44862
chr10	120858011	120858030	CTCF_MA0139.1	6.43843	+	chr10	120857772	120858083	Het	gene	120857628	120863326	+	start	299	PeakInsideFeature	NA	ENSMUSG00000087480.1	Gm15910	any_promoter	0.71631	0.48425	0	0	0.36409
chr10	120872758	120872777	CTCF_MA0139.1	14.98024	-	chr10	120872202	120872795	Het,cKO	gene	120781095	120899101	-	start	26603	PeakInsideFeature	NA	ENSMUSG00000051236.13	Msrb3	any_internal	0.55733	0.66967	0	0	-0.17306
chr10	120938562	120938581	CTCF_MA0139.1	6.50746	+	chr10	120938228	120938637	Het	gene	120923412	120979332	-	center	12940	PeakInsideFeature	NA	ENSMUSG00000048661.14	Lemd3	any_internal	0.97529	0.7501	0	0	0.27457
chr10	121033938	121033957	CTCF_MA0139.1	11.36691	-	chr10	121033159	121034274	Het,cKO	gene	121033959	121100650	+	start	243	OverlapStart	NA	ENSMUSG00000020218.11	Wif1	any_promoter	2.13474	2.30065	1	1	-0.0942
chr10	121305559	121305578	CTCF_MA0139.1	9.73358	+	chr10	121305494	121305782	Het	gene	121263823	121311189	-	start	5551	PeakInsideFeature	NA	ENSMUSG00000052302.5	Tbc1d30	any_internal	0.61583	0.48371	0	0	0.21853
chr10	121351439	121351458	CTCF_MA0139.1	8.52486	+	chr10	121351170	121351573	Het	gene	121365089	121397245	+	start	13718	Upstream	NA	ENSMUSG00000034707.6	Gns	distal_enhancer	0.56426	1.01994	0	0	-0.59735
chr10	121461711	121461730	CTCF_MA0139.1	7.84007	+	chr10	121461658	121461935	Het	gene	121410349	121476250	-	start	14454	PeakInsideFeature	NA	ENSMUSG00000025795.7	Rassf3	any_internal	0.49418	0.69935	0	0	-0.32277
chr10	121461780	121461799	CTCF_MA0139.1	8.0222	+	chr10	121461658	121461935	Het	gene	121410349	121476250	-	start	14454	PeakInsideFeature	NA	ENSMUSG00000025795.7	Rassf3	any_internal	0.70028	0.62936	0	0	0.1035
chr10	121476327	121476346	CTCF_MA0139.1	8.39866	-	chr10	121475728	121476911	Het,cKO	gene	121410349	121476250	-	start	69	OverlapStart	NA	ENSMUSG00000025795.7	Rassf3	any_promoter	1.72325	1.61338	0	0	0.07958
chr10	121516431	121516450	CTCF_MA0139.1	9.15067	-	chr10	121516098	121516576	Het,cKO	gene	121546454	121586794	-	end	30117	Downstream	NA	ENSMUSG00000020115.2	Tbk1	distal_enhancer	0.71773	0.92593	0	0	-0.26284
chr10	121533343	121533362	CTCF_MA0139.1	7.49982	+	chr10	121532950	121533508	Het,cKO	gene	121546454	121586794	-	end	13225	Downstream	NA	ENSMUSG00000020115.2	Tbk1	distal_enhancer	1.12141	0.74171	0	0	0.43962
chr10	121533451	121533470	CTCF_MA0139.1	12.00823	-	chr10	121532950	121533508	Het,cKO	gene	121546454	121586794	-	end	13225	Downstream	NA	ENSMUSG00000020115.2	Tbk1	distal_enhancer	0.55858	0.5965	0	0	-0.06068
chr10	121689759	121689778	CTCF_MA0139.1	7.63193	+	chr10	121689620	121689945	Het,cKO	gene	121641587	121692892	+	end	3110	PeakInsideFeature	NA	ENSMUSG00000047642.14	D930020B18Rik	any_internal	1.90054	1.66295	1	0	0.16294
chr10	121739708	121739727	CTCF_MA0139.1	6.74395	+	chr10	121739540	121740470	Het,cKO	gene	121739936	121752878	+	start	69	OverlapStart	NA	ENSMUSG00000053684.8	BC048403	any_promoter	1.61725	1.56858	0	0	0.03663
chr10	121771058	121771077	CTCF_MA0139.1	7.65376	+	chr10	121771013	121771213	Het	gene	121780967	121782337	+	start	9854	Upstream	NA	ENSMUSG00000100143.1	C030027H14Rik	any_promoter	0.79934	0.50399	0	0	0.44005
chr10	122047829	122047848	CTCF_MA0139.1	6.47975	-	chr10	122046810	122048059	Het,cKO	gene	121780990	122047315	-	start	119	OverlapStart	NA	ENSMUSG00000020121.15	Srgap1	any_promoter	1.72179	1.66408	0	0	0.04128
chr10	122047849	122047868	CTCF_MA0139.1	12.46779	-	chr10	122046810	122048059	Het,cKO	gene	121780990	122047315	-	start	119	OverlapStart	NA	ENSMUSG00000020121.15	Srgap1	any_promoter	1.72179	1.66408	0	0	0.04128
chr10	122054735	122054754	CTCF_MA0139.1	11.1238	-	chr10	122054601	122054870	Het,cKO	gene	121780990	122047315	-	start	7420	Upstream	NA	ENSMUSG00000020121.15	Srgap1	any_promoter	2.08232	1.71988	1	0	0.2355
chr10	122544534	122544553	CTCF_MA0139.1	10.16026	-	chr10	122544235	122544592	Het	NA	NA	NA	NA	NA	NA	NA	NA	NA	NA	NA	1.38342	1.7127	0	0	-0.2544
chr10	122553282	122553301	CTCF_MA0139.1	14.10881	+	chr10	122553148	122553618	Het,cKO	NA	NA	NA	NA	NA	NA	NA	NA	NA	NA	NA	1.97022	1.36846	1	0	0.43885
chr10	122578376	122578395	CTCF_MA0139.1	8.72451	+	chr10	122578326	122578691	Het	NA	NA	NA	NA	NA	NA	NA	NA	NA	NA	NA	0.9571	0.5691	0	0	0.52043
chr10	122792659	122792678	CTCF_MA0139.1	8.80705	+	chr10	122792107	122792841	Het,cKO	gene	122678761	122945795	+	center	19804	PeakInsideFeature	NA	ENSMUSG00000034613.12	Ppm1h	any_internal	0.48163	0.60862	0	0	-0.21114
chr10	122794492	122794511	CTCF_MA0139.1	9.29048	+	chr10	122794345	122794715	Het	gene	122678761	122945795	+	center	17748	PeakInsideFeature	NA	ENSMUSG00000034613.12	Ppm1h	any_internal	1.38563	1.00928	0	0	0.35867
chr10	122870070	122870089	CTCF_MA0139.1	8.33312	-	chr10	122869957	122870566	Het,cKO	gene	122678761	122945795	+	center	57983	PeakInsideFeature	NA	ENSMUSG00000034613.12	Ppm1h	any_internal	0.74459	0.64581	0	0	0.13992
chr10	122910865	122910884	CTCF_MA0139.1	6.70213	+	chr10	122910732	122911388	Het,cKO	gene	122678761	122945795	+	end	34735	PeakInsideFeature	NA	ENSMUSG00000034613.12	Ppm1h	any_internal	2.08486	2.46003	1	1	-0.20881
chr10	123091958	123091977	CTCF_MA0139.1	13.44041	-	chr10	123091573	123092096	Het	gene	122992060	123076505	-	start	15329	Upstream	NA	ENSMUSG00000034602.13	Mon2	distal_enhancer	1.32277	1.35089	0	0	-0.02443
chr10	123263942	123263961	CTCF_MA0139.1	9.65102	+	chr10	123263880	123264240	Het	gene	123264075	123741204	+	start	15	OverlapStart	NA	ENSMUSG00000044071.7	Fam19a2	any_promoter	2.19115	1.28825	1	0	0.64153
chr10	123342778	123342797	CTCF_MA0139.1	10.74854	+	chr10	123342632	123343116	Het,cKO	gene	123264075	123741204	+	start	78799	PeakInsideFeature	NA	ENSMUSG00000044071.7	Fam19a2	any_internal	1.34832	1.07643	0	0	0.25596
chr10	123875869	123875888	CTCF_MA0139.1	6.65018	+	chr10	123875503	123875947	Het	NA	NA	NA	NA	NA	NA	NA	NA	NA	NA	NA	0.76749	0.56643	0	0	0.29369
chr10	125265128	125265147	CTCF_MA0139.1	12.13398	+	chr10	125265000	125265330	Het	gene	125219269	125389465	-	center	39202	PeakInsideFeature	NA	ENSMUSG00000020102.15	Slc16a7	any_internal	1.06995	0.96978	0	0	0.10758
chr10	125725429	125725448	CTCF_MA0139.1	13.01333	+	chr10	125725374	125726112	Het,cKO	NA	NA	NA	NA	NA	NA	NA	NA	NA	NA	NA	1.43709	1.30508	0	0	0.1124
chr10	125725478	125725497	CTCF_MA0139.1	9.10048	+	chr10	125725374	125726112	Het,cKO	NA	NA	NA	NA	NA	NA	NA	NA	NA	NA	NA	1.51677	1.63537	0	0	-0.09007
chr10	125764592	125764611	CTCF_MA0139.1	12.73069	-	chr10	125764380	125764648	Het	NA	NA	NA	NA	NA	NA	NA	NA	NA	NA	NA	0.96058	1.16809	0	0	-0.21602
chr10	125937652	125937671	CTCF_MA0139.1	7.11185	-	chr10	125937646	125937864	Het	gene	125966218	126015359	+	start	28463	Upstream	NA	ENSMUSG00000020105.8	Lrig3	distal_enhancer	0.37334	0.4809	0	0	-0.20691
chr10	125995097	125995116	CTCF_MA0139.1	14.37005	-	chr10	125994951	125995151	Het	gene	125966218	126015359	+	center	4263	PeakInsideFeature	NA	ENSMUSG00000020105.8	Lrig3	any_internal	0.69444	0.57355	0	0	0.18227
chr10	126330775	126330794	CTCF_MA0139.1	9.62554	-	chr10	126330399	126330943	Het,cKO	NA	NA	NA	NA	NA	NA	NA	NA	NA	NA	NA	2.44728	2.64688	1	1	-0.10033
chr10	126869844	126869863	CTCF_MA0139.1	8.53946	-	chr10	126869757	126870140	Het	gene	126868429	126901371	-	end	1519	PeakInsideFeature	NA	ENSMUSG00000025436.11	Xrcc6bp1	any_internal	1.49599	1.35044	0	0	0.12024
chr10	126896083	126896102	CTCF_MA0139.1	10.07295	-	chr10	126895832	126896106	Het	gene	126868429	126901371	-	start	5402	PeakInsideFeature	NA	ENSMUSG00000025436.11	Xrcc6bp1	any_internal	0.77687	0.11667	0	0	1.32063
chr10	126919245	126919264	CTCF_MA0139.1	10.67588	+	chr10	126919135	126919448	Het,cKO	gene	126868429	126901371	-	start	17920	Upstream	NA	ENSMUSG00000025436.11	Xrcc6bp1	distal_enhancer	1.33358	1.27643	0	0	0.05062
chr10	126919293	126919312	CTCF_MA0139.1	11.23867	+	chr10	126919135	126919448	Het,cKO	gene	126868429	126901371	-	start	17920	Upstream	NA	ENSMUSG00000025436.11	Xrcc6bp1	distal_enhancer	1.13179	1.65476	0	0	-0.44276
chr10	126928744	126928763	CTCF_MA0139.1	9.99825	+	chr10	126928148	126928910	Het	gene	126868429	126901371	-	start	27158	Upstream	NA	ENSMUSG00000025436.11	Xrcc6bp1	distal_enhancer	1.37268	0.71081	0	0	0.71328
chr10	126990535	126990554	CTCF_MA0139.1	13.59727	-	chr10	126990159	126990675	Het,cKO	gene	126995529	126995613	+	start	5112	Upstream	NA	ENSMUSG00000065430.1	Mir26a-2	any_promoter	3.16588	2.45872	1	1	0.32667
chr10	127030893	127030912	CTCF_MA0139.1	14.21065	-	chr10	127030312	127030967	Het,cKO	gene	127011571	127030840	-	start	201	OverlapStart	NA	ENSMUSG00000040521.11	Tsfm	any_promoter	1.40512	1.00537	0	0	0.37926
chr10	127058366	127058385	CTCF_MA0139.1	10.00862	-	chr10	127058218	127058508	Het,cKO	gene	127063533	127067920	+	start	5170	Upstream	NA	ENSMUSG00000006728.12	Cdk4	any_promoter	1.55303	1.40422	0	0	0.11916
chr10	127091674	127091693	CTCF_MA0139.1	8.38845	+	chr10	127091254	127091793	Het	gene	127078906	127093169	+	end	1646	PeakInsideFeature	NA	ENSMUSG00000025422.8	Agap2	any_internal	0.7224	0.69893	0	0	0.03272
chr10	127165099	127165118	CTCF_MA0139.1	7.75138	+	chr10	127164837	127165334	Het,cKO	gene	127165155	127172340	+	start	70	OverlapStart	NA	ENSMUSG00000006731.9	B4galnt1	any_promoter	2.32678	1.76384	1	0	0.34439
chr10	127170903	127170922	CTCF_MA0139.1	7.65056	-	chr10	127170793	127171318	Het	gene	127165155	127172340	+	end	1285	PeakInsideFeature	NA	ENSMUSG00000006731.9	B4galnt1	any_internal	1.0265	1.25229	0	0	-0.22302
chr10	127170950	127170969	CTCF_MA0139.1	8.74428	-	chr10	127170793	127171318	Het	gene	127165155	127172340	+	end	1285	PeakInsideFeature	NA	ENSMUSG00000006731.9	B4galnt1	any_internal	1.28508	1.94227	0	1	-0.49405
chr10	127171164	127171183	CTCF_MA0139.1	12.03221	-	chr10	127170793	127171318	Het	gene	127165155	127172340	+	end	1285	PeakInsideFeature	NA	ENSMUSG00000006731.9	B4galnt1	any_internal	1.8231	1.25916	0	0	0.43955
chr10	127171298	127171317	CTCF_MA0139.1	7.8768	-	chr10	127170793	127171318	Het	gene	127165155	127172340	+	end	1285	PeakInsideFeature	NA	ENSMUSG00000006731.9	B4galnt1	any_internal	0.79258	0.5412	0	0	0.36793
chr10	127177849	127177868	CTCF_MA0139.1	12.43576	+	chr10	127177687	127178194	Het,cKO	gene	127172425	127180645	-	center	1405	PeakInsideFeature	NA	ENSMUSG00000040441.8	Slc26a10	any_internal	1.23318	0.84528	0	0	0.41328
chr10	127211199	127211218	CTCF_MA0139.1	6.94316	+	chr10	127211090	127211883	Het,cKO	gene	127197066	127211622	-	start	136	OverlapStart	NA	ENSMUSG00000025417.7	Pip4k2c	any_promoter	0.72956	0.80929	0	0	-0.10523
chr10	127266335	127266354	CTCF_MA0139.1	7.27263	-	chr10	127266100	127266581	Het,cKO	gene	127266261	127281959	+	start	79	OverlapStart	NA	ENSMUSG00000025410.9	Dctn2	any_promoter	4.02837	5.04597	1	1	-0.3031
chr10	127312486	127312505	CTCF_MA0139.1	10.18829	-	chr10	127311357	127312640	Het,cKO	gene	127296220	127311786	-	start	212	OverlapStart	NA	ENSMUSG00000040354.14	Mars	any_promoter	1.85028	1.36823	1	0	0.36159
chr10	127339015	127339034	CTCF_MA0139.1	11.0665	+	chr10	127338960	127339472	Het,cKO	gene	127329888	127341589	-	start	2373	PeakInsideFeature	NA	ENSMUSG00000025407.6	Gli1	any_internal	1.92896	1.76764	1	0	0.10718
chr10	127350776	127350795	CTCF_MA0139.1	9.37294	+	chr10	127350599	127350942	Het,cKO	gene	127329888	127341589	-	start	9181	Upstream	NA	ENSMUSG00000025407.6	Gli1	any_promoter	2.00072	1.42126	1	0	0.41359
chr10	127509128	127509147	CTCF_MA0139.1	14.84306	+	chr10	127509074	127509543	Het,cKO	gene	127514938	127517152	+	start	5630	Upstream	NA	ENSMUSG00000040280.9	Ndufa4l2	any_promoter	1.67914	1.58363	0	0	0.07048
chr10	127512965	127512984	CTCF_MA0139.1	8.82656	+	chr10	127512898	127513155	Het	gene	127514938	127517152	+	start	1912	Upstream	NA	ENSMUSG00000040280.9	Ndufa4l2	any_promoter	1.89883	1.64753	1	0	0.17307
chr10	127513014	127513033	CTCF_MA0139.1	12.78476	+	chr10	127512898	127513155	Het	gene	127514938	127517152	+	start	1912	Upstream	NA	ENSMUSG00000040280.9	Ndufa4l2	any_promoter	2.15627	1.56639	1	0	0.39179
chr10	127538078	127538097	CTCF_MA0139.1	10.59542	-	chr10	127537927	127538143	Het	gene	127525472	127534559	-	start	3476	Upstream	NA	ENSMUSG00000040258.6	Nxph4	any_promoter	0.73328	0.95647	0	0	-0.27629
chr10	127569638	127569657	CTCF_MA0139.1	12.6386	+	chr10	127569578	127569778	Het	gene	127538160	127621148	-	center	9976	PeakInsideFeature	NA	ENSMUSG00000040249.15	Lrp1	any_internal	1.22608	0.65757	0	0	0.65911
chr10	127576488	127576507	CTCF_MA0139.1	12.17183	+	chr10	127576414	127576902	Het	gene	127538160	127621148	-	center	2996	PeakInsideFeature	NA	ENSMUSG00000040249.15	Lrp1	any_internal	0.75459	0.66777	0	0	0.12105
chr10	127622245	127622264	CTCF_MA0139.1	11.55756	-	chr10	127621302	127622437	Het,cKO	gene	127538160	127621148	-	start	721	Upstream	NA	ENSMUSG00000040249.15	Lrp1	any_promoter	0.98623	1.22415	0	0	-0.2407
chr10	127641931	127641950	CTCF_MA0139.1	11.66408	+	chr10	127641873	127642073	Het	gene	127642985	127660957	+	start	1012	Upstream	NA	ENSMUSG00000002147.18	Stat6	any_promoter	1.26075	1.28847	0	0	-0.02502
chr10	127739427	127739446	CTCF_MA0139.1	6.69027	+	chr10	127739098	127740004	Het,cKO	gene	127739537	127747335	+	start	14	OverlapStart	NA	ENSMUSG00000044617.7	Zbtb39	any_promoter	1.80747	1.78129	0	0	0.01783
chr10	127945529	127945548	CTCF_MA0139.1	6.82189	+	chr10	127945395	127945678	Het	gene	127948218	127948560	-	end	2682	Downstream	NA	ENSMUSG00000090036.1	Gm15900	distal_enhancer	1.42532	0.96549	0	0	0.43996
chr10	128008443	128008462	CTCF_MA0139.1	11.8762	-	chr10	128008314	128008598	Het	gene	128015167	128030037	+	start	6711	Upstream	NA	ENSMUSG00000025395.14	Prim1	any_promoter	1.01815	0.59918	0	0	0.5398
chr10	128090826	128090845	CTCF_MA0139.1	8.39562	-	chr10	128090761	128091291	Het,cKO	gene	128092782	128129303	+	start	1756	Upstream	NA	ENSMUSG00000040054.15	Baz2a	any_promoter	1.1171	0.74465	0	0	0.43134
chr10	128091150	128091169	CTCF_MA0139.1	9.76314	+	chr10	128090761	128091291	Het,cKO	gene	128092782	128129303	+	start	1756	Upstream	NA	ENSMUSG00000040054.15	Baz2a	any_promoter	1.22459	2.14195	0	1	-0.67114
chr10	128092639	128092658	CTCF_MA0139.1	8.09728	+	chr10	128092613	128093479	Het	gene	128092782	128129303	+	start	264	OverlapStart	NA	ENSMUSG00000040054.15	Baz2a	any_promoter	1.04133	1.20033	0	0	-0.15891
chr10	128186166	128186185	CTCF_MA0139.1	12.10339	-	chr10	128186039	128186239	Het	gene	128129469	128180297	-	start	5842	Upstream	NA	ENSMUSG00000040043.15	Rbms2	any_promoter	0.95622	0.83695	0	0	0.14107
chr10	128211784	128211803	CTCF_MA0139.1	8.71329	-	chr10	128211275	128212151	Het	gene	128209907	128211794	-	start	81	OverlapStart	NA	ENSMUSG00000051346.8	Spryd4	any_promoter	1.44868	1.80279	0	0	-0.26273
chr10	128211816	128211835	CTCF_MA0139.1	6.6799	+	chr10	128211275	128212151	Het	gene	128209907	128211794	-	start	81	OverlapStart	NA	ENSMUSG00000051346.8	Spryd4	any_promoter	1.22387	1.24139	0	0	-0.01624
chr10	128212958	128212977	CTCF_MA0139.1	7.09028	+	chr10	128212860	128213295	Het	gene	128209907	128211794	-	start	1283	Upstream	NA	ENSMUSG00000051346.8	Spryd4	any_promoter	1.52695	1.58098	0	0	-0.04151
chr10	128232852	128232871	CTCF_MA0139.1	9.29985	-	chr10	128231900	128232942	Het,cKO	gene	128232064	128252941	+	start	357	OverlapStart	NA	ENSMUSG00000039994.15	Timeless	any_promoter	1.1976	1.03647	0	0	0.16147
chr10	128377045	128377064	CTCF_MA0139.1	8.7457	+	chr10	128376411	128377157	Het,cKO	gene	128377114	128408704	+	start	330	OverlapStart	NA	ENSMUSG00000014498.9	Ankrd52	any_promoter	2.14095	1.69929	1	0	0.28484
chr10	128409769	128409788	CTCF_MA0139.1	8.32725	+	chr10	128409638	128410091	Het,cKO	gene	128411615	128441438	+	start	1751	Upstream	NA	ENSMUSG00000025373.13	Rnf41	any_promoter	2.94355	4.32505	1	1	-0.50871
chr10	128410018	128410037	CTCF_MA0139.1	13.26506	+	chr10	128409638	128410091	Het,cKO	gene	128411615	128441438	+	start	1751	Upstream	NA	ENSMUSG00000025373.13	Rnf41	any_promoter	4.61801	3.0389	1	1	0.55537
chr10	128459180	128459199	CTCF_MA0139.1	11.10528	+	chr10	128458279	128459374	Het,cKO	gene	128458679	128458768	+	start	147	FeatureInsidePeak	NA	ENSMUSG00000098957.1	Mir8105	any_promoter	1.3079	1.5053	0	0	-0.16473
chr10	128494185	128494204	CTCF_MA0139.1	13.78195	-	chr10	128493576	128494342	Het,cKO	gene	128490859	128493875	-	start	84	OverlapStart	NA	ENSMUSG00000090841.1	Myl6	any_promoter	2.05628	1.19994	1	0	0.64328
chr10	128498790	128498809	CTCF_MA0139.1	7.01239	-	chr10	128498595	128499036	Het,cKO	gene	128494156	128498685	-	start	130	OverlapStart	NA	ENSMUSG00000039824.3	Myl6b	any_promoter	2.00832	2.41664	1	1	-0.23274
chr10	128525795	128525814	CTCF_MA0139.1	9.39554	-	chr10	128525189	128526518	Het,cKO	gene	128510247	128525859	-	start	6	OverlapStart	NA	ENSMUSG00000025366.7	Esyt1	any_promoter	0.89138	1.09643	0	0	-0.2249
chr10	128536446	128536465	CTCF_MA0139.1	13.72766	-	chr10	128536105	128536608	Het	gene	128522262	128545359	+	center	2546	PeakInsideFeature	NA	ENSMUSG00000100548.1	Gm29585	any_internal	1.44723	1.17695	0	0	0.23886
chr10	128547715	128547734	CTCF_MA0139.1	7.14557	-	chr10	128547303	128548053	Het,cKO	gene	128541962	128547774	-	start	96	OverlapStart	NA	ENSMUSG00000039810.11	Zc3h10	any_promoter	2.06846	1.36281	1	0	0.50417
chr10	128590564	128590583	CTCF_MA0139.1	13.01754	-	chr10	128589699	128590710	Het,cKO	gene	128567522	128589652	-	start	552	Upstream	NA	ENSMUSG00000018166.8	Erbb3	any_promoter	0.93512	1.82976	0	0	-0.77438
chr10	128612815	128612834	CTCF_MA0139.1	6.81886	-	chr10	128612707	128612983	Het	gene	128624529	128626506	-	end	11684	Downstream	NA	ENSMUSG00000025362.5	Rps26	distal_enhancer	1.33446	1.2794	0	0	0.04871
chr10	128674814	128674833	CTCF_MA0139.1	10.27052	-	chr10	128673615	128674859	Het,cKO	gene	128669886	128673918	-	start	319	OverlapStart	NA	ENSMUSG00000049858.7	Suox	any_promoter	0.77532	0.49024	0	0	0.43303
chr10	128704800	128704819	CTCF_MA0139.1	6.21843	-	chr10	128704305	128705553	Het,cKO	gene	128697938	128705051	-	start	122	OverlapStart	NA	ENSMUSG00000025358.15	Cdk2	any_promoter	1.00797	0.9126	0	0	0.10717
chr10	128731063	128731082	CTCF_MA0139.1	14.06072	+	chr10	128730942	128731206	Het	gene	128720140	128744056	-	center	1024	PeakInsideFeature	NA	ENSMUSG00000025357.7	Dgka	any_internal	1.64967	1.88618	0	1	-0.16327
chr10	128909744	128909763	CTCF_MA0139.1	6.94109	-	chr10	128909522	128910685	Het,cKO	gene	128908918	128912816	+	center	764	PeakInsideFeature	NA	ENSMUSG00000025351.13	Cd63	any_internal	1.54737	1.64969	0	0	-0.0768
chr10	128913383	128913402	CTCF_MA0139.1	14.83892	-	chr10	128913260	128913563	Het,cKO	gene	128913592	128922888	-	end	181	Downstream	NA	ENSMUSG00000025350.15	Rdh5	distal_enhancer	2.53428	1.09672	1	0	1.00846
chr10	128923563	128923582	CTCF_MA0139.1	7.96972	-	chr10	128922953	128923854	Het,cKO	gene	128913592	128922888	-	start	515	Upstream	NA	ENSMUSG00000025350.15	Rdh5	any_promoter	1.54014	1.09106	0	0	0.39762
chr10	128977668	128977687	CTCF_MA0139.1	9.59541	-	chr10	128977555	128977932	Het,cKO	gene	128971196	128978115	+	end	372	PeakInsideFeature	NA	ENSMUSG00000097691.1	9030616G12Rik	any_internal	2.55312	2.19684	1	1	0.19071
chr10	128977692	128977711	CTCF_MA0139.1	12.35272	-	chr10	128977555	128977932	Het,cKO	gene	128971196	128978115	+	end	372	PeakInsideFeature	NA	ENSMUSG00000097691.1	9030616G12Rik	any_internal	2.55312	2.19684	1	1	0.19071
chr10	128990281	128990300	CTCF_MA0139.1	12.80521	-	chr10	128990214	128990432	Het	gene	128989848	128990900	+	start	475	PeakInsideFeature	NA	ENSMUSG00000069430.2	Olfr9	any_promoter	1.43058	1.30432	0	0	0.10773
chr10	129011654	129011673	CTCF_MA0139.1	12.80521	-	chr10	129011473	129011816	Het,cKO	gene	129011221	129012265	+	start	423	PeakInsideFeature	NA	ENSMUSG00000063374.3	Olfr763	any_promoter	1.33015	1.0511	0	0	0.26653
chr10	129026188	129026207	CTCF_MA0139.1	11.27894	+	chr10	129026132	129026551	Het,cKO	gene	129033859	129034789	-	end	7518	Downstream	NA	ENSMUSG00000107648.1	Olfr764-ps1	distal_enhancer	1.70828	1.43577	0	0	0.2077
chr10	129549540	129549559	CTCF_MA0139.1	9.59251	+	chr10	129549411	129549751	Het,cKO	gene	129547659	129548554	+	end	1027	Downstream	NA	ENSMUSG00000107615.1	Olfr793-ps1	distal_enhancer	1.82612	1.32292	0	0	0.38462
chr10	129573816	129573835	CTCF_MA0139.1	6.5413	+	chr10	129573203	129573893	Het	gene	129578679	129579442	+	start	5131	Upstream	NA	ENSMUSG00000107555.1	Olfr795-ps1	any_promoter	0.98519	0.68333	0	0	0.3781
chr10	129621907	129621926	CTCF_MA0139.1	10.21316	-	chr10	129621683	129622052	Het	gene	129622197	129622612	-	start	745	Downstream	NA	ENSMUSG00000107400.1	Olfr797-ps1	any_promoter	1.25659	1.16982	0	0	0.08145
chr10	129973177	129973196	CTCF_MA0139.1	10.23537	+	chr10	129973060	129973498	Het,cKO	gene	129965735	129966698	-	start	6581	Upstream	NA	ENSMUSG00000094295.1	Olfr819	any_promoter	1.23599	1.3132	0	0	-0.06969
chr10	129982052	129982071	CTCF_MA0139.1	10.23537	+	chr10	129981909	129982373	Het	gene	129974604	129975567	-	start	6574	Upstream	NA	ENSMUSG00000095608.1	Olfr247	any_promoter	1.89601	1.27789	1	0	0.47076
chr10	130093035	130093054	CTCF_MA0139.1	14.53796	-	chr10	130092891	130093174	Het	gene	130093092	130093844	-	start	812	OverlapEnd	NA	ENSMUSG00000108253.1	Olfr1542-ps1	any_promoter	2.14778	0.52753	1	0	1.53728
chr10	130228415	130228434	CTCF_MA0139.1	13.32256	+	chr10	130228279	130228613	Het,cKO	gene	130210091	130211149	-	start	17297	Upstream	NA	ENSMUSG00000045559.5	Olfr827	distal_enhancer	3.23675	2.08806	1	1	0.56189
chr10	130313700	130313719	CTCF_MA0139.1	11.50476	+	chr10	130313571	130313848	Het	gene	130322851	130362642	+	start	9142	Upstream	NA	ENSMUSG00000034833.9	Tespa1	any_promoter	1.62989	1.04275	0	0	0.51556
chr10	130363969	130363988	CTCF_MA0139.1	10.46019	+	chr10	130363856	130364084	Het	gene	130322851	130362642	+	end	1328	Downstream	NA	ENSMUSG00000034833.9	Tespa1	distal_enhancer	1.36075	1.16955	0	0	0.17378
chr11	3203209	3203228	CTCF_MA0139.1	6.97262	-	chr11	3202856	3203263	Het	gene	3202391	3244588	+	start	668	PeakInsideFeature	NA	ENSMUSG00000020454.17	Eif4enif1	any_promoter	0.77242	1.26035	0	0	-0.53104
chr11	3347264	3347283	CTCF_MA0139.1	14.19186	+	chr11	3347142	3347587	Het	gene	3344255	3409189	-	end	3109	PeakInsideFeature	NA	ENSMUSG00000020451.17	Limk2	any_internal	1.9289	1.41783	1	0	0.37116
chr11	3374499	3374518	CTCF_MA0139.1	6.64745	-	chr11	3374245	3375031	Het,cKO	gene	3344255	3409189	-	center	2084	PeakInsideFeature	NA	ENSMUSG00000020451.17	Limk2	any_internal	1.09113	1.16077	0	0	-0.0693
chr11	3374619	3374638	CTCF_MA0139.1	7.42813	+	chr11	3374245	3375031	Het,cKO	gene	3344255	3409189	-	center	2084	PeakInsideFeature	NA	ENSMUSG00000020451.17	Limk2	any_internal	1.18099	1.13807	0	0	0.04174
chr11	3387245	3387264	CTCF_MA0139.1	13.68882	+	chr11	3387029	3387394	Het,cKO	gene	3344255	3409189	-	center	10489	PeakInsideFeature	NA	ENSMUSG00000020451.17	Limk2	any_internal	1.36841	0.84196	0	0	0.53751
chr11	3409317	3409336	CTCF_MA0139.1	9.36007	-	chr11	3408937	3409662	Het,cKO	gene	3344255	3409189	-	start	110	OverlapStart	NA	ENSMUSG00000020451.17	Limk2	any_promoter	2.66093	1.54262	1	0	0.67723
chr11	3472675	3472694	CTCF_MA0139.1	12.80467	+	chr11	3472544	3472815	Het	gene	3470901	3471377	-	start	1302	Upstream	NA	ENSMUSG00000081059.3	Gm11945	any_promoter	1.41771	0.56477	0	0	0.97052
chr11	3514619	3514638	CTCF_MA0139.1	9.00171	-	chr11	3514505	3515024	Het	gene	3514683	3517351	+	start	81	OverlapStart	NA	ENSMUSG00000075702.9	Selm	any_promoter	0.97152	1.3637	0	0	-0.38149
chr11	3535471	3535490	CTCF_MA0139.1	6.32044	+	chr11	3535345	3535978	Het,cKO	gene	3530156	3536856	+	end	1195	PeakInsideFeature	NA	ENSMUSG00000087291.1	Gm11946	any_internal	2.38569	2.65466	1	1	-0.13653
chr11	3834508	3834527	CTCF_MA0139.1	10.17239	-	chr11	3834451	3834651	Het	gene	3703730	3863903	-	start	29352	PeakInsideFeature	NA	ENSMUSG00000020435.17	Osbp2	any_internal	1.18254	0.89331	0	0	0.30751
chr11	3880036	3880055	CTCF_MA0139.1	15.83004	-	chr11	3879894	3880108	Het	gene	3886087	3895098	-	end	6086	Downstream	NA	ENSMUSG00000020434.4	4921536K21Rik	distal_enhancer	1.34348	0.97147	0	0	0.36416
chr11	3914718	3914737	CTCF_MA0139.1	15.1481	-	chr11	3914575	3914775	Het	gene	3907020	3914664	-	start	11	OverlapStart	NA	ENSMUSG00000048807.2	Slc35e4	any_promoter	1.1874	0.89413	0	0	0.31119
chr11	3963928	3963947	CTCF_MA0139.1	6.25051	-	chr11	3963566	3964152	Het,cKO	gene	3963974	3980004	+	start	115	OverlapStart	NA	ENSMUSG00000020430.12	Pes1	any_promoter	0.72802	0.84553	0	0	-0.15275
chr11	4001777	4001796	CTCF_MA0139.1	11.45276	+	chr11	4001661	4001921	Het	gene	4002456	4002805	+	start	665	Upstream	NA	ENSMUSG00000084170.1	Gm11954	any_promoter	0.84237	1.45038	0	0	-0.60524
chr11	4135085	4135104	CTCF_MA0139.1	11.34108	+	chr11	4134953	4135639	Het,cKO	gene	4135201	4141172	+	start	95	OverlapStart	NA	ENSMUSG00000003581.14	Rnf215	any_promoter	1.72179	1.32322	0	0	0.3126
chr11	4135548	4135567	CTCF_MA0139.1	6.77398	-	chr11	4134953	4135639	Het,cKO	gene	4135201	4141172	+	start	95	OverlapStart	NA	ENSMUSG00000003581.14	Rnf215	any_promoter	0.88562	0.47169	0	0	0.6042
chr11	4258740	4258759	CTCF_MA0139.1	11.35488	-	chr11	4258661	4259118	Het	gene	4257556	4272514	+	start	1333	PeakInsideFeature	NA	ENSMUSG00000034394.14	Lif	any_internal	0.9847	0.30232	0	0	1.06301
chr11	4258971	4258990	CTCF_MA0139.1	12.22281	+	chr11	4258661	4259118	Het	gene	4257556	4272514	+	start	1333	PeakInsideFeature	NA	ENSMUSG00000034394.14	Lif	any_internal	1.85082	0.91067	1	0	0.81671
chr11	4637620	4637639	CTCF_MA0139.1	8.83258	+	chr11	4637266	4638107	Het,cKO	gene	4637746	4685699	+	start	60	OverlapStart	NA	ENSMUSG00000020412.16	Ascc2	any_promoter	1.8195	1.297	0	0	0.40306
chr11	4849581	4849600	CTCF_MA0139.1	8.96488	-	chr11	4849315	4849895	Het,cKO	gene	4765844	4849536	-	start	69	OverlapStart	NA	ENSMUSG00000009073.16	Nf2	any_promoter	2.37405	2.2039	1	1	0.09397
chr11	4947012	4947031	CTCF_MA0139.1	9.65165	+	chr11	4946992	4947467	Het	gene	4938753	4948064	-	start	835	PeakInsideFeature	NA	ENSMUSG00000020396.8	Nefh	any_promoter	0.60932	0.77338	0	0	-0.23359
chr11	4947226	4947245	CTCF_MA0139.1	10.30617	-	chr11	4946992	4947467	Het	gene	4938753	4948064	-	start	835	PeakInsideFeature	NA	ENSMUSG00000020396.8	Nefh	any_promoter	0.77585	0.81968	0	0	-0.05637
chr11	5065347	5065366	CTCF_MA0139.1	6.76148	+	chr11	5065022	5065768	Het	gene	5054131	5065327	-	start	68	OverlapStart	NA	ENSMUSG00000034201.13	Gas2l1	any_promoter	1.53579	1.27684	0	0	0.21629
chr11	5065735	5065754	CTCF_MA0139.1	8.66025	-	chr11	5065022	5065768	Het	gene	5054131	5065327	-	start	68	OverlapStart	NA	ENSMUSG00000034201.13	Gas2l1	any_promoter	1.10529	0.84455	0	0	0.29055
chr11	5115074	5115093	CTCF_MA0139.1	9.84387	+	chr11	5114999	5115285	Het	gene	5106264	5152257	-	end	8878	PeakInsideFeature	NA	ENSMUSG00000034164.17	Emid1	any_internal	0.76127	1.73095	0	0	-0.92097
chr11	5115135	5115154	CTCF_MA0139.1	12.76953	+	chr11	5114999	5115285	Het	gene	5106264	5152257	-	end	8878	PeakInsideFeature	NA	ENSMUSG00000034164.17	Emid1	any_internal	1.27207	1.36854	0	0	-0.08466
chr11	5691945	5691964	CTCF_MA0139.1	6.82263	-	chr11	5691877	5692077	Het	gene	5569683	5689337	+	end	2640	Downstream	NA	ENSMUSG00000020481.15	Ankrd36	distal_enhancer	0.72325	0.85359	0	0	-0.16921
chr11	5707577	5707596	CTCF_MA0139.1	8.55295	+	chr11	5707074	5708033	Het,cKO	gene	5703982	5715680	-	center	2278	PeakInsideFeature	NA	ENSMUSG00000020477.10	Mrps24	any_internal	0.90746	0.51823	0	0	0.54802
chr11	5708002	5708021	CTCF_MA0139.1	7.10927	-	chr11	5707074	5708033	Het,cKO	gene	5703982	5715680	-	center	2278	PeakInsideFeature	NA	ENSMUSG00000020477.10	Mrps24	any_internal	0.47929	0.41283	0	0	0.12457
chr11	5788804	5788823	CTCF_MA0139.1	12.83317	-	chr11	5788089	5788961	Het,cKO	gene	5788487	5800962	+	start	38	OverlapStart	NA	ENSMUSG00000020476.14	Dbnl	any_promoter	1.40295	1.18993	0	0	0.18991
chr11	5892752	5892771	CTCF_MA0139.1	6.55571	+	chr11	5892551	5892799	Het	gene	5896636	5898782	-	end	3961	Downstream	NA	ENSMUSG00000020469.8	Myl7	distal_enhancer	0.6066	0.61653	0	0	-0.01531
chr11	5892938	5892957	CTCF_MA0139.1	6.8431	-	chr11	5892934	5893226	Het	gene	5896636	5898782	-	end	3556	Downstream	NA	ENSMUSG00000020469.8	Myl7	distal_enhancer	0.74757	0.8321	0	0	-0.10953
chr11	5991102	5991121	CTCF_MA0139.1	11.86544	+	chr11	5990991	5991249	Het	gene	5969643	6066362	-	end	21477	PeakInsideFeature	NA	ENSMUSG00000057897.14	Camk2b	any_internal	1.18458	0.85514	0	0	0.35542
chr11	5996134	5996153	CTCF_MA0139.1	13.3951	+	chr11	5996060	5996278	Het	gene	5969643	6066362	-	center	21833	PeakInsideFeature	NA	ENSMUSG00000057897.14	Camk2b	any_internal	1.15899	1.04511	0	0	0.11526
chr11	6187988	6188007	CTCF_MA0139.1	9.60006	-	chr11	6187950	6188203	cKO	gene	6182678	6183034	-	start	5042	Upstream	NA	ENSMUSG00000083209.1	Gm11969	any_promoter	0.98585	1.33639	0	0	-0.34209
chr11	6199773	6199792	CTCF_MA0139.1	6.25791	+	chr11	6199746	6200555	Het,cKO	gene	6200028	6201643	+	start	122	OverlapStart	NA	ENSMUSG00000096923.1	A730071L15Rik	any_promoter	0.48274	0.33776	0	0	0.28575
chr11	6261859	6261878	CTCF_MA0139.1	12.3726	-	chr11	6261741	6262011	Het	gene	6258918	6267772	-	center	1469	PeakInsideFeature	NA	ENSMUSG00000004393.10	Ddx56	any_internal	1.41562	0.76094	0	0	0.68109
chr11	6274994	6275013	CTCF_MA0139.1	7.07412	-	chr11	6274700	6275188	Het,cKO	gene	6270368	6274870	-	start	74	OverlapStart	NA	ENSMUSG00000004394.12	Tmed4	any_promoter	2.86598	3.03221	1	1	-0.07328
chr11	6292111	6292130	CTCF_MA0139.1	6.27165	-	chr11	6291447	6292638	Het,cKO	gene	6291632	6356642	+	start	410	OverlapStart	NA	ENSMUSG00000020456.17	Ogdh	any_promoter	0.3683	0.68924	0	0	-0.54942
chr11	6528725	6528744	CTCF_MA0139.1	7.8947	+	chr11	6528484	6529076	Het,cKO	gene	6525590	6528760	-	start	20	OverlapStart	NA	ENSMUSG00000085156.7	Snhg15	any_promoter	1.65137	2.10764	0	1	-0.29979
chr11	6528884	6528903	CTCF_MA0139.1	7.82751	-	chr11	6528484	6529076	Het,cKO	gene	6525590	6528760	-	start	20	OverlapStart	NA	ENSMUSG00000085156.7	Snhg15	any_promoter	2.12492	1.83961	1	1	0.1787
chr11	6546507	6546526	CTCF_MA0139.1	6.66994	+	chr11	6546323	6547402	Het,cKO	gene	6546886	6596744	+	start	24	OverlapStart	NA	ENSMUSG00000000378.15	Ccm2	any_promoter	1.4459	1.56093	0	0	-0.09084
chr11	6769042	6769061	CTCF_MA0139.1	11.7355	-	chr11	6768911	6769192	Het	gene	6781677	6783138	-	end	12626	Downstream	NA	ENSMUSG00000083819.1	Gm11977	distal_enhancer	1.03231	0.87828	0	0	0.1739
chr11	8302999	8303018	CTCF_MA0139.1	12.00411	-	chr11	8302643	8303338	Het,cKO	NA	NA	NA	NA	NA	NA	NA	NA	NA	NA	NA	1.0276	0.93907	0	0	0.09772
chr11	8405734	8405753	CTCF_MA0139.1	10.12357	-	chr11	8405564	8405882	Het,cKO	gene	8383181	8383853	-	start	21870	Upstream	NA	ENSMUSG00000083553.1	Gm11989	distal_enhancer	0.85579	1.47704	0	0	-0.61025
chr11	8424396	8424415	CTCF_MA0139.1	13.90254	+	chr11	8424277	8424595	Het,cKO	gene	8431651	8664535	-	end	7215	Downstream	NA	ENSMUSG00000020422.13	Tns3	distal_enhancer	1.95538	1.52919	1	0	0.29861
chr11	8524011	8524030	CTCF_MA0139.1	15.53801	-	chr11	8523669	8524150	Het	gene	8431651	8664535	-	center	24184	PeakInsideFeature	NA	ENSMUSG00000020422.13	Tns3	any_internal	2.22656	1.0624	1	0	0.87941
chr11	8535078	8535097	CTCF_MA0139.1	10.9376	+	chr11	8534926	8535126	Het	gene	8431651	8664535	-	center	13067	PeakInsideFeature	NA	ENSMUSG00000020422.13	Tns3	any_internal	0.96915	0.77129	0	0	0.23955
chr11	8664586	8664605	CTCF_MA0139.1	6.87289	-	chr11	8663768	8664749	Het,cKO	gene	8431651	8664535	-	start	277	OverlapStart	NA	ENSMUSG00000020422.13	Tns3	any_promoter	1.92729	0.87675	1	0	0.90675
chr11	8983406	8983425	CTCF_MA0139.1	12.29398	+	chr11	8983362	8983597	Het	gene	8993136	9011191	-	end	9657	Downstream	NA	ENSMUSG00000020413.11	Hus1	distal_enhancer	1.49832	0.88984	0	0	0.58615
chr11	9136646	9136665	CTCF_MA0139.1	11.34169	-	chr11	9136530	9136812	Het	gene	9118102	9136170	+	end	501	Downstream	NA	ENSMUSG00000020407.13	Upp1	distal_enhancer	1.30483	0.63512	0	0	0.76398
chr11	9317463	9317482	CTCF_MA0139.1	12.74112	+	chr11	9317340	9317545	Het	gene	9191941	9684259	+	center	120658	PeakInsideFeature	NA	ENSMUSG00000004668.14	Abca13	any_internal	2.22619	1.09575	1	0	0.84491
chr11	9481683	9481702	CTCF_MA0139.1	10.71821	+	chr11	9481515	9481869	Het,cKO	gene	9191941	9684259	+	center	43592	PeakInsideFeature	NA	ENSMUSG00000004668.14	Abca13	any_internal	1.67036	1.83346	0	1	-0.1134
chr11	11131878	11131897	CTCF_MA0139.1	10.83215	-	chr11	11131724	11132029	Het	gene	11140513	11140643	+	start	8637	Upstream	NA	ENSMUSG00000088861.1	Gm23065	any_promoter	1.82039	1.03993	0	0	0.65275
chr11	11131926	11131945	CTCF_MA0139.1	8.67497	+	chr11	11131724	11132029	Het	gene	11140513	11140643	+	start	8637	Upstream	NA	ENSMUSG00000088861.1	Gm23065	any_promoter	1.4548	1.28662	0	0	0.14328
chr11	11239527	11239546	CTCF_MA0139.1	8.02021	-	chr11	11239457	11239700	Het	gene	11114222	11268931	+	end	29353	PeakInsideFeature	NA	ENSMUSG00000050830.17	Vwc2	any_internal	1.59824	0.82863	0	0	0.7378
chr11	11455239	11455258	CTCF_MA0139.1	10.89176	+	chr11	11455057	11455325	Het	gene	11462093	11515192	+	start	6902	Upstream	NA	ENSMUSG00000020191.11	4930415F15Rik	any_promoter	1.24542	0.83598	0	0	0.43609
chr11	11461687	11461706	CTCF_MA0139.1	10.90081	+	chr11	11461629	11462528	Het,cKO	gene	11462093	11515192	+	start	15	OverlapStart	NA	ENSMUSG00000020191.11	4930415F15Rik	any_promoter	2.61075	4.8023	1	1	-0.80465
chr11	11462059	11462078	CTCF_MA0139.1	11.71409	+	chr11	11461629	11462528	Het,cKO	gene	11462093	11515192	+	start	15	OverlapStart	NA	ENSMUSG00000020191.11	4930415F15Rik	any_promoter	2.38997	2.60799	1	1	-0.11147
chr11	11788589	11788608	CTCF_MA0139.1	11.97561	-	chr11	11788469	11789052	Het,cKO	gene	11787430	11808962	-	end	1330	PeakInsideFeature	NA	ENSMUSG00000035455.12	Fignl1	any_internal	3.10017	2.42043	1	1	0.31923
chr11	11788891	11788910	CTCF_MA0139.1	11.53189	-	chr11	11788469	11789052	Het,cKO	gene	11787430	11808962	-	end	1330	PeakInsideFeature	NA	ENSMUSG00000035455.12	Fignl1	any_internal	5.24806	2.29686	1	1	1.08813
chr11	11820401	11820420	CTCF_MA0139.1	13.51105	+	chr11	11820267	11820580	Het	gene	11814100	11898144	-	end	6323	PeakInsideFeature	NA	ENSMUSG00000020182.16	Ddc	any_internal	2.37483	1.18665	1	0	0.83711
chr11	11878216	11878235	CTCF_MA0139.1	8.66437	+	chr11	11877823	11879351	Het,cKO	gene	11868122	11885321	+	center	1866	PeakInsideFeature	NA	ENSMUSG00000086391.1	1700042O10Rik	any_internal	0.81075	0.82452	0	0	-0.0174
chr11	11973602	11973621	CTCF_MA0139.1	12.74446	-	chr11	11973384	11973731	Het,cKO	gene	11930507	12038683	-	center	11038	PeakInsideFeature	NA	ENSMUSG00000020176.17	Grb10	any_internal	1.48869	1.5424	0	0	-0.04212
chr11	12025861	12025880	CTCF_MA0139.1	7.6657	+	chr11	12025609	12026718	Het,cKO	gene	11930507	12038683	-	start	12520	PeakInsideFeature	NA	ENSMUSG00000020176.17	Grb10	any_internal	1.08881	1.19542	0	0	-0.10494
chr11	12205749	12205768	CTCF_MA0139.1	6.38843	+	chr11	12205522	12205852	Het	gene	12236607	12464960	-	end	30920	Downstream	NA	ENSMUSG00000020173.17	Cobl	distal_enhancer	0.58946	0.5072	0	0	0.13613
chr11	12291574	12291593	CTCF_MA0139.1	12.71177	-	chr11	12291444	12291764	Het	gene	12236607	12464960	-	end	54997	PeakInsideFeature	NA	ENSMUSG00000020173.17	Cobl	any_internal	2.60506	2.72755	1	1	-0.0591
chr11	12359522	12359541	CTCF_MA0139.1	6.75145	-	chr11	12359404	12359678	Het	gene	12236607	12464960	-	center	8758	PeakInsideFeature	NA	ENSMUSG00000020173.17	Cobl	any_internal	1.80562	1.07203	0	0	0.60922
chr11	12532590	12532609	CTCF_MA0139.1	13.16726	-	chr11	12532293	12532764	Het,cKO	NA	NA	NA	NA	NA	NA	NA	NA	NA	NA	NA	2.0203	1.57387	1	0	0.30476
chr11	12559429	12559448	CTCF_MA0139.1	13.92791	-	chr11	12559290	12559599	Het	NA	NA	NA	NA	NA	NA	NA	NA	NA	NA	NA	1.07686	1.03598	0	0	0.04272
chr11	12811376	12811395	CTCF_MA0139.1	13.79369	+	chr11	12811223	12811935	Het,cKO	NA	NA	NA	NA	NA	NA	NA	NA	NA	NA	NA	4.10699	3.1473	1	1	0.35214
chr11	12811403	12811422	CTCF_MA0139.1	9.13947	-	chr11	12811223	12811935	Het,cKO	NA	NA	NA	NA	NA	NA	NA	NA	NA	NA	NA	4.0817	3.1473	1	1	0.34388
chr11	16261427	16261446	CTCF_MA0139.1	8.83329	+	chr11	16260683	16261590	Het,cKO	gene	16257723	16427310	+	start	3413	PeakInsideFeature	NA	ENSMUSG00000048834.16	Vstm2a	any_internal	2.50905	2.74373	1	1	-0.11481
chr11	16412586	16412605	CTCF_MA0139.1	9.21575	-	chr11	16412499	16412982	Het,cKO	gene	16257723	16427310	+	end	14570	PeakInsideFeature	NA	ENSMUSG00000048834.16	Vstm2a	any_internal	0.51401	0.38585	0	0	0.23941
chr11	16412815	16412834	CTCF_MA0139.1	11.39962	-	chr11	16412499	16412982	Het,cKO	gene	16257723	16427310	+	end	14570	PeakInsideFeature	NA	ENSMUSG00000048834.16	Vstm2a	any_internal	2.22475	2.12352	1	1	0.05847
chr11	16533103	16533122	CTCF_MA0139.1	8.67866	-	chr11	16532923	16533235	Het,cKO	gene	16514532	16515981	+	end	17098	Downstream	NA	ENSMUSG00000084347.3	Akt2-ps	distal_enhancer	1.10269	1.15803	0	0	-0.0549
chr11	16752073	16752092	CTCF_MA0139.1	9.19099	-	chr11	16751992	16753217	Het,cKO	gene	16752202	16918158	+	start	402	OverlapStart	NA	ENSMUSG00000020122.16	Egfr	any_promoter	1.35052	1.17118	0	0	0.16342
chr11	17083121	17083140	CTCF_MA0139.1	8.55855	+	chr11	17082988	17083250	Het	gene	17051585	17079371	+	end	3748	Downstream	NA	ENSMUSG00000044629.5	Cnrip1	distal_enhancer	1.36563	1.13868	0	0	0.20808
chr11	17280047	17280066	CTCF_MA0139.1	14.95378	+	chr11	17279995	17280195	Het	gene	17257578	17269176	+	end	10919	Downstream	NA	ENSMUSG00000000581.8	C1d	distal_enhancer	0.70466	0.85713	0	0	-0.19938
chr11	17460087	17460106	CTCF_MA0139.1	10.68295	+	chr11	17459968	17460548	Het	NA	NA	NA	NA	NA	NA	NA	NA	NA	NA	NA	1.10152	1.19633	0	0	-0.09289
chr11	17465036	17465055	CTCF_MA0139.1	8.80844	+	chr11	17464967	17465185	Het	NA	NA	NA	NA	NA	NA	NA	NA	NA	NA	NA	1.30616	0.53425	0	0	0.92544
chr11	17750503	17750522	CTCF_MA0139.1	6.59667	+	chr11	17750446	17750797	Het,cKO	NA	NA	NA	NA	NA	NA	NA	NA	NA	NA	NA	1.00389	0.65704	0	0	0.4367
chr11	17852571	17852590	CTCF_MA0139.1	6.70637	+	chr11	17852455	17852655	Het	NA	NA	NA	NA	NA	NA	NA	NA	NA	NA	NA	1.03077	0.87882	0	0	0.17161
chr11	18011229	18011248	CTCF_MA0139.1	7.83427	+	chr11	18011068	18011645	Het,cKO	gene	17973787	17974790	-	start	36566	Upstream	NA	ENSMUSG00000084413.1	Gm12017	distal_enhancer	1.41936	1.47074	0	0	-0.0419
chr11	18151964	18151983	CTCF_MA0139.1	10.26213	+	chr11	18151835	18152457	Het,cKO	gene	18095985	18103384	+	end	48762	Downstream	NA	ENSMUSG00000085453.1	Gm12018	distal_enhancer	1.61344	1.00201	0	0	0.54702
chr11	18748183	18748202	CTCF_MA0139.1	7.54824	-	chr11	18748014	18748405	Het,cKO	gene	18752557	18756757	-	end	4348	Downstream	NA	ENSMUSG00000099449.1	Gm28401	distal_enhancer	1.66766	1.80029	0	0	-0.093
chr11	18748378	18748397	CTCF_MA0139.1	6.53516	-	chr11	18748014	18748405	Het,cKO	gene	18752557	18756757	-	end	4348	Downstream	NA	ENSMUSG00000099449.1	Gm28401	distal_enhancer	0.62103	0.33871	0	0	0.5119
chr11	19008326	19008345	CTCF_MA0139.1	6.46106	+	chr11	19007892	19008443	Het	gene	19009127	19011183	+	start	960	Upstream	NA	ENSMUSG00000084085.2	Gm16140	any_promoter	0.91835	1.31881	0	0	-0.40306
chr11	19018667	19018686	CTCF_MA0139.1	8.93222	-	chr11	19018657	19019168	Het,cKO	gene	18879816	19018985	-	start	73	OverlapStart	NA	ENSMUSG00000020160.18	Meis1	any_promoter	0.85951	1.03812	0	0	-0.20276
chr11	19924410	19924429	CTCF_MA0139.1	7.69265	-	chr11	19923974	19924539	Het,cKO	gene	19924374	20024026	+	start	118	OverlapStart	NA	ENSMUSG00000045671.17	Spred2	any_promoter	1.51895	1.63526	0	0	-0.08829
chr11	20249135	20249154	CTCF_MA0139.1	6.58565	+	chr11	20248997	20249863	Het,cKO	gene	20227036	20249429	-	start	1	OverlapStart	NA	ENSMUSG00000044066.14	Cep68	any_promoter	0.72616	1.12541	0	0	-0.46481
chr11	20249535	20249554	CTCF_MA0139.1	7.24204	-	chr11	20248997	20249863	Het,cKO	gene	20227036	20249429	-	start	1	OverlapStart	NA	ENSMUSG00000044066.14	Cep68	any_promoter	2.13911	2.1536	1	1	-0.00846
chr11	20357694	20357713	CTCF_MA0139.1	7.14154	-	chr11	20357664	20357936	Het	gene	20335011	20336013	-	start	21787	Upstream	NA	ENSMUSG00000078965.5	Gm12033	distal_enhancer	0.59759	0.77663	0	0	-0.2561
chr11	20401072	20401091	CTCF_MA0139.1	7.51395	-	chr11	20400626	20401175	Het,cKO	gene	20446411	20446810	+	start	45511	Upstream	NA	ENSMUSG00000083878.3	Gm12034	distal_enhancer	1.16436	1.49201	0	0	-0.28703
chr11	20446071	20446090	CTCF_MA0139.1	12.16147	+	chr11	20445926	20446215	Het	gene	20446411	20446810	+	start	341	Upstream	NA	ENSMUSG00000083878.3	Gm12034	any_promoter	1.55702	0.8947	0	0	0.62612
chr11	20455165	20455184	CTCF_MA0139.1	12.74287	+	chr11	20455127	20455521	Het	gene	20446411	20446810	+	end	8514	Downstream	NA	ENSMUSG00000083878.3	Gm12034	distal_enhancer	1.46546	1.5997	0	0	-0.10435
chr11	20532444	20532463	CTCF_MA0139.1	6.80302	-	chr11	20532176	20532823	Het	gene	20543252	20653021	+	start	10753	Upstream	NA	ENSMUSG00000049800.13	Sertad2	distal_enhancer	1.29274	1.29031	0	0	0.00217
chr11	20542838	20542857	CTCF_MA0139.1	10.45087	+	chr11	20542523	20543555	Het,cKO	gene	20543252	20653021	+	start	213	OverlapStart	NA	ENSMUSG00000049800.13	Sertad2	any_promoter	1.91584	3.38023	1	1	-0.72575
chr11	20632118	20632137	CTCF_MA0139.1	7.52197	+	chr11	20631260	20632483	Het,cKO	gene	20543252	20653021	+	end	21150	PeakInsideFeature	NA	ENSMUSG00000049800.13	Sertad2	any_internal	1.11891	0.86958	0	0	0.27366
chr11	20691195	20691214	CTCF_MA0139.1	10.96274	-	chr11	20691034	20691337	Het	gene	20685083	20741589	-	end	6102	PeakInsideFeature	NA	ENSMUSG00000049659.15	Aftph	any_internal	1.03732	0.81833	0	0	0.253
chr11	20794318	20794337	CTCF_MA0139.1	7.58024	-	chr11	20794253	20794911	Het,cKO	gene	20823575	20831056	-	end	28993	Downstream	NA	ENSMUSG00000042363.14	Lgalsl	distal_enhancer	0.84231	1.54742	0	0	-0.68212
chr11	20794384	20794403	CTCF_MA0139.1	6.43818	+	chr11	20794253	20794911	Het,cKO	gene	20823575	20831056	-	end	28993	Downstream	NA	ENSMUSG00000042363.14	Lgalsl	distal_enhancer	1.3725	1.23618	0	0	0.12084
chr11	20794780	20794799	CTCF_MA0139.1	12.86767	+	chr11	20794253	20794911	Het,cKO	gene	20823575	20831056	-	end	28993	Downstream	NA	ENSMUSG00000042363.14	Lgalsl	distal_enhancer	0.80162	0.98443	0	0	-0.21709
chr11	20914134	20914153	CTCF_MA0139.1	11.70999	-	chr11	20914072	20914277	Het	gene	20937575	20937701	-	end	23401	Downstream	NA	ENSMUSG00000096061.1	Gm23681	distal_enhancer	1.47028	0.98908	0	0	0.45041
chr11	21239183	21239202	CTCF_MA0139.1	7.01608	+	chr11	21238445	21239661	Het,cKO	gene	21239280	21321136	+	start	227	OverlapStart	NA	ENSMUSG00000020128.15	Vps54	any_promoter	0.48092	0.82826	0	0	-0.51748
chr11	21571887	21571906	CTCF_MA0139.1	7.3128	-	chr11	21571605	21572469	Het,cKO	gene	21572234	21898989	+	start	197	OverlapStart	NA	ENSMUSG00000020319.9	Wdpcp	any_promoter	3.5811	4.25915	1	1	-0.23097
chr11	21719968	21719987	CTCF_MA0139.1	7.27421	-	chr11	21719867	21720189	Het,cKO	gene	21572234	21898989	+	center	15583	PeakInsideFeature	NA	ENSMUSG00000020319.9	Wdpcp	any_internal	0.92602	1.84952	0	1	-0.79802
chr11	22437740	22437759	CTCF_MA0139.1	11.03765	-	chr11	22437507	22437832	Het	gene	22438820	22439775	-	end	1151	Downstream	NA	ENSMUSG00000085856.1	Gm12050	distal_enhancer	1.29575	1.0421	0	0	0.24569
chr11	22617762	22617781	CTCF_MA0139.1	13.47632	-	chr11	22617349	22617922	Het,cKO	gene	22617407	22618487	+	start	228	OverlapStart	NA	ENSMUSG00000086256.1	Gm12052	any_promoter	2.31716	1.03403	1	0	0.95959
chr11	22982098	22982117	CTCF_MA0139.1	7.09277	+	chr11	22981885	22982503	Het,cKO	gene	22834743	22982090	-	start	104	OverlapStart	NA	ENSMUSG00000098650.1	Gm28048	any_promoter	1.95473	2.071	1	1	-0.07179
chr11	23497986	23498005	CTCF_MA0139.1	6.98219	-	chr11	23497454	23498494	Het,cKO	gene	23487881	23498030	-	start	56	OverlapStart	NA	ENSMUSG00000020288.13	Ahsa2	any_promoter	1.5153	1.7661	0	0	-0.1844
chr11	23498081	23498100	CTCF_MA0139.1	10.33028	-	chr11	23497454	23498494	Het,cKO	gene	23487881	23498030	-	start	56	OverlapStart	NA	ENSMUSG00000020288.13	Ahsa2	any_promoter	1.31485	2.238	0	1	-0.64455
chr11	23565980	23565999	CTCF_MA0139.1	10.44099	-	chr11	23565853	23566053	Het	gene	23558057	23558842	-	start	7111	Upstream	NA	ENSMUSG00000085415.1	Gm12060	any_promoter	1.11793	0.52979	0	0	0.75596
chr11	23855577	23855596	CTCF_MA0139.1	9.33661	+	chr11	23855396	23855763	Het,cKO	gene	23862645	23895253	-	end	7066	Downstream	NA	ENSMUSG00000020273.13	Papolg	distal_enhancer	1.47256	0.79164	0	0	0.6873
chr11	23979418	23979437	CTCF_MA0139.1	6.80451	+	chr11	23979386	23979595	Het	gene	24014654	24014759	+	start	35164	Upstream	NA	ENSMUSG00000104783.1	Gm44381	distal_enhancer	0.86804	0.83892	0	0	0.03568
chr11	23979510	23979529	CTCF_MA0139.1	15.10061	+	chr11	23979386	23979595	Het	gene	24014654	24014759	+	start	35164	Upstream	NA	ENSMUSG00000104783.1	Gm44381	distal_enhancer	1.88162	1.37375	1	0	0.37754
chr11	24049390	24049409	CTCF_MA0139.1	9.56587	+	chr11	24049239	24049797	Het,cKO	gene	24048954	24075054	-	end	564	PeakInsideFeature	NA	ENSMUSG00000055010.1	A830031A19Rik	any_internal	1.18947	0.89959	0	0	0.30671
chr11	24062955	24062974	CTCF_MA0139.1	8.27202	+	chr11	24062858	24063058	Het	gene	24048954	24075054	-	center	954	PeakInsideFeature	NA	ENSMUSG00000055010.1	A830031A19Rik	any_internal	0.8274	0.76721	0	0	0.07745
chr11	24643851	24643870	CTCF_MA0139.1	6.65391	+	chr11	24643612	24644027	Het	gene	24426245	24722646	+	center	69374	PeakInsideFeature	NA	ENSMUSG00000087085.1	Gm12068	any_internal	0.37334	0.59747	0	0	-0.40201
chr11	25301343	25301362	CTCF_MA0139.1	14.458	-	chr11	25301214	25301414	Het	gene	25301262	25322786	+	start	52	OverlapStart	NA	ENSMUSG00000086439.1	Gm12069	any_promoter	1.19544	0.62255	0	0	0.68272
chr11	25862970	25862989	CTCF_MA0139.1	12.32426	-	chr11	25862797	25863150	Het,cKO	gene	25602762	26210763	-	center	43789	PeakInsideFeature	NA	ENSMUSG00000032985.15	5730522E02Rik	any_internal	1.77211	1.64354	0	0	0.09132
chr11	26074081	26074100	CTCF_MA0139.1	8.06905	-	chr11	26073954	26074241	Het,cKO	gene	25602762	26210763	-	start	136666	PeakInsideFeature	NA	ENSMUSG00000032985.15	5730522E02Rik	any_internal	1.75588	1.31325	0	0	0.3452
chr11	26201097	26201116	CTCF_MA0139.1	10.50965	+	chr11	26201034	26201275	Het	gene	26202239	26202348	+	start	1085	Upstream	NA	ENSMUSG00000099015.1	Mir6372	any_promoter	2.08222	1.47666	1	0	0.41822
chr11	26387442	26387461	CTCF_MA0139.1	8.05618	+	chr11	26386815	26387655	Het,cKO	gene	26386134	26471876	+	start	1101	PeakInsideFeature	NA	ENSMUSG00000004018.9	Fancl	any_internal	4.90196	4.37745	1	1	0.15259
chr11	26481854	26481873	CTCF_MA0139.1	8.36939	+	chr11	26481766	26482312	Het,cKO	gene	26471321	26593999	-	end	10718	PeakInsideFeature	NA	ENSMUSG00000064090.14	Vrk2	any_internal	1.00952	0.74834	0	0	0.31444
chr11	26490377	26490396	CTCF_MA0139.1	9.62343	-	chr11	26489701	26490586	Het,cKO	gene	26471321	26593999	-	end	18822	PeakInsideFeature	NA	ENSMUSG00000064090.14	Vrk2	any_internal	2.39758	1.72231	1	0	0.4114
chr11	26806455	26806474	CTCF_MA0139.1	6.61649	+	chr11	26806328	26806875	Het	gene	26786632	26787634	+	end	18967	Downstream	NA	ENSMUSG00000069939.8	Gm12070	distal_enhancer	0.58649	0.59674	0	0	-0.01615
chr11	26961791	26961810	CTCF_MA0139.1	12.73744	-	chr11	26961472	26961940	Het,cKO	NA	NA	NA	NA	NA	NA	NA	NA	NA	NA	NA	4.84939	3.72202	1	1	0.3546
chr11	26996903	26996922	CTCF_MA0139.1	8.68979	-	chr11	26996824	26997024	Het	NA	NA	NA	NA	NA	NA	NA	NA	NA	NA	NA	0.86801	0.49499	0	0	0.54141
chr11	27264410	27264429	CTCF_MA0139.1	13.94183	+	chr11	27264303	27264761	Het	NA	NA	NA	NA	NA	NA	NA	NA	NA	NA	NA	1.92948	1.02241	1	0	0.74298
chr11	27753774	27753793	CTCF_MA0139.1	14.34489	+	chr11	27753625	27754014	Het,cKO	NA	NA	NA	NA	NA	NA	NA	NA	NA	NA	NA	2.46552	3.01165	1	1	-0.25794
chr11	28584363	28584382	CTCF_MA0139.1	6.6773	-	chr11	28583773	28584504	Het,cKO	gene	28385684	28584324	-	start	186	OverlapStart	NA	ENSMUSG00000032878.16	Ccdc85a	any_promoter	3.78024	1.69419	1	0	1.02401
chr11	28692438	28692457	CTCF_MA0139.1	6.5356	+	chr11	28692333	28693213	Het	gene	28681563	28693276	+	end	503	PeakInsideFeature	NA	ENSMUSG00000084966.1	2810471M01Rik	any_internal	0.72134	0.46489	0	0	0.40602
chr11	28698387	28698406	CTCF_MA0139.1	6.72087	-	chr11	28697920	28698462	Het	gene	28681563	28693276	+	end	4915	Downstream	NA	ENSMUSG00000084966.1	2810471M01Rik	distal_enhancer	0.62733	0.66621	0	0	-0.05778
chr11	28869377	28869396	CTCF_MA0139.1	7.01681	-	chr11	28868723	28869448	Het,cKO	gene	28853203	28926743	+	start	15882	PeakInsideFeature	NA	ENSMUSG00000020467.15	Efemp1	any_internal	0.90919	0.60832	0	0	0.40345
chr11	29157917	29157936	CTCF_MA0139.1	8.63823	+	chr11	29157672	29157944	Het,cKO	gene	29130743	29161828	+	end	4020	PeakInsideFeature	NA	ENSMUSG00000020464.15	Pnpt1	any_internal	0	0.29092	0	0	-0.92414
chr11	29373666	29373685	CTCF_MA0139.1	9.07047	+	chr11	29373274	29374217	Het,cKO	gene	29373657	29510808	+	start	88	OverlapStart	NA	ENSMUSG00000032740.16	Ccdc88a	any_promoter	2.75358	2.65537	1	1	0.04679
chr11	29373915	29373934	CTCF_MA0139.1	7.31636	-	chr11	29373274	29374217	Het,cKO	gene	29373657	29510808	+	start	88	OverlapStart	NA	ENSMUSG00000032740.16	Ccdc88a	any_promoter	1.28425	1.079	0	0	0.19696
chr11	29692665	29692684	CTCF_MA0139.1	8.72953	-	chr11	29692374	29693260	Het,cKO	gene	29692946	29744331	+	start	129	OverlapStart	NA	ENSMUSG00000020458.16	Rtn4	any_promoter	4.37897	2.62858	1	1	0.67157
chr11	29885355	29885374	CTCF_MA0139.1	13.37476	-	chr11	29885227	29885509	Het,cKO	gene	29743047	30026033	-	center	828	PeakInsideFeature	NA	ENSMUSG00000044072.14	Eml6	any_internal	1.62298	1.26072	0	0	0.29699
chr11	29946133	29946152	CTCF_MA0139.1	9.26232	-	chr11	29945771	29947017	Het,cKO	gene	29743047	30026033	-	center	61854	PeakInsideFeature	NA	ENSMUSG00000044072.14	Eml6	any_internal	0.37716	0.34462	0	0	0.06854
chr11	30161210	30161229	CTCF_MA0139.1	7.9987	+	chr11	30161205	30161613	Het,cKO	gene	30099394	30268175	-	center	22375	PeakInsideFeature	NA	ENSMUSG00000020315.18	Sptbn1	any_internal	0.51998	0.69209	0	0	-0.26771
chr11	30238127	30238146	CTCF_MA0139.1	10.72041	+	chr11	30238037	30238265	Het	gene	30099394	30268175	-	start	30024	PeakInsideFeature	NA	ENSMUSG00000020315.18	Sptbn1	any_internal	0.83566	1.02075	0	0	-0.21361
chr11	30771427	30771446	CTCF_MA0139.1	7.756	+	chr11	30771316	30772544	Het,cKO	gene	30771725	30880361	+	start	205	OverlapStart	NA	ENSMUSG00000040850.17	Psme4	any_promoter	1.05724	0.9884	0	0	0.07375
chr11	30799687	30799706	CTCF_MA0139.1	10.45553	-	chr11	30799574	30799795	Het	gene	30771725	30880361	+	center	26359	PeakInsideFeature	NA	ENSMUSG00000040850.17	Psme4	any_internal	0.95041	0.79603	0	0	0.18627
chr11	31592218	31592237	CTCF_MA0139.1	7.12245	-	chr11	31591935	31592582	Het	NA	NA	NA	NA	NA	NA	NA	NA	NA	NA	NA	0.95502	0.43103	0	0	0.76034
chr11	31615318	31615337	CTCF_MA0139.1	8.1171	-	chr11	31615219	31615419	Het	gene	31665180	31671885	-	end	49861	Downstream	NA	ENSMUSG00000044502.16	Bod1	distal_enhancer	0.73729	0.5746	0	0	0.24004
chr11	31638189	31638208	CTCF_MA0139.1	11.69384	-	chr11	31638063	31638358	Het	gene	31665180	31671885	-	end	26970	Downstream	NA	ENSMUSG00000044502.16	Bod1	distal_enhancer	1.1788	1.89334	0	1	-0.56114
chr11	31949597	31949616	CTCF_MA0139.1	12.98859	-	chr11	31949299	31949730	Het	gene	31872210	31935634	+	end	13880	Downstream	NA	ENSMUSG00000020300.14	Cpeb4	distal_enhancer	0.73881	0.66595	0	0	0.10244
chr11	32000344	32000363	CTCF_MA0139.1	8.58602	+	chr11	32000308	32000632	Het,cKO	gene	32000462	32059202	+	start	8	OverlapStart	NA	ENSMUSG00000020297.10	Nsg2	any_promoter	1.3171	1.95011	0	1	-0.47061
chr11	32162248	32162267	CTCF_MA0139.1	6.21717	+	chr11	32162206	32162571	Het,cKO	gene	32185004	32185701	+	start	22616	Upstream	NA	ENSMUSG00000081613.1	Gm12109	distal_enhancer	0.65529	0.67735	0	0	-0.03213
chr11	32162354	32162373	CTCF_MA0139.1	13.59309	-	chr11	32162206	32162571	Het,cKO	gene	32185004	32185701	+	start	22616	Upstream	NA	ENSMUSG00000081613.1	Gm12109	distal_enhancer	2.12818	2.05587	1	1	0.04318
chr11	32205103	32205122	CTCF_MA0139.1	8.21759	+	chr11	32205069	32205782	Het,cKO	gene	32205414	32208984	+	start	11	OverlapStart	NA	ENSMUSG00000040767.10	Snrnp25	any_promoter	0.89344	0.92078	0	0	-0.03204
chr11	32286929	32286948	CTCF_MA0139.1	12.03987	-	chr11	32286801	32287314	Het,cKO	gene	32286964	32287784	+	start	93	OverlapStart	NA	ENSMUSG00000073063.3	Hbq1b	any_promoter	2.13091	1.40087	1	0	0.50915
chr11	32321332	32321351	CTCF_MA0139.1	9.13134	-	chr11	32321071	32321451	Het	gene	32300068	32300873	+	end	20388	Downstream	NA	ENSMUSG00000020295.1	Hbq1a	distal_enhancer	0.6074	0.40746	0	0	0.34857
chr11	32321390	32321409	CTCF_MA0139.1	12.96441	-	chr11	32321071	32321451	Het	gene	32300068	32300873	+	end	20388	Downstream	NA	ENSMUSG00000020295.1	Hbq1a	distal_enhancer	0.5254	0.29021	0	0	0.46763
chr11	32341289	32341308	CTCF_MA0139.1	10.84604	-	chr11	32340959	32341430	Het	gene	32347819	32428173	+	start	6625	Upstream	NA	ENSMUSG00000040711.7	Sh3pxd2b	any_promoter	1.97286	1.22016	1	0	0.5728
chr11	32602070	32602089	CTCF_MA0139.1	8.62961	+	chr11	32601924	32602411	Het,cKO	gene	32533304	32624587	+	end	22420	PeakInsideFeature	NA	ENSMUSG00000020272.8	Stk10	any_internal	1.67742	2.88603	0	1	-0.68153
chr11	32957148	32957167	CTCF_MA0139.1	6.90547	-	chr11	32957046	32957305	Het	gene	32984215	32984299	-	end	27040	Downstream	NA	ENSMUSG00000077836.2	Gm26052	distal_enhancer	0.89497	0.50308	0	0	0.55949
chr11	33122913	33122932	CTCF_MA0139.1	9.02155	+	chr11	33122689	33123273	Het,cKO	gene	33117429	33147400	-	end	5552	PeakInsideFeature	NA	ENSMUSG00000057967.12	Fgf18	any_internal	1.04472	1.22636	0	0	-0.17976
chr11	33148032	33148051	CTCF_MA0139.1	9.13731	-	chr11	33147473	33148794	Het,cKO	gene	33117429	33147400	-	start	733	Upstream	NA	ENSMUSG00000057967.12	Fgf18	any_promoter	1.12692	0.78485	0	0	0.38787
[truncated: 12,767 more rows]
