# Supplementary material for: Sall4 regulates posterior trunk mesoderm development by promoting mesodermal gene expression and repressing neural genes in the mesoderm
Source: Development. 2024 Mar 4;151(5):dev202649. doi: 10.1242/dev.202649 (PMC10946440; doi:10.1242/dev.202649)
Supplement: Table S7. Results of gene ontology analysis of genes closest to preferentially occupied CTCF sites in Sall4 cHet relative to Sall4 cKO posterior trunk mesoderm [file develop-151-202649-TableS7.xlsx]

## Sheet: Table S7
Analysis Type:	PANTHER Overrepresentation Test
Reference List:	Mus musculus (all genes in database)
Test Type:	FISHER
Correction:	FDR
GO biological process complete	Mus musculus - REFLIST (21988)	upload (743)	upload (expected)	upload (over/under)	fold Enrichment	raw P-value	FDR
negative regulation of cellular response to insulin stimulus (GO:1900077)	45	9	1.52	+	5.92	5.78e-05	0.0276
regulation of embryonic development (GO:0045995)	62	10	2.1	+	4.77	0.000113	0.0444
regulation of neurotransmitter secretion (GO:0046928)	124	15	4.19	+	3.58	5.15e-05	0.0254
regulation of neurotransmitter levels (GO:0001505)	253	22	8.55	+	2.57	0.000112	0.0453
negative regulation of locomotion (GO:0040013)	341	27	11.52	+	2.34	9.12e-05	0.0388
cell junction organization (GO:0034330)	512	36	17.3	+	2.08	7.73e-05	0.0348
behavior (GO:0007610)	703	47	23.76	+	1.98	2.26e-05	0.0137
nervous system development (GO:0007399)	2114	121	71.43	+	1.69	2.69e-08	0.000141
movement of cell or subcellular component (GO:0006928)	1487	84	50.25	+	1.67	8.71e-06	0.00686
tissue development (GO:0009888)	1680	94	56.77	+	1.66	3.76e-06	0.00329
generation of neurons (GO:0048699)	1386	77	46.83	+	1.64	3.59e-05	0.0202
neurogenesis (GO:0022008)	1514	84	51.16	+	1.64	1.49e-05	0.00976
establishment of localization in cell (GO:0051649)	1577	87	53.29	+	1.63	1.51e-05	0.0095
negative regulation of response to stimulus (GO:0048585)	1638	86	55.35	+	1.55	9.73e-05	0.0403
protein localization (GO:0008104)	1918	99	64.81	+	1.53	4.36e-05	0.0229
anatomical structure morphogenesis (GO:0009653)	2276	116	76.91	+	1.51	1.44e-05	0.0103
regulation of localization (GO:0032879)	2915	148	98.5	+	1.5	7.74e-07	0.00122
regulation of signaling (GO:0023051)	3280	166	110.84	+	1.5	1.31e-07	0.000516
regulation of cell communication (GO:0010646)	3270	165	110.5	+	1.49	1.7e-07	0.000446
response to external stimulus (GO:0009605)	2425	122	81.94	+	1.49	1.45e-05	0.00991
cellular localization (GO:0051641)	2267	112	76.6	+	1.46	7.06e-05	0.0327
regulation of signal transduction (GO:0009966)	2850	140	96.3	+	1.45	9.28e-06	0.00696
macromolecule localization (GO:0033036)	2295	112	77.55	+	1.44	0.000126	0.0484
cell differentiation (GO:0030154)	3632	175	122.73	+	1.43	1.47e-06	0.00178
cellular developmental process (GO:0048869)	3685	177	124.52	+	1.42	1.33e-06	0.00175
regulation of multicellular organismal process (GO:0051239)	2858	137	96.58	+	1.42	4.2e-05	0.0228
system development (GO:0048731)	4223	201	142.7	+	1.41	3.28e-07	0.000738
regulation of response to stimulus (GO:0048583)	3968	186	134.08	+	1.39	3.32e-06	0.00308
animal organ development (GO:0048513)	3183	149	107.56	+	1.39	4.69e-05	0.0239
multicellular organism development (GO:0007275)	4842	221	163.62	+	1.35	1.5e-06	0.00169
cellular component organization or biogenesis (GO:0071840)	5463	247	184.6	+	1.34	4.52e-07	0.00089
cellular component organization (GO:0016043)	5271	238	178.11	+	1.34	1.01e-06	0.00145
establishment of localization (GO:0051234)	3818	172	129.01	+	1.33	8.42e-05	0.0368
localization (GO:0051179)	5066	228	171.19	+	1.33	2.71e-06	0.00267
developmental process (GO:0032502)	5627	253	190.14	+	1.33	4.66e-07	0.000816
anatomical structure development (GO:0048856)	5233	235	176.83	+	1.33	1.85e-06	0.00194
positive regulation of biological process (GO:0048518)	6350	274	214.57	+	1.28	4.06e-06	0.00337
positive regulation of cellular process (GO:0048522)	5825	250	196.83	+	1.27	2.4e-05	0.014
cellular process (GO:0009987)	15286	582	516.53	+	1.13	1.46e-07	0.00046
sensory perception of chemical stimulus (GO:0007606)	1223	8	41.33	-	0.19	5.05e-10	7.96e-06
sensory perception of smell (GO:0007608)	1123	7	37.95	-	0.18	1.56e-09	1.23e-05
